# Supplementary material for: Crystal structure of a second polymorph of 2-cyclo­penta­dienyl-1,7-dicarba-2-cobalta-closo-dodeca­borane(11)
Source: Acta Crystallogr E Crystallogr Commun. 2015 Jun 17;71(Pt 7):m141–2. doi: 10.1107/S2056989015011445 (PMC4518921; doi:10.1107/S2056989015011445)
Supplement: Supplementary file 1 [file e-71-0m141-sup1.cif]

##############################################################################
#                                                                            #
# This CIF contains the data in a paper accepted for publication in          #
# Acta Crystallographica Section E. It conforms to the requirements of       #
# Notes for Authors for Acta Crystallographica Section E, and has been       #
# peer reviewed under the auspices of the IUCr Commission on Journals.       #
#                                                                            #
# Full details of the Crystallographic Information File format               #
# are given in the paper "The Crystallographic Information File (CIF):       #
# a New Standard Archive File for Crystallography" by S. R. Hall, F. H.      #
# Allen and I. D. Brown [Acta Cryst. (1991), A47, 655-685].                  #
#                                                                            #
# The current version of the core CIF dictionary is obtainable from          #
# ftp://ftp.iucr.org/pub/cif_core.dic.                                       #
#                                                                            #
# Software is freely available for graphical display of the structure(s)     #
# in this CIF. For information consult the CIF software page                 #
# http://www.iucr.org/resources/cif/software.                                #
#                                                                            #
# This file may be used for bona fide research purposes within the           #
# scientific community so long as proper attribution is given to the journal # 
# article from which it was obtained.                                        #
#                                                                            #
##############################################################################
data_I
_audit_creation_method
;
Olex2 1.2
(compiled 2013.12.10 svn.r2850 for OlexSys, GUI svn.r4736)
;
_journal_date_recd_electronic     2015-06-05
_journal_date_accepted     2015-06-12
_journal_name_full     'Acta Crystallographica, Section E'
_journal_year     2015
_journal_volume     71
_journal_issue      7
_journal_page_first     m141
_journal_page_last     m142
_journal_paper_category     HM
_journal_paper_doi     10.1107/S2056989015011445
_journal_coeditor_code     PJ2020
_publ_contact_author_name     'Alan J. Welch'
_publ_contact_author_address
;
Institute of Chemical Sciences,
Perkin Building
School of Engineering & Physical Sciences
Heriot Watt University
Edinburgh EH14 4AS
Scotland
;
_publ_contact_author_email     'a.j.welch@hw.ac.uk'
_publ_contact_author_fax     ?
_publ_contact_author_phone     '0131 451 3214'
_publ_section_title
;
Crystal structure of a second polymorph of
2-cyclopentadienyl-1,7-dicarba-2-cobalta-<i>closo</i>-dodecaborane(11)
;
_publ_section_title_footnote     .
loop_
    _publ_author_name
    _publ_author_footnote
    _publ_author_address
    'Man, Wing Y.' .
;
Institute of Chemical Sciences,
School of Engineering & Physical Sciences
Heriot-Watt University
Edinburgh EH14 4AS
Scotland
;
    'Rosair, Georgina M.' .
;
Institute of Chemical Sciences,
School of Engineering & Physical Sciences
Heriot-Watt University
Edinburgh EH14 4AS
Scotland
;
    'Welch, Alan J.' .
;
Institute of Chemical Sciences,
School of Engineering & Physical Sciences
Heriot-Watt University
Edinburgh EH14 4AS
Scotland
;
_publ_section_synopsis     .
_chemical_name_systematic
;
2-Cyclopentadienyl-1,7-dicarba-2-cobalta-<i>closo</i>-dodecaborane(11)
;
_chemical_name_common     ?
_chemical_formula_moiety     'C7 H16 B9 Co'
_chemical_formula_sum     'C7 H16 B9 Co'
_chemical_formula_iupac     '[Co (C5 H5) (C2 H11 B9)]'
_chemical_formula_weight     256.42
_chemical_melting_point     ?
_shelx_space_group_comment
;
The symmetry employed for this shelxl refinement is uniquely defined
by the following loop, which should always be used as a source of
symmetry information in preference to the above space-group names.
They are only intended as comments.
;
_space_group_crystal_system     monoclinic
_space_group_name_H-M_alt     'P 21/n'
_space_group_name_Hall     '-P 2yn'
loop_
    _space_group_symop_operation_xyz
    'x, y, z'
    '-x+1/2, y+1/2, -z+1/2'
    '-x, -y, -z'
    'x-1/2, -y-1/2, z-1/2'
_cell_length_a     12.4903(11)
_cell_length_b     8.7207(7)
_cell_length_c     12.7392(12)
_cell_angle_alpha     90
_cell_angle_beta     116.123(4)
_cell_angle_gamma     90
_cell_volume     1245.86(19)
_cell_formula_units_Z     4
_cell_measurement_reflns_used     9899
_cell_measurement_theta_min     2.938
_cell_measurement_theta_max     33.753
_cell_measurement_temperature     100.0(2)
_exptl_crystal_description     'BLOCK'
_exptl_crystal_colour     yellow
_exptl_crystal_size_max     0.46
_exptl_crystal_size_mid     0.44
_exptl_crystal_size_min     0.16
_exptl_crystal_density_diffrn     1.367
_exptl_crystal_density_meas     .
_exptl_crystal_density_method     ?
_exptl_crystal_F_000     520
_exptl_absorpt_coefficient_mu     1.336
_exptl_absorpt_correction_type     multi-scan
_exptl_absorpt_process_details
;
(SADABS; Bruker,2008)
;
_shelx_estimated_absorpt_T_min     0.579
_shelx_estimated_absorpt_T_max     0.815
_exptl_absorpt_correction_T_min     0.6494
_exptl_absorpt_correction_T_max     0.7467
_diffrn_ambient_temperature     100.0(2)
_diffrn_radiation_type     MoK\a
_diffrn_radiation_wavelength     0.71073
_diffrn_radiation_monochromator     'graphite'
_diffrn_measurement_device_type     'Bruker APEXII CCD'
_diffrn_measurement_method     '\f and \w scans'
_diffrn_detector_area_resol_mean     ?
_diffrn_reflns_number     37238
_diffrn_reflns_av_R_equivalents     0.0327
_diffrn_reflns_theta_min     2.937
_diffrn_reflns_theta_max     33.897
_diffrn_reflns_theta_full     26.000
_diffrn_measured_fraction_theta_max     0.996
_diffrn_measured_fraction_theta_full     1.000
_diffrn_reflns_limit_h_min     -19
_diffrn_reflns_limit_h_max     19
_diffrn_reflns_limit_k_min     -13
_diffrn_reflns_limit_k_max     13
_diffrn_reflns_limit_l_min     -19
_diffrn_reflns_limit_l_max     19
_diffrn_standards_number     0
_refine_special_details     ?
_reflns_number_total     5019
_reflns_number_gt     4268
_reflns_threshold_expression     'I > 2\s(I)'
_refine_ls_structure_factor_coef     Fsqd
_refine_ls_matrix_type     full
_refine_ls_R_factor_all     0.0296
_refine_ls_R_factor_gt     0.0222
_refine_ls_wR_factor_gt     0.0547
_refine_ls_wR_factor_ref     0.0578
_refine_ls_goodness_of_fit_ref     1.025
_refine_ls_restrained_S_all     1.025
_refine_ls_number_reflns     5019
_refine_ls_number_parameters     218
_refine_ls_number_restraints     0
_refine_ls_hydrogen_treatment     refall
_refine_ls_weighting_scheme     calc
_refine_ls_weighting_details
              'w=1/[\s^2^(Fo^2^)+(0.0318P)^2^+0.1768P] where P=(Fo^2^+2Fc^2^)/3'
_atom_sites_solution_hydrogens     difmap
_atom_sites_solution_primary     iterative
_atom_sites_solution_secondary     ?
_refine_ls_shift/su_max     0.000
_refine_ls_shift/su_mean     0.000
_refine_diff_density_max     0.406
_refine_diff_density_min     -0.409
_refine_ls_extinction_method     none
_refine_ls_extinction_coef     .
loop_
    _atom_type_symbol
    _atom_type_description
    _atom_type_scat_dispersion_real
    _atom_type_scat_dispersion_imag
    _atom_type_scat_source
    'C' 'C' 0.0033 0.0016
                         'International Tables Vol C Tables 4.2.6.8 and 6.1.1.4'
    'H' 'H' 0.0000 0.0000
                         'International Tables Vol C Tables 4.2.6.8 and 6.1.1.4'
    'B' 'B' 0.0013 0.0007
                         'International Tables Vol C Tables 4.2.6.8 and 6.1.1.4'
    'Co' 'Co' 0.3494 0.9721
                         'International Tables Vol C Tables 4.2.6.8 and 6.1.1.4'
_computing_data_collection
;
APEX2 (Bruker, 2011)
;
_computing_cell_refinement
;
SAINT (Bruker, 2011)
;
_computing_data_reduction
;
SAINT (Bruker, 2011)
;
_computing_structure_solution
;
SHELXS97 (Sheldrick, 2008)
;
_computing_structure_refinement
;
SHELXL2014 (Sheldrick, 2015)
;
_computing_molecular_graphics
;
OLEX2 (Dolomanov <i>et al.</i>,  2009)
;
_computing_publication_material
;
OLEX2 (Dolomanov <i>et al.</i>,  2009)
;
loop_
    _atom_site_type_symbol
    _atom_site_label
    _atom_site_fract_x
    _atom_site_fract_y
    _atom_site_fract_z
    _atom_site_U_iso_or_equiv
    _atom_site_adp_type
    _atom_site_calc_flag
    _atom_site_occupancy
    _atom_site_disorder_assembly
    _atom_site_disorder_group
    C C1 0.18879(7) 0.25685(9) 0.41663(7) 0.01285(13) Uani d 1 . .
    H H1 0.1431(10) 0.2529(14) 0.3377(10) 0.017(3) Uiso d 1 . .
    Co Co2 0.23995(2) 0.47776(2) 0.47249(2) 0.01116(4) Uani d 1 . .
    B B3 0.13135(8) 0.33118(11) 0.50692(8) 0.01316(15) Uani d 1 . .
    H H3 0.0422(11) 0.3767(15) 0.4780(11) 0.024(3) Uiso d 1 . .
    B B4 0.15056(9) 0.12828(11) 0.49708(8) 0.01494(16) Uani d 1 . .
    H H4 0.0737(11) 0.0584(14) 0.4513(11) 0.022(3) Uiso d 1 . .
    B B5 0.28116(9) 0.10264(11) 0.47514(8) 0.01595(17) Uani d 1 . .
    H H5 0.2862(13) 0.0131(15) 0.4169(14) 0.027(4) Uiso d 1 . .
    B B6 0.33933(9) 0.28936(11) 0.46770(8) 0.01428(16) Uani d 1 . .
    H H6 0.3824(11) 0.3037(15) 0.4101(11) 0.024(3) Uiso d 1 . .
    C C7 0.25585(7) 0.39021(10) 0.62837(7) 0.01336(14) Uani d 1 . .
    H H7 0.2472(12) 0.4668(14) 0.6773(12) 0.021(3) Uiso d 1 . .
    B B8 0.19485(9) 0.21634(11) 0.63631(8) 0.01462(16) Uani d 1 . .
    H H8 0.1486(11) 0.2066(15) 0.6925(11) 0.025(3) Uiso d 1 . .
    B B9 0.28960(9) 0.07601(12) 0.61704(8) 0.01597(16) Uani d 1 . .
    H H9 0.3044(13) -0.0368(16) 0.6573(13) 0.029(4) Uiso d 1 . .
    B B10 0.40638(9) 0.17746(12) 0.59941(9) 0.01720(17) Uani d 1 . .
    H H10 0.4968(12) 0.1298(16) 0.6298(11) 0.029(3) Uiso d 1 . .
    B B11 0.38440(8) 0.37968(12) 0.61129(8) 0.01579(16) Uani d 1 . .
    H H11 0.4607(12) 0.4570(15) 0.6573(13) 0.024(3) Uiso d 1 . .
    B B12 0.35215(9) 0.24439(12) 0.70026(8) 0.01705(17) Uani d 1 . .
    H H12 0.4026(12) 0.2480(16) 0.7955(12) 0.033(4) Uiso d 1 . .
    C C21 0.31179(9) 0.63450(11) 0.40069(10) 0.02336(19) Uani d 1 . .
    H H21 0.3802(13) 0.6185(17) 0.3948(13) 0.036(4) Uiso d 1 . .
    C C22 0.30148(9) 0.69955(11) 0.49850(10) 0.02242(18) Uani d 1 . .
    H H22 0.3669(12) 0.7371(17) 0.5696(13) 0.035(4) Uiso d 1 . .
    C C23 0.17796(9) 0.69813(10) 0.47434(9) 0.02153(18) Uani d 1 . .
    H H23 0.1474(12) 0.7323(17) 0.5280(13) 0.036(4) Uiso d 1 . .
    C C24 0.11213(9) 0.63137(11) 0.36254(9) 0.02209(18) Uani d 1 . .
    H H24 0.0275(12) 0.6137(16) 0.3250(12) 0.032(4) Uiso d 1 . .
    C C25 0.19471(10) 0.59072(11) 0.31712(9) 0.02345(19) Uani d 1 . .
    H H25 0.1756(13) 0.5399(16) 0.2449(14) 0.031(4) Uiso d 1 . .
loop_
    _atom_site_aniso_label
    _atom_site_aniso_U_11
    _atom_site_aniso_U_22
    _atom_site_aniso_U_33
    _atom_site_aniso_U_12
    _atom_site_aniso_U_13
    _atom_site_aniso_U_23
    C1 0.0165(3) 0.0112(3) 0.0104(3) -0.0015(3) 0.0055(3) -0.0007(2)
    Co2 0.01304(5) 0.00859(5) 0.01386(5) -0.00067(3) 0.00776(4) -0.00026(4)
    B3 0.0129(4) 0.0129(4) 0.0144(4) -0.0013(3) 0.0067(3) -0.0001(3)
    B4 0.0190(4) 0.0118(4) 0.0148(4) -0.0026(3) 0.0081(3) 0.0003(3)
    B5 0.0236(4) 0.0117(4) 0.0161(4) 0.0014(3) 0.0120(3) 0.0010(3)
    B6 0.0173(4) 0.0127(4) 0.0164(4) 0.0015(3) 0.0107(3) 0.0005(3)
    C7 0.0151(3) 0.0136(3) 0.0125(3) -0.0008(3) 0.0071(3) -0.0025(3)
    B8 0.0183(4) 0.0142(4) 0.0139(4) 0.0001(3) 0.0093(3) 0.0010(3)
    B9 0.0207(4) 0.0142(4) 0.0148(4) 0.0027(3) 0.0095(3) 0.0031(3)
    B10 0.0164(4) 0.0178(4) 0.0185(4) 0.0038(3) 0.0086(3) 0.0028(3)
    B11 0.0135(4) 0.0177(4) 0.0161(4) -0.0010(3) 0.0065(3) -0.0013(3)
    B12 0.0172(4) 0.0202(4) 0.0125(4) 0.0012(3) 0.0054(3) 0.0005(3)
    C21 0.0284(5) 0.0134(4) 0.0401(5) 0.0008(3) 0.0258(4) 0.0056(4)
    C22 0.0237(4) 0.0110(4) 0.0331(5) -0.0036(3) 0.0131(4) -0.0013(3)
    C23 0.0289(5) 0.0104(4) 0.0340(5) 0.0031(3) 0.0217(4) 0.0020(3)
    C24 0.0216(4) 0.0155(4) 0.0287(5) 0.0037(3) 0.0107(4) 0.0087(3)
    C25 0.0375(5) 0.0159(4) 0.0218(4) 0.0023(4) 0.0175(4) 0.0064(3)
_geom_special_details
;
All e.s.d.'s (except the e.s.d. in the dihedral angle between two l.s. planes)
are estimated using the full covariance matrix. The cell e.s.d.'s are taken
into account individually in the estimation of e.s.d.'s in distances, angles
and torsion angles; correlations between e.s.d.'s in cell parameters are only
used when they are defined by crystal symmetry. An approximate (isotropic)
treatment of cell e.s.d.'s is used for estimating e.s.d.'s involving l.s.
planes.
;
loop_
    _geom_bond_atom_site_label_1
    _geom_bond_atom_site_label_2
    _geom_bond_site_symmetry_2
    _geom_bond_distance
    _geom_bond_publ_flag
    C1 H1 . 0.912(12) ?
    C1 Co2 . 2.0556(8) y
    C1 B3 . 1.7276(12) ?
    C1 B4 . 1.7224(12) ?
    C1 B5 . 1.7141(13) ?
    C1 B6 . 1.7210(13) ?
    Co2 B3 . 2.0471(9) y
    Co2 B6 . 2.0762(9) y
    Co2 C7 . 2.0539(8) y
    Co2 B11 . 2.0746(10) y
    Co2 C21 . 2.0574(9) y
    Co2 C22 . 2.0536(9) y
    Co2 C23 . 2.0759(9) y
    Co2 C24 . 2.0823(9) y
    Co2 C25 . 2.0548(9) y
    B3 H3 . 1.082(12) ?
    B3 B4 . 1.7974(13) ?
    B3 C7 . 1.7199(12) ?
    B3 B8 . 1.7882(13) ?
    B4 H4 . 1.068(13) ?
    B4 B5 . 1.7863(14) ?
    B4 B8 . 1.7825(13) ?
    B4 B9 . 1.7950(14) ?
    B5 H5 . 1.098(14) ?
    B5 B6 . 1.8025(14) ?
    B5 B9 . 1.7790(14) ?
    B5 B10 . 1.7882(14) ?
    B6 H6 . 1.091(13) ?
    B6 B10 . 1.7976(14) ?
    B6 B11 . 1.8376(13) ?
    C7 H7 . 0.952(14) ?
    C7 B8 . 1.7198(13) ?
    C7 B11 . 1.7150(13) ?
    C7 B12 . 1.7125(13) ?
    B8 H8 . 1.104(13) ?
    B8 B9 . 1.7928(14) ?
    B8 B12 . 1.7815(14) ?
    B9 H9 . 1.087(14) ?
    B9 B10 . 1.8025(14) ?
    B9 B12 . 1.7780(15) ?
    B10 H10 . 1.101(13) ?
    B10 B11 . 1.8014(14) ?
    B10 B12 . 1.7935(14) ?
    B11 H11 . 1.102(13) ?
    B11 B12 . 1.8002(14) ?
    B12 H12 . 1.094(14) ?
    C21 H21 . 0.901(14) ?
    C21 C22 . 1.4256(15) ?
    C21 C25 . 1.4306(15) ?
    C22 H22 . 0.971(15) ?
    C22 C23 . 1.4343(14) ?
    C23 H23 . 0.966(15) ?
    C23 C24 . 1.4185(15) ?
    C24 H24 . 0.961(14) ?
    C24 C25 . 1.4319(14) ?
    C25 H25 . 0.952(15) ?
loop_
    _geom_angle_atom_site_label_1
    _geom_angle_atom_site_label_2
    _geom_angle_atom_site_label_3
    _geom_angle_site_symmetry_1
    _geom_angle_site_symmetry_3
    _geom_angle
    _geom_angle_publ_flag
    Co2 C1 H1 . . 111.4(8) ?
    B3 C1 H1 . . 120.4(7) ?
    B3 C1 Co2 . . 64.84(4) ?
    B4 C1 H1 . . 115.3(8) ?
    B4 C1 Co2 . . 121.97(5) ?
    B4 C1 B3 . . 62.79(5) ?
    B5 C1 H1 . . 115.1(8) ?
    B5 C1 Co2 . . 122.52(6) ?
    B5 C1 B3 . . 113.71(6) ?
    B5 C1 B4 . . 62.64(5) ?
    B5 C1 B6 . . 63.30(6) ?
    B6 C1 H1 . . 118.2(7) ?
    B6 C1 Co2 . . 66.01(4) ?
    B6 C1 B3 . . 113.04(6) ?
    B6 C1 B4 . . 115.17(6) ?
    C1 Co2 B6 . . 49.23(4) ?
    C1 Co2 B11 . . 85.97(4) ?
    C1 Co2 C21 . . 126.78(4) ?
    C1 Co2 C23 . . 144.18(4) ?
    C1 Co2 C24 . . 109.92(4) ?
    B3 Co2 C1 . . 49.81(3) ?
    B3 Co2 B6 . . 88.47(4) ?
    B3 Co2 C7 . . 49.59(3) ?
    B3 Co2 B11 . . 88.25(4) ?
    B3 Co2 C21 . . 165.93(4) ?
    B3 Co2 C22 . . 142.17(4) ?
    B3 Co2 C23 . . 106.86(4) ?
    B3 Co2 C24 . . 99.31(4) ?
    B3 Co2 C25 . . 125.36(4) ?
    B6 Co2 C24 . . 141.31(4) ?
    C7 Co2 C1 . . 82.49(3) ?
    C7 Co2 B6 . . 85.97(3) ?
    C7 Co2 B11 . . 49.09(4) ?
    C7 Co2 C21 . . 143.26(4) ?
    C7 Co2 C23 . . 102.18(4) ?
    C7 Co2 C24 . . 127.49(4) ?
    C7 Co2 C25 . . 167.97(4) ?
    B11 Co2 B6 . . 52.55(4) ?
    B11 Co2 C23 . . 124.11(4) ?
    B11 Co2 C24 . . 163.74(4) ?
    C21 Co2 B6 . . 97.43(4) ?
    C21 Co2 B11 . . 105.49(4) ?
    C21 Co2 C23 . . 68.15(4) ?
    C21 Co2 C24 . . 68.21(4) ?
    C22 Co2 C1 . . 167.36(4) ?
    C22 Co2 B6 . . 124.33(4) ?
    C22 Co2 C7 . . 108.91(4) ?
    C22 Co2 B11 . . 97.33(4) ?
    C22 Co2 C21 . . 40.58(4) ?
    C22 Co2 C23 . . 40.64(4) ?
    C22 Co2 C24 . . 67.93(4) ?
    C22 Co2 C25 . . 68.20(4) ?
    C23 Co2 B6 . . 164.52(4) ?
    C23 Co2 C24 . . 39.89(4) ?
    C25 Co2 C1 . . 101.78(4) ?
    C25 Co2 B6 . . 105.39(4) ?
    C25 Co2 B11 . . 141.79(4) ?
    C25 Co2 C21 . . 40.72(4) ?
    C25 Co2 C23 . . 67.75(4) ?
    C25 Co2 C24 . . 40.49(4) ?
    C1 B3 Co2 . . 65.35(4) ?
    C1 B3 H3 . . 125.2(7) ?
    C1 B3 B4 . . 58.46(5) ?
    C1 B3 B8 . . 104.94(6) ?
    Co2 B3 H3 . . 112.1(7) ?
    B4 B3 Co2 . . 118.58(6) ?
    B4 B3 H3 . . 119.1(7) ?
    C7 B3 C1 . . 103.60(6) ?
    C7 B3 Co2 . . 65.41(4) ?
    C7 B3 H3 . . 125.7(7) ?
    C7 B3 B4 . . 105.18(6) ?
    C7 B3 B8 . . 58.67(5) ?
    B8 B3 Co2 . . 118.71(6) ?
    B8 B3 H3 . . 119.5(7) ?
    B8 B3 B4 . . 59.62(5) ?
    C1 B4 B3 . . 58.75(5) ?
    C1 B4 H4 . . 117.7(7) ?
    C1 B4 B5 . . 58.45(5) ?
    C1 B4 B8 . . 105.41(6) ?
    C1 B4 B9 . . 104.72(6) ?
    B3 B4 H4 . . 119.0(7) ?
    B5 B4 B3 . . 107.06(6) ?
    B5 B4 H4 . . 120.4(7) ?
    B5 B4 B9 . . 59.57(5) ?
    B8 B4 B3 . . 59.93(5) ?
    B8 B4 H4 . . 126.8(7) ?
    B8 B4 B5 . . 107.75(7) ?
    B8 B4 B9 . . 60.15(5) ?
    B9 B4 B3 . . 107.43(7) ?
    B9 B4 H4 . . 128.3(7) ?
    C1 B5 B4 . . 58.91(5) ?
    C1 B5 H5 . . 119.5(8) ?
    C1 B5 B6 . . 58.54(5) ?
    C1 B5 B9 . . 105.77(7) ?
    C1 B5 B10 . . 104.93(7) ?
    B4 B5 H5 . . 121.5(8) ?
    B4 B5 B6 . . 108.19(6) ?
    B4 B5 B10 . . 108.59(7) ?
    B6 B5 H5 . . 117.6(8) ?
    B9 B5 B4 . . 60.46(5) ?
    B9 B5 H5 . . 126.8(8) ?
    B9 B5 B6 . . 109.05(7) ?
    B9 B5 B10 . . 60.70(6) ?
    B10 B5 H5 . . 124.7(8) ?
    B10 B5 B6 . . 60.08(5) ?
    C1 B6 Co2 . . 64.76(4) ?
    C1 B6 B5 . . 58.16(5) ?
    C1 B6 H6 . . 123.0(7) ?
    C1 B6 B10 . . 104.23(6) ?
    C1 B6 B11 . . 104.58(6) ?
    Co2 B6 H6 . . 114.0(7) ?
    B5 B6 Co2 . . 116.96(6) ?
    B5 B6 H6 . . 117.9(7) ?
    B5 B6 B11 . . 106.78(6) ?
    B10 B6 Co2 . . 116.17(6) ?
    B10 B6 B5 . . 59.56(5) ?
    B10 B6 H6 . . 121.7(7) ?
    B10 B6 B11 . . 59.40(6) ?
    B11 B6 Co2 . . 63.68(4) ?
    B11 B6 H6 . . 126.5(7) ?
    Co2 C7 H7 . . 112.4(8) ?
    B3 C7 Co2 . . 65.00(4) ?
    B3 C7 H7 . . 118.7(8) ?
    B8 C7 Co2 . . 121.86(5) ?
    B8 C7 B3 . . 62.65(5) ?
    B8 C7 H7 . . 113.5(8) ?
    B11 C7 Co2 . . 66.09(4) ?
    B11 C7 B3 . . 113.33(6) ?
    B11 C7 H7 . . 120.2(8) ?
    B11 C7 B8 . . 115.09(7) ?
    B12 C7 Co2 . . 122.64(5) ?
    B12 C7 B3 . . 113.75(7) ?
    B12 C7 H7 . . 115.3(8) ?
    B12 C7 B8 . . 62.54(6) ?
    B12 C7 B11 . . 63.37(6) ?
    B3 B8 H8 . . 119.6(7) ?
    B3 B8 B9 . . 107.92(6) ?
    B4 B8 B3 . . 60.44(5) ?
    B4 B8 H8 . . 126.2(7) ?
    B4 B8 B9 . . 60.27(5) ?
    C7 B8 B3 . . 58.68(5) ?
    C7 B8 B4 . . 105.83(6) ?
    C7 B8 H8 . . 118.5(7) ?
    C7 B8 B9 . . 104.92(7) ?
    C7 B8 B12 . . 58.53(5) ?
    B9 B8 H8 . . 127.0(7) ?
    B12 B8 B3 . . 107.27(7) ?
    B12 B8 B4 . . 108.11(7) ?
    B12 B8 H8 . . 120.0(7) ?
    B12 B8 B9 . . 59.66(6) ?
    B4 B9 H9 . . 122.1(8) ?
    B4 B9 B10 . . 107.58(7) ?
    B5 B9 B4 . . 59.97(5) ?
    B5 B9 B8 . . 107.62(7) ?
    B5 B9 H9 . . 121.3(8) ?
    B5 B9 B10 . . 59.90(6) ?
    B8 B9 B4 . . 59.58(5) ?
    B8 B9 H9 . . 122.6(8) ?
    B8 B9 B10 . . 107.53(7) ?
    B10 B9 H9 . . 121.6(7) ?
    B12 B9 B4 . . 107.71(7) ?
    B12 B9 B5 . . 108.18(7) ?
    B12 B9 B8 . . 59.86(6) ?
    B12 B9 H9 . . 121.8(8) ?
    B12 B9 B10 . . 60.12(6) ?
    B5 B10 B6 . . 60.35(5) ?
    B5 B10 B9 . . 59.40(5) ?
    B5 B10 H10 . . 122.4(7) ?
    B5 B10 B11 . . 108.99(7) ?
    B5 B10 B12 . . 107.09(7) ?
    B6 B10 B9 . . 108.22(7) ?
    B6 B10 H10 . . 121.2(7) ?
    B6 B10 B11 . . 61.40(5) ?
    B9 B10 H10 . . 122.1(7) ?
    B11 B10 B9 . . 107.96(7) ?
    B11 B10 H10 . . 120.7(7) ?
    B12 B10 B6 . . 108.92(7) ?
    B12 B10 B9 . . 59.26(6) ?
    B12 B10 H10 . . 121.5(7) ?
    B12 B10 B11 . . 60.10(6) ?
    Co2 B11 H11 . . 115.1(7) ?
    B6 B11 Co2 . . 63.77(4) ?
    B6 B11 H11 . . 127.3(7) ?
    C7 B11 Co2 . . 64.83(4) ?
    C7 B11 B6 . . 104.81(6) ?
    C7 B11 B10 . . 104.42(7) ?
    C7 B11 H11 . . 122.6(7) ?
    C7 B11 B12 . . 58.25(5) ?
    B10 B11 Co2 . . 116.07(6) ?
    B10 B11 B6 . . 59.20(5) ?
    B10 B11 H11 . . 121.0(7) ?
    B12 B11 Co2 . . 117.07(6) ?
    B12 B11 B6 . . 106.88(7) ?
    B12 B11 B10 . . 59.73(6) ?
    B12 B11 H11 . . 116.5(7) ?
    C7 B12 B8 . . 58.93(5) ?
    C7 B12 B9 . . 105.88(7) ?
    C7 B12 B10 . . 104.86(7) ?
    C7 B12 B11 . . 58.39(5) ?
    C7 B12 H12 . . 119.8(7) ?
    B8 B12 B10 . . 108.42(7) ?
    B8 B12 B11 . . 108.03(7) ?
    B8 B12 H12 . . 119.5(7) ?
    B9 B12 B8 . . 60.49(5) ?
    B9 B12 B10 . . 60.62(6) ?
    B9 B12 B11 . . 109.10(7) ?
    B9 B12 H12 . . 124.9(8) ?
    B10 B12 B11 . . 60.17(6) ?
    B10 B12 H12 . . 126.1(7) ?
    B11 B12 H12 . . 120.0(7) ?
    Co2 C21 H21 . . 123.4(9) ?
    C22 C21 Co2 . . 69.57(5) ?
    C22 C21 H21 . . 126.1(9) ?
    C22 C21 C25 . . 107.49(9) ?
    C25 C21 Co2 . . 69.55(5) ?
    C25 C21 H21 . . 126.3(9) ?
    Co2 C22 H22 . . 124.7(9) ?
    C21 C22 Co2 . . 69.85(5) ?
    C21 C22 H22 . . 125.9(8) ?
    C21 C22 C23 . . 108.15(9) ?
    C23 C22 Co2 . . 70.51(5) ?
    C23 C22 H22 . . 125.9(8) ?
    Co2 C23 H23 . . 124.0(9) ?
    C22 C23 Co2 . . 68.84(5) ?
    C22 C23 H23 . . 124.7(8) ?
    C24 C23 Co2 . . 70.30(5) ?
    C24 C23 C22 . . 108.20(9) ?
    C24 C23 H23 . . 127.1(8) ?
    Co2 C24 H24 . . 125.5(8) ?
    C23 C24 Co2 . . 69.81(5) ?
    C23 C24 H24 . . 126.1(8) ?
    C23 C24 C25 . . 107.76(9) ?
    C25 C24 Co2 . . 68.72(5) ?
    C25 C24 H24 . . 126.1(8) ?
    Co2 C25 H25 . . 123.6(9) ?
    C21 C25 Co2 . . 69.74(6) ?
    C21 C25 C24 . . 108.38(9) ?
    C21 C25 H25 . . 125.6(9) ?
    C24 C25 Co2 . . 70.79(5) ?
    C24 C25 H25 . . 126.0(9) ?
loop_
    _geom_torsion_atom_site_label_1
    _geom_torsion_atom_site_label_2
    _geom_torsion_atom_site_label_3
    _geom_torsion_atom_site_label_4
    _geom_torsion_site_symmetry_1
    _geom_torsion_site_symmetry_2
    _geom_torsion_site_symmetry_3
    _geom_torsion_site_symmetry_4
    _geom_torsion
    _geom_torsion_publ_flag
    C1 B3 B4 B5 . . . . 34.27(6) ?
    C1 B3 B4 B8 . . . . 135.28(7) ?
    C1 B3 B4 B9 . . . . 96.95(7) ?
    C1 B3 C7 Co2 . . . . 54.37(5) ?
    C1 B3 C7 B8 . . . . -99.40(7) ?
    C1 B3 C7 B11 . . . . 7.86(9) ?
    C1 B3 C7 B12 . . . . -62.05(8) ?
    C1 B3 B8 B4 . . . . -38.37(6) ?
    C1 B3 B8 C7 . . . . 97.03(6) ?
    C1 B3 B8 B9 . . . . 0.14(8) ?
    C1 B3 B8 B12 . . . . 63.05(8) ?
    C1 B4 B5 B6 . . . . 32.89(6) ?
    C1 B4 B5 B9 . . . . 134.94(7) ?
    C1 B4 B5 B10 . . . . 96.58(7) ?
    C1 B4 B8 B3 . . . . 38.61(6) ?
    C1 B4 B8 C7 . . . . 0.04(8) ?
    C1 B4 B8 B9 . . . . -98.38(7) ?
    C1 B4 B8 B12 . . . . -61.39(8) ?
    C1 B4 B9 B5 . . . . -38.58(6) ?
    C1 B4 B9 B8 . . . . 99.56(7) ?
    C1 B4 B9 B10 . . . . -0.84(8) ?
    C1 B4 B9 B12 . . . . 62.58(8) ?
    C1 B5 B6 Co2 . . . . 28.50(5) ?
    C1 B5 B6 B10 . . . . 134.47(7) ?
    C1 B5 B6 B11 . . . . 97.02(7) ?
    C1 B5 B9 B4 . . . . 39.04(6) ?
    C1 B5 B9 B8 . . . . 1.90(9) ?
    C1 B5 B9 B10 . . . . -98.54(7) ?
    C1 B5 B9 B12 . . . . -61.34(8) ?
    C1 B5 B10 B6 . . . . -39.05(6) ?
    C1 B5 B10 B9 . . . . 99.95(7) ?
    C1 B5 B10 B11 . . . . -0.15(9) ?
    C1 B5 B10 B12 . . . . 63.38(8) ?
    C1 B6 B10 B5 . . . . 38.72(6) ?
    C1 B6 B10 B9 . . . . 2.24(8) ?
    C1 B6 B10 B11 . . . . -98.73(7) ?
    C1 B6 B10 B12 . . . . -60.63(8) ?
    C1 B6 B11 Co2 . . . . -51.67(5) ?
    C1 B6 B11 C7 . . . . -0.05(8) ?
    C1 B6 B11 B10 . . . . 98.13(7) ?
    C1 B6 B11 B12 . . . . 60.70(8) ?
    Co2 C1 B3 B4 . . . . -154.05(5) ?
    Co2 C1 B3 C7 . . . . -54.41(5) ?
    Co2 C1 B3 B8 . . . . -115.12(6) ?
    Co2 C1 B4 B3 . . . . 27.83(6) ?
    Co2 C1 B4 B5 . . . . -112.99(7) ?
    Co2 C1 B4 B8 . . . . -11.35(9) ?
    Co2 C1 B4 B9 . . . . -73.87(8) ?
    Co2 C1 B5 B4 . . . . 112.15(7) ?
    Co2 C1 B5 B6 . . . . -30.63(6) ?
    Co2 C1 B5 B9 . . . . 72.37(8) ?
    Co2 C1 B5 B10 . . . . 9.17(9) ?
    Co2 C1 B6 B5 . . . . 151.95(5) ?
    Co2 C1 B6 B10 . . . . 112.55(6) ?
    Co2 C1 B6 B11 . . . . 51.02(5) ?
    Co2 B3 B4 C1 . . . . -26.93(6) ?
    Co2 B3 B4 B5 . . . . 7.34(9) ?
    Co2 B3 B4 B8 . . . . 108.35(7) ?
    Co2 B3 B4 B9 . . . . 70.02(8) ?
    Co2 B3 C7 B8 . . . . -153.77(5) ?
    Co2 B3 C7 B11 . . . . -46.51(6) ?
    Co2 B3 C7 B12 . . . . -116.42(6) ?
    Co2 B3 B8 B4 . . . . -108.13(7) ?
    Co2 B3 B8 C7 . . . . 27.27(6) ?
    Co2 B3 B8 B9 . . . . -69.62(8) ?
    Co2 B3 B8 B12 . . . . -6.72(9) ?
    Co2 B6 B10 B5 . . . . 107.28(7) ?
    Co2 B6 B10 B9 . . . . 70.81(8) ?
    Co2 B6 B10 B11 . . . . -30.16(6) ?
    Co2 B6 B10 B12 . . . . 7.93(9) ?
    Co2 B6 B11 C7 . . . . 51.62(5) ?
    Co2 B6 B11 B10 . . . . 149.80(6) ?
    Co2 B6 B11 B12 . . . . 112.37(6) ?
    Co2 C7 B8 B3 . . . . -28.14(6) ?
    Co2 C7 B8 B4 . . . . 11.27(9) ?
    Co2 C7 B8 B9 . . . . 74.02(7) ?
    Co2 C7 B8 B12 . . . . 113.11(7) ?
    Co2 C7 B11 B6 . . . . -50.99(5) ?
    Co2 C7 B11 B10 . . . . -112.37(6) ?
    Co2 C7 B11 B12 . . . . -151.92(6) ?
    Co2 C7 B12 B8 . . . . -111.94(7) ?
    Co2 C7 B12 B9 . . . . -72.23(8) ?
    Co2 C7 B12 B10 . . . . -9.12(9) ?
    Co2 C7 B12 B11 . . . . 30.73(6) ?
    Co2 B11 B12 C7 . . . . -28.58(6) ?
    Co2 B11 B12 B8 . . . . 4.53(9) ?
    Co2 B11 B12 B9 . . . . 68.71(8) ?
    Co2 B11 B12 B10 . . . . 105.86(7) ?
    Co2 C21 C22 C23 . . . . -60.38(6) ?
    Co2 C21 C25 C24 . . . . 60.51(6) ?
    Co2 C22 C23 C24 . . . . -59.49(6) ?
    Co2 C23 C24 C25 . . . . -58.41(6) ?
    Co2 C24 C25 C21 . . . . -59.85(6) ?
    B3 C1 B4 B5 . . . . -140.82(7) ?
    B3 C1 B4 B8 . . . . -39.18(6) ?
    B3 C1 B4 B9 . . . . -101.70(7) ?
    B3 C1 B5 B4 . . . . 37.85(7) ?
    B3 C1 B5 B6 . . . . -104.93(7) ?
    B3 C1 B5 B9 . . . . -1.93(9) ?
    B3 C1 B5 B10 . . . . -65.12(8) ?
    B3 C1 B6 Co2 . . . . -45.97(5) ?
    B3 C1 B6 B5 . . . . 105.98(7) ?
    B3 C1 B6 B10 . . . . 66.57(8) ?
    B3 C1 B6 B11 . . . . 5.04(8) ?
    B3 B4 B5 C1 . . . . -34.39(6) ?
    B3 B4 B5 B6 . . . . -1.50(9) ?
    B3 B4 B5 B9 . . . . 100.55(7) ?
    B3 B4 B5 B10 . . . . 62.18(8) ?
    B3 B4 B8 C7 . . . . -38.57(6) ?
    B3 B4 B8 B9 . . . . -136.98(7) ?
    B3 B4 B8 B12 . . . . -100.00(7) ?
    B3 B4 B9 B5 . . . . -99.91(7) ?
    B3 B4 B9 B8 . . . . 38.23(6) ?
    B3 B4 B9 B10 . . . . -62.16(8) ?
    B3 B4 B9 B12 . . . . 1.25(9) ?
    B3 C7 B8 B4 . . . . 39.41(6) ?
    B3 C7 B8 B9 . . . . 102.16(7) ?
    B3 C7 B8 B12 . . . . 141.25(7) ?
    B3 C7 B11 Co2 . . . . 45.99(6) ?
    B3 C7 B11 B6 . . . . -5.00(9) ?
    B3 C7 B11 B10 . . . . -66.38(8) ?
    B3 C7 B11 B12 . . . . -105.93(7) ?
    B3 C7 B12 B8 . . . . -37.40(6) ?
    B3 C7 B12 B9 . . . . 2.31(9) ?
    B3 C7 B12 B10 . . . . 65.42(8) ?
    B3 C7 B12 B11 . . . . 105.27(7) ?
    B3 B8 B9 B4 . . . . -38.59(6) ?
    B3 B8 B9 B5 . . . . -1.27(9) ?
    B3 B8 B9 B10 . . . . 61.89(8) ?
    B3 B8 B9 B12 . . . . 99.92(7) ?
    B3 B8 B12 C7 . . . . 34.05(6) ?
    B3 B8 B12 B9 . . . . -101.03(7) ?
    B3 B8 B12 B10 . . . . -62.55(8) ?
    B3 B8 B12 B11 . . . . 1.16(9) ?
    B4 C1 B3 Co2 . . . . 154.05(5) ?
    B4 C1 B3 C7 . . . . 99.65(7) ?
    B4 C1 B3 B8 . . . . 38.93(6) ?
    B4 C1 B5 B6 . . . . -142.78(7) ?
    B4 C1 B5 B9 . . . . -39.78(6) ?
    B4 C1 B5 B10 . . . . -102.98(7) ?
    B4 C1 B6 Co2 . . . . -115.54(6) ?
    B4 C1 B6 B5 . . . . 36.41(6) ?
    B4 C1 B6 B10 . . . . -3.00(9) ?
    B4 C1 B6 B11 . . . . -64.53(8) ?
    B4 B3 C7 Co2 . . . . 114.90(6) ?
    B4 B3 C7 B8 . . . . -38.87(6) ?
    B4 B3 C7 B11 . . . . 68.39(8) ?
    B4 B3 C7 B12 . . . . -1.52(9) ?
    B4 B3 B8 C7 . . . . 135.40(7) ?
    B4 B3 B8 B9 . . . . 38.51(6) ?
    B4 B3 B8 B12 . . . . 101.41(7) ?
    B4 B5 B6 C1 . . . . -33.04(6) ?
    B4 B5 B6 Co2 . . . . -4.54(9) ?
    B4 B5 B6 B10 . . . . 101.43(7) ?
    B4 B5 B6 B11 . . . . 63.98(8) ?
    B4 B5 B9 B8 . . . . -37.14(6) ?
    B4 B5 B9 B10 . . . . -137.58(7) ?
    B4 B5 B9 B12 . . . . -100.38(7) ?
    B4 B5 B10 B6 . . . . -100.74(7) ?
    B4 B5 B10 B9 . . . . 38.26(6) ?
    B4 B5 B10 B11 . . . . -61.84(8) ?
    B4 B5 B10 B12 . . . . 1.69(9) ?
    B4 B8 B9 B5 . . . . 37.31(6) ?
    B4 B8 B9 B10 . . . . 100.47(7) ?
    B4 B8 B9 B12 . . . . 138.51(7) ?
    B4 B8 B12 C7 . . . . 97.83(7) ?
    B4 B8 B12 B9 . . . . -37.25(6) ?
    B4 B8 B12 B10 . . . . 1.23(9) ?
    B4 B8 B12 B11 . . . . 64.94(8) ?
    B4 B9 B10 B5 . . . . -37.78(6) ?
    B4 B9 B10 B6 . . . . -0.89(9) ?
    B4 B9 B10 B11 . . . . 64.08(8) ?
    B4 B9 B10 B12 . . . . 100.73(7) ?
    B4 B9 B12 C7 . . . . -2.11(9) ?
    B4 B9 B12 B8 . . . . 36.85(6) ?
    B4 B9 B12 B10 . . . . -100.49(7) ?
    B4 B9 B12 B11 . . . . -63.54(8) ?
    B5 C1 B3 Co2 . . . . 116.26(6) ?
    B5 C1 B3 B4 . . . . -37.79(7) ?
    B5 C1 B3 C7 . . . . 61.85(8) ?
    B5 C1 B3 B8 . . . . 1.13(9) ?
    B5 C1 B4 B3 . . . . 140.82(7) ?
    B5 C1 B4 B8 . . . . 101.65(7) ?
    B5 C1 B4 B9 . . . . 39.12(6) ?
    B5 C1 B6 Co2 . . . . -151.95(5) ?
    B5 C1 B6 B10 . . . . -39.40(6) ?
    B5 C1 B6 B11 . . . . -100.94(7) ?
    B5 B4 B8 B3 . . . . 99.82(7) ?
    B5 B4 B8 C7 . . . . 61.25(8) ?
    B5 B4 B8 B9 . . . . -37.17(6) ?
    B5 B4 B8 B12 . . . . -0.18(9) ?
    B5 B4 B9 B8 . . . . 138.14(7) ?
    B5 B4 B9 B10 . . . . 37.75(6) ?
    B5 B4 B9 B12 . . . . 101.17(7) ?
    B5 B6 B10 B9 . . . . -36.47(6) ?
    B5 B6 B10 B11 . . . . -137.44(7) ?
    B5 B6 B10 B12 . . . . -99.35(8) ?
    B5 B6 B11 Co2 . . . . -112.27(6) ?
    B5 B6 B11 C7 . . . . -60.65(8) ?
    B5 B6 B11 B10 . . . . 37.52(6) ?
    B5 B6 B11 B12 . . . . 0.10(9) ?
    B5 B9 B10 B6 . . . . 36.89(6) ?
    B5 B9 B10 B11 . . . . 101.87(7) ?
    B5 B9 B10 B12 . . . . 138.51(7) ?
    B5 B9 B12 C7 . . . . 61.28(8) ?
    B5 B9 B12 B8 . . . . 100.24(7) ?
    B5 B9 B12 B10 . . . . -37.11(7) ?
    B5 B9 B12 B11 . . . . -0.15(9) ?
    B5 B10 B11 Co2 . . . . -8.27(9) ?
    B5 B10 B11 B6 . . . . -38.43(6) ?
    B5 B10 B11 C7 . . . . 60.43(8) ?
    B5 B10 B11 B12 . . . . 99.25(7) ?
    B5 B10 B12 C7 . . . . -63.48(8) ?
    B5 B10 B12 B8 . . . . -1.80(9) ?
    B5 B10 B12 B9 . . . . 36.63(6) ?
    B5 B10 B12 B11 . . . . -102.46(7) ?
    B6 C1 B3 Co2 . . . . 46.53(5) ?
    B6 C1 B3 B4 . . . . -107.52(7) ?
    B6 C1 B3 C7 . . . . -7.87(8) ?
    B6 C1 B3 B8 . . . . -68.59(8) ?
    B6 C1 B4 B3 . . . . 104.16(7) ?
    B6 C1 B4 B5 . . . . -36.66(7) ?
    B6 C1 B4 B8 . . . . 64.99(8) ?
    B6 C1 B4 B9 . . . . 2.46(9) ?
    B6 C1 B5 B4 . . . . 142.78(7) ?
    B6 C1 B5 B9 . . . . 103.00(7) ?
    B6 C1 B5 B10 . . . . 39.80(6) ?
    B6 B5 B9 B4 . . . . 100.60(7) ?
    B6 B5 B9 B8 . . . . 63.46(9) ?
    B6 B5 B9 B10 . . . . -36.98(6) ?
    B6 B5 B9 B12 . . . . 0.22(9) ?
    B6 B5 B10 B9 . . . . 139.00(7) ?
    B6 B5 B10 B11 . . . . 38.90(6) ?
    B6 B5 B10 B12 . . . . 102.43(7) ?
    B6 B10 B11 Co2 . . . . 30.16(6) ?
    B6 B10 B11 C7 . . . . 98.86(7) ?
    B6 B10 B11 B12 . . . . 137.68(7) ?
    B6 B10 B12 C7 . . . . 0.31(9) ?
    B6 B10 B12 B8 . . . . 61.99(9) ?
    B6 B10 B12 B9 . . . . 100.42(7) ?
    B6 B10 B12 B11 . . . . -38.67(7) ?
    B6 B11 B12 C7 . . . . -97.26(7) ?
    B6 B11 B12 B8 . . . . -64.15(8) ?
    B6 B11 B12 B9 . . . . 0.03(9) ?
    B6 B11 B12 B10 . . . . 37.18(6) ?
    C7 B3 B4 C1 . . . . -96.86(6) ?
    C7 B3 B4 B5 . . . . -62.58(8) ?
    C7 B3 B4 B8 . . . . 38.42(6) ?
    C7 B3 B4 B9 . . . . 0.09(8) ?
    C7 B3 B8 B4 . . . . -135.40(7) ?
    C7 B3 B8 B9 . . . . -96.90(7) ?
    C7 B3 B8 B12 . . . . -33.99(6) ?
    C7 B8 B9 B4 . . . . -99.95(7) ?
    C7 B8 B9 B5 . . . . -62.64(8) ?
    C7 B8 B9 B10 . . . . 0.52(8) ?
    C7 B8 B9 B12 . . . . 38.55(6) ?
    C7 B8 B12 B9 . . . . -135.08(7) ?
    C7 B8 B12 B10 . . . . -96.60(7) ?
    C7 B8 B12 B11 . . . . -32.89(6) ?
    C7 B11 B12 B8 . . . . 33.11(6) ?
    C7 B11 B12 B9 . . . . 97.29(7) ?
    C7 B11 B12 B10 . . . . 134.44(7) ?
    B8 B3 B4 C1 . . . . -135.28(7) ?
    B8 B3 B4 B5 . . . . -101.00(7) ?
    B8 B3 B4 B9 . . . . -38.33(6) ?
    B8 B3 C7 Co2 . . . . 153.77(5) ?
    B8 B3 C7 B11 . . . . 107.26(7) ?
    B8 B3 C7 B12 . . . . 37.35(7) ?
    B8 B4 B5 C1 . . . . -97.52(7) ?
    B8 B4 B5 B6 . . . . -64.63(8) ?
    B8 B4 B5 B9 . . . . 37.42(6) ?
    B8 B4 B5 B10 . . . . -0.95(9) ?
    B8 B4 B9 B5 . . . . -138.14(7) ?
    B8 B4 B9 B10 . . . . -100.39(7) ?
    B8 B4 B9 B12 . . . . -36.98(6) ?
    B8 C7 B11 Co2 . . . . 115.47(6) ?
    B8 C7 B11 B6 . . . . 64.48(8) ?
    B8 C7 B11 B10 . . . . 3.10(9) ?
    B8 C7 B11 B12 . . . . -36.45(7) ?
    B8 C7 B12 B9 . . . . 39.70(6) ?
    B8 C7 B12 B10 . . . . 102.82(7) ?
    B8 C7 B12 B11 . . . . 142.67(7) ?
    B8 B9 B10 B5 . . . . -100.59(7) ?
    B8 B9 B10 B6 . . . . -63.70(8) ?
    B8 B9 B10 B11 . . . . 1.27(9) ?
    B8 B9 B10 B12 . . . . 37.92(6) ?
    B8 B9 B12 C7 . . . . -38.96(6) ?
    B8 B9 B12 B10 . . . . -137.34(7) ?
    B8 B9 B12 B11 . . . . -100.39(7) ?
    B9 B4 B5 C1 . . . . -134.94(7) ?
    B9 B4 B5 B6 . . . . -102.05(7) ?
    B9 B4 B5 B10 . . . . -38.37(6) ?
    B9 B4 B8 B3 . . . . 136.98(7) ?
    B9 B4 B8 C7 . . . . 98.42(7) ?
    B9 B4 B8 B12 . . . . 36.98(6) ?
    B9 B5 B6 C1 . . . . -97.22(7) ?
    B9 B5 B6 Co2 . . . . -68.72(8) ?
    B9 B5 B6 B10 . . . . 37.25(6) ?
    B9 B5 B6 B11 . . . . -0.20(9) ?
    B9 B5 B10 B6 . . . . -139.00(7) ?
    B9 B5 B10 B11 . . . . -100.10(7) ?
    B9 B5 B10 B12 . . . . -36.57(7) ?
    B9 B8 B12 C7 . . . . 135.08(7) ?
    B9 B8 B12 B10 . . . . 38.49(6) ?
    B9 B8 B12 B11 . . . . 102.19(7) ?
    B9 B10 B11 Co2 . . . . -71.24(8) ?
    B9 B10 B11 B6 . . . . -101.40(7) ?
    B9 B10 B11 C7 . . . . -2.54(8) ?
    B9 B10 B11 B12 . . . . 36.28(6) ?
    B9 B10 B12 C7 . . . . -100.11(7) ?
    B9 B10 B12 B8 . . . . -38.43(6) ?
    B9 B10 B12 B11 . . . . -139.09(7) ?
    B10 B5 B6 C1 . . . . -134.47(7) ?
    B10 B5 B6 Co2 . . . . -105.97(7) ?
    B10 B5 B6 B11 . . . . -37.45(6) ?
    B10 B5 B9 B4 . . . . 137.58(7) ?
    B10 B5 B9 B8 . . . . 100.44(7) ?
    B10 B5 B9 B12 . . . . 37.20(7) ?
    B10 B6 B11 Co2 . . . . -149.80(6) ?
    B10 B6 B11 C7 . . . . -98.17(7) ?
    B10 B6 B11 B12 . . . . -37.42(6) ?
    B10 B9 B12 C7 . . . . 98.38(7) ?
    B10 B9 B12 B8 . . . . 137.34(7) ?
    B10 B9 B12 B11 . . . . 36.95(6) ?
    B10 B11 B12 C7 . . . . -134.44(7) ?
    B10 B11 B12 B8 . . . . -101.33(7) ?
    B10 B11 B12 B9 . . . . -37.15(7) ?
    B11 B6 B10 B5 . . . . 137.44(7) ?
    B11 B6 B10 B9 . . . . 100.97(7) ?
    B11 B6 B10 B12 . . . . 38.10(7) ?
    B11 C7 B8 B3 . . . . -104.49(7) ?
    B11 C7 B8 B4 . . . . -65.08(8) ?
    B11 C7 B8 B9 . . . . -2.33(9) ?
    B11 C7 B8 B12 . . . . 36.76(7) ?
    B11 C7 B12 B8 . . . . -142.67(7) ?
    B11 C7 B12 B9 . . . . -102.96(7) ?
    B11 C7 B12 B10 . . . . -39.85(6) ?
    B11 B10 B12 C7 . . . . 38.98(6) ?
    B11 B10 B12 B8 . . . . 100.66(7) ?
    B11 B10 B12 B9 . . . . 139.09(7) ?
    B12 C7 B8 B3 . . . . -141.25(7) ?
    B12 C7 B8 B4 . . . . -101.85(7) ?
    B12 C7 B8 B9 . . . . -39.10(6) ?
    B12 C7 B11 Co2 . . . . 151.92(6) ?
    B12 C7 B11 B6 . . . . 100.93(7) ?
    B12 C7 B11 B10 . . . . 39.55(6) ?
    B12 B8 B9 B4 . . . . -138.51(7) ?
    B12 B8 B9 B5 . . . . -101.19(8) ?
    B12 B8 B9 B10 . . . . -38.03(6) ?
    B12 B9 B10 B5 . . . . -138.51(7) ?
    B12 B9 B10 B6 . . . . -101.62(7) ?
    B12 B9 B10 B11 . . . . -36.64(6) ?
    B12 B10 B11 Co2 . . . . -107.52(7) ?
    B12 B10 B11 B6 . . . . -137.68(7) ?
    B12 B10 B11 C7 . . . . -38.82(6) ?
    C21 C22 C23 Co2 . . . . 59.97(6) ?
    C21 C22 C23 C24 . . . . 0.48(10) ?
    C22 C21 C25 Co2 . . . . -59.46(7) ?
    C22 C21 C25 C24 . . . . 1.05(10) ?
    C22 C23 C24 Co2 . . . . 58.58(6) ?
    C22 C23 C24 C25 . . . . 0.17(10) ?
    C23 C24 C25 Co2 . . . . 59.09(6) ?
    C23 C24 C25 C21 . . . . -0.76(10) ?
    C25 C21 C22 Co2 . . . . 59.44(6) ?
    C25 C21 C22 C23 . . . . -0.94(10) ?
_shelx_hkl_file
;
   2   0   0  989.80   18.01
  -2   0   0  978.33   17.31
  -2   0   0  981.96   17.32
  -2   0   0  987.03   17.64
  -2   0   0 1000.00   18.05
   2   0   0  979.82   17.89
   2   0   0  975.08   17.63
  -2   0   0  991.95   17.98
  -3   0   0   -0.09    0.05
   3   0   0    0.02    0.04
   3   0   0   -0.01    0.05
  -3   0   0   -0.05    0.04
  -3   0   0    0.01    0.04
  -3   0   0    0.02    0.04
  -3   0   0   -0.09    0.04
   4   0   0   32.78    0.69
  -4   0   0   30.35    0.64
  -4   0   0   30.75    0.70
  -4   0   0   30.46    0.64
  -4   0   0   30.06    0.64
   4   0   0   30.15    0.69
  -4   0   0   30.53    0.69
  -5   0   0   -0.03    0.05
  -5   0   0   -0.05    0.05
   5   0   0   -0.08    0.05
   5   0   0    0.00    0.06
  -5   0   0   -0.02    0.07
  -5   0   0    0.00    0.05
  -5   0   0    0.04    0.06
  -6   0   0   19.67    0.56
   6   0   0   21.23    0.57
  -6   0   0   20.74    0.58
  -6   0   0   20.43    0.52
  -6   0   0   20.17    0.52
  -6   0   0   20.73    0.50
   6   0   0   20.57    0.55
  -7   0   0   -0.04    0.06
  -7   0   0   -0.01    0.06
   7   0   0    0.03    0.08
   7   0   0    0.02    0.07
  -7   0   0   -0.06    0.07
  -7   0   0    0.01    0.07
  -7   0   0    0.15    0.10
  -8   0   0   28.49    0.80
   8   0   0   28.61    0.76
   8   0   0   28.60    0.79
  -8   0   0   29.14    0.69
  -8   0   0   29.33    0.73
  -8   0   0   28.21    0.72
  -8   0   0   29.57    0.80
  -9   0   0    0.07    0.12
  -9   0   0   -0.04    0.08
  -9   0   0   -0.07    0.09
  -9   0   0   -0.02    0.11
   9   0   0    0.02    0.09
   9   0   0   -0.03    0.11
 -10   0   0    7.42    0.32
  10   0   0    7.68    0.38
 -10   0   0    8.03    0.42
  10   0   0    8.23    0.43
 -10   0   0    8.18    0.43
  11   0   0    0.06    0.13
 -11   0   0    0.11    0.16
  11   0   0   -0.12    0.11
 -11   0   0    0.10    0.13
  12   0   0    5.50    0.40
 -12   0   0    5.49    0.45
  12   0   0    5.84    0.36
 -12   0   0    6.10    0.41
  13   0   0    0.05    0.18
 -13   0   0    0.04    0.18
 -13   0   0   -0.04    0.20
 -14   0   0    9.13    0.55
  14   0   0    7.21    0.51
 -14   0   0    8.05    0.55
 -15   0   0    0.07    0.21
 -15   0   0   -0.01    0.24
  15   0   0   -0.02    0.22
 -16   0   0    4.70    0.51
  16   0   0    4.75    0.50
  17   0   0    0.19    0.31
 -17   0   0   -0.14    0.23
  17   0   0   -0.05    0.25
   0  -1   0    0.00    0.01
   0  -1   0   -0.01    0.01
   0  -1   0    0.00    0.01
   0  -1   0   -0.01    0.01
   0   1   0   -0.01    0.02
   0   1   0    0.00    0.01
   0   1   0    0.01    0.01
   0   1   0    0.00    0.01
  -1  -1   0    6.35    0.15
   1  -1   0    6.35    0.15
  -1  -1   0    6.63    0.14
   1   1   0    6.47    0.18
   1   1   0    6.54    0.14
   1   1   0    6.42    0.14
  -2  -1   0    8.99    0.23
  -2  -1   0    9.26    0.23
  -2  -1   0    9.17    0.20
  -2  -1   0    9.58    0.23
  -2  -1   0    8.92    0.20
   2  -1   0    8.92    0.25
   2  -1   0    9.13    0.25
  -2   1   0    9.28    0.26
   2   1   0    8.94    0.26
  -2   1   0    8.80    0.25
   2   1   0    8.62    0.23
  -2   1   0    9.21    0.26
  -3  -1   0   13.19    0.29
  -3  -1   0   13.48    0.34
  -3  -1   0   13.73    0.34
   3  -1   0   12.81    0.36
  -3  -1   0   13.41    0.30
  -3  -1   0   13.94    0.30
   3  -1   0   13.97    0.36
   3   1   0   13.61    0.32
  -3   1   0   13.72    0.36
   3   1   0   12.96    0.33
  -3   1   0   13.41    0.36
  -3   1   0   13.20    0.34
  -4  -1   0   12.89    0.32
  -4  -1   0   12.94    0.30
  -4  -1   0   12.63    0.36
   4  -1   0   13.39    0.38
   4  -1   0   13.10    0.37
  -4  -1   0   13.06    0.32
  -4  -1   0   12.95    0.35
   4   1   0   13.63    0.36
  -4   1   0   13.07    0.38
   4   1   0   13.11    0.34
  -4   1   0   13.73    0.35
  -4   1   0   13.29    0.39
  -4   1   0   13.17    0.35
  -5  -1   0   21.44    0.50
   5  -1   0   23.03    0.57
  -5  -1   0   22.50    0.56
  -5  -1   0   21.66    0.47
  -5  -1   0   22.22    0.56
   5  -1   0   22.42    0.58
  -5  -1   0   22.72    0.51
  -5   1   0   19.55    0.57
  -5   1   0   22.94    0.58
   5   1   0   21.37    0.55
  -5   1   0   21.63    0.53
   5   1   0   22.48    0.54
  -5   1   0   22.35    0.53
  -6  -1   0   11.16    0.33
  -6  -1   0   10.76    0.37
  -6  -1   0   11.11    0.38
   6  -1   0   11.32    0.39
  -6  -1   0   11.45    0.33
   6  -1   0   11.30    0.38
  -6  -1   0   11.19    0.30
   6   1   0   11.21    0.35
  -6   1   0   10.11    0.38
  -6   1   0   11.16    0.35
  -6   1   0   11.94    0.41
  -6   1   0   10.91    0.35
   6   1   0   10.54    0.36
  -7  -1   0   25.72    0.69
  -7  -1   0   25.88    0.63
  -7  -1   0   26.00    0.64
  -7  -1   0   26.50    0.58
   7  -1   0   25.08    0.71
  -7  -1   0   25.59    0.69
   7  -1   0   24.71    0.69
  -7   1   0   25.85    0.65
  -7   1   0   26.89    0.73
  -7   1   0   26.13    0.66
   7   1   0   26.00    0.69
  -7   1   0   26.56    0.72
   7   1   0   25.90    0.66
   8  -1   0   -0.02    0.09
  -8  -1   0    0.01    0.09
  -8  -1   0    0.03    0.07
  -8  -1   0    0.05    0.06
  -8  -1   0    0.11    0.08
   8  -1   0    0.21    0.12
  -8  -1   0   -0.02    0.09
  -8   1   0   -0.01    0.07
   8   1   0   -0.05    0.08
   8   1   0    0.09    0.10
  -8   1   0    0.03    0.09
  -8   1   0   -0.01    0.10
  -8   1   0    0.18    0.10
  -9  -1   0   24.44    0.74
   9  -1   0   25.83    0.78
   9  -1   0   24.38    0.73
  -9  -1   0   23.91    0.74
  -9  -1   0   24.46    0.60
  -9  -1   0   24.58    0.68
  -9   1   0   25.15    0.77
  -9   1   0   26.14    0.78
  -9   1   0   25.19    0.67
   9   1   0   24.61    0.73
   9   1   0   25.32    0.70
 -10  -1   0    0.02    0.10
  10  -1   0    0.09    0.13
 -10  -1   0    0.18    0.10
 -10  -1   0    0.05    0.12
  10  -1   0    0.36    0.15
 -10  -1   0    0.06    0.14
 -10   1   0    0.21    0.14
  10   1   0   -0.03    0.11
  10   1   0    0.13    0.14
 -10   1   0    0.11    0.14
  11  -1   0   12.28    0.53
 -11  -1   0   10.93    0.51
  11  -1   0   11.12    0.54
 -11  -1   0   11.48    0.53
  11   1   0   11.88    0.52
 -11   1   0   11.66    0.56
 -11   1   0   11.81    0.54
  11   1   0   12.15    0.49
 -12  -1   0    0.31    0.17
  12  -1   0    0.00    0.16
  12  -1   0    0.05    0.15
 -12  -1   0    0.16    0.16
 -12   1   0    0.20    0.18
  12   1   0    0.46    0.19
 -12   1   0    0.07    0.16
  13  -1   0    8.97    0.49
 -13  -1   0    8.06    0.51
  13  -1   0    9.06    0.53
 -13  -1   0    7.34    0.46
 -13   1   0    7.72    0.50
 -13   1   0    7.24    0.51
  13   1   0    7.23    0.48
 -14  -1   0    2.65    0.34
 -14  -1   0    2.78    0.38
  14  -1   0    3.36    0.40
 -14   1   0    3.45    0.40
 -14   1   0    3.55    0.44
  14   1   0    2.65    0.36
 -15  -1   0    5.52    0.51
  15  -1   0    4.97    0.49
 -15   1   0    5.68    0.53
  15   1   0    5.76    0.50
  15   1   0    4.82    0.54
 -15   1   0    5.71    0.56
  16  -1   0    0.84    0.30
 -16  -1   0    0.83    0.28
  16   1   0    0.42    0.26
 -16   1   0    0.72    0.32
  16   1   0    1.07    0.35
 -16   1   0    0.76    0.29
  17  -1   0    3.66    0.47
 -17  -1   0    3.14    0.45
 -17   1   0    3.83    0.52
 -17   1   0    3.44    0.48
  17   1   0    4.41    0.48
  17   1   0    3.14    0.51
   0  -2   0    0.67    0.06
   0  -2   0    0.57    0.05
   0  -2   0    0.63    0.05
   0   2   0    0.47    0.07
   0   2   0    0.60    0.06
   0   2   0    0.61    0.05
  -1  -2   0   41.01    0.77
   1  -2   0   43.41    0.83
  -1  -2   0   41.12    0.78
   1  -2   0   40.91    0.83
   1  -2   0   41.56    0.77
   1  -2   0   41.58    0.82
   1   2   0   41.49    0.86
  -1   2   0   42.29    0.82
  -1   2   0   40.52    0.87
   1   2   0   40.84    0.78
  -1   2   0   40.88    0.83
   1   2   0   41.58    0.86
  -2  -2   0   66.19    1.24
  -2  -2   0   65.12    1.23
   2  -2   0   66.02    1.22
   2  -2   0   66.52    1.28
   2  -2   0   63.28    1.29
  -2  -2   0   66.01    1.22
   2   2   0   65.39    1.23
   2   2   0   64.71    1.23
   2   2   0   65.43    1.20
  -2   2   0   66.08    1.29
  -2   2   0   66.61    1.30
   2   2   0   64.70    1.32
   2   2   0   66.31    1.31
  -2   2   0   65.76    1.29
  -3  -2   0    2.75    0.12
   3  -2   0    2.62    0.13
  -3  -2   0    2.68    0.09
  -3  -2   0    2.71    0.12
   3  -2   0    2.90    0.17
   3  -2   0    2.90    0.16
  -3  -2   0    2.76    0.12
  -3  -2   0    2.64    0.09
  -3   2   0    2.82    0.16
   3   2   0    2.81    0.16
   3   2   0    2.70    0.12
  -3   2   0    2.55    0.16
  -3   2   0    2.25    0.14
   3   2   0    2.52    0.16
  -4  -2   0  253.47    4.43
   4  -2   0  251.52    4.51
   4  -2   0  245.55    4.71
  -4  -2   0  251.61    4.61
  -4  -2   0  250.38    4.51
  -4  -2   0  260.01    4.43
   4  -2   0  253.55    4.67
  -4  -2   0  252.46    4.65
  -4   2   0  252.12    4.68
   4   2   0  246.87    4.58
  -4   2   0  251.73    4.72
   4   2   0  251.93    4.74
  -4   2   0  251.81    4.63
   4   2   0  250.39    4.64
  -5  -2   0   20.98    0.47
  -5  -2   0   20.77    0.47
  -5  -2   0   21.15    0.52
   5  -2   0   19.84    0.56
   5  -2   0   20.09    0.52
  -5  -2   0   20.65    0.43
   5  -2   0   20.46    0.56
  -5  -2   0   20.34    0.52
   5   2   0   19.88    0.48
  -5   2   0   21.66    0.58
  -5   2   0   20.59    0.57
   5   2   0   21.22    0.60
  -5   2   0   20.54    0.55
   5   2   0   20.32    0.51
  -6  -2   0  145.77    2.66
  -6  -2   0  145.82    2.65
  -6  -2   0  142.33    2.79
   6  -2   0  145.76    2.84
   6  -2   0  145.00    2.87
  -6  -2   0  147.06    2.81
  -6  -2   0  143.82    2.66
   6   2   0  144.53    2.75
   6   2   0  141.69    2.79
  -6   2   0  145.03    2.86
  -6   2   0  146.94    2.88
  -6   2   0  143.50    2.79
   6   2   0  146.61    2.93
  -7  -2   0   27.17    0.65
  -7  -2   0   26.27    0.70
  -7  -2   0   26.23    0.63
   7  -2   0   28.47    0.77
  -7  -2   0   26.05    0.70
  -7  -2   0   26.55    0.57
   7  -2   0   27.26    0.74
   7   2   0   27.00    0.66
   7   2   0   26.79    0.80
  -7   2   0   28.97    0.72
  -7   2   0   26.88    0.75
   7   2   0   27.54    0.70
  -7   2   0   25.72    0.75
  -8  -2   0   54.64    1.16
  -8  -2   0   54.61    1.17
  -8  -2   0   53.62    1.25
  -8  -2   0   55.95    1.26
   8  -2   0   53.18    1.28
   8  -2   0   54.65    1.31
  -8  -2   0   56.01    1.08
   8   2   0   55.83    1.20
   8   2   0   51.41    1.36
   8   2   0   54.33    1.23
  -8   2   0   53.99    1.30
  -8   2   0   56.14    1.23
  -8   2   0   52.27    1.30
   9  -2   0   29.25    0.83
  -9  -2   0   28.91    0.64
   9  -2   0   28.43    0.85
  -9  -2   0   28.99    0.81
  -9  -2   0   28.93    0.73
  -9  -2   0   28.88    0.81
  -9  -2   0   29.21    0.74
   9   2   0   28.38    0.92
   9   2   0   28.48    0.75
  -9   2   0   27.83    0.86
   9   2   0   28.74    0.79
  -9   2   0   26.65    0.84
  10  -2   0   23.20    0.76
 -10  -2   0   21.19    0.64
 -10  -2   0   22.91    0.73
  10  -2   0   22.92    0.77
 -10  -2   0   24.06    0.68
 -10  -2   0   23.25    0.73
  10   2   0   22.83    0.72
 -10   2   0   24.15    0.79
  10   2   0   22.19    0.66
 -10   2   0   22.15    0.78
  10   2   0   22.28    0.83
  11  -2   0    8.56    0.45
 -11  -2   0    8.07    0.39
  11  -2   0    8.70    0.49
 -11  -2   0    8.48    0.44
 -11  -2   0    7.91    0.44
 -11   2   0    8.15    0.47
  11   2   0    7.82    0.43
 -11   2   0    8.14    0.46
  11   2   0    8.52    0.52
 -12  -2   0    6.85    0.43
  12  -2   0    7.42    0.45
  12  -2   0    7.97    0.49
 -12  -2   0    7.53    0.46
 -12   2   0    7.80    0.49
  12   2   0    7.99    0.52
 -12   2   0    7.71    0.47
  12   2   0    7.57    0.45
 -13  -2   0    0.95    0.23
  13  -2   0    0.90    0.26
  13  -2   0    1.16    0.24
  13   2   0    0.72    0.26
 -13   2   0    0.87    0.27
 -13   2   0    0.88    0.25
  13   2   0    0.75    0.22
 -14  -2   0    3.30    0.38
  14  -2   0    3.98    0.41
  14  -2   0    3.66    0.44
 -14   2   0    3.90    0.45
  14   2   0    3.53    0.38
 -14   2   0    4.28    0.45
  14   2   0    2.85    0.42
 -15  -2   0    1.70    0.31
  15  -2   0    1.79    0.36
  15   2   0    2.04    0.33
 -15   2   0    1.61    0.36
  15   2   0    2.30    0.41
 -15   2   0    1.77    0.35
  16  -2   0    0.64    0.29
 -16  -2   0    1.41    0.32
  16   2   0    0.97    0.30
  16   2   0    0.77    0.32
 -16   2   0    1.06    0.31
 -16   2   0    1.05    0.35
  17  -2   0    1.34    0.37
 -17  -2   0    1.29    0.34
  17   2   0    0.90    0.36
 -17   2   0    0.65    0.36
  17   2   0    0.44    0.27
 -17   2   0    0.65    0.29
   0  -3   0    0.01    0.04
   0  -3   0    0.04    0.04
   0  -3   0    0.10    0.05
   0   3   0    0.01    0.03
   0   3   0    0.14    0.06
   0   3   0   -0.04    0.04
  -1  -3   0    0.56    0.05
  -1  -3   0    0.66    0.06
   1  -3   0    0.56    0.07
   1  -3   0    0.56    0.06
  -1  -3   0    0.54    0.06
   1  -3   0    0.45    0.07
   1   3   0    0.48    0.09
  -1   3   0    0.56    0.07
   1   3   0    0.38    0.05
  -1   3   0    0.57    0.10
  -1   3   0    0.59    0.08
   1   3   0    0.38    0.08
   2  -3   0    2.65    0.15
  -2  -3   0    2.58    0.10
   2  -3   0    2.74    0.13
   2  -3   0    2.77    0.15
  -2  -3   0    2.42    0.10
  -2   3   0    2.56    0.15
   2   3   0    2.64    0.16
  -2   3   0    2.85    0.18
   2   3   0    2.22    0.17
  -2   3   0    2.61    0.14
   2   3   0    2.61    0.10
  -3  -3   0   23.49    0.49
  -3  -3   0   22.95    0.49
   3  -3   0   23.05    0.56
   3  -3   0   23.11    0.57
  -3  -3   0   22.89    0.49
   3  -3   0   22.62    0.52
   3   3   0   22.93    0.59
  -3   3   0   22.30    0.56
   3   3   0   21.88    0.48
  -3   3   0   22.60    0.57
   3   3   0   22.18    0.58
   4  -3   0    5.12    0.24
  -4  -3   0    5.57    0.20
   4  -3   0    5.21    0.25
   4  -3   0    5.40    0.22
  -4  -3   0    5.61    0.20
  -4  -3   0    5.39    0.20
  -4  -3   0    5.29    0.15
  -4  -3   0    5.07    0.14
   4   3   0    5.24    0.19
  -4   3   0    5.32    0.24
   4   3   0    5.45    0.27
   4   3   0    5.15    0.15
  -4   3   0    5.32    0.26
   4   3   0    4.92    0.26
   5  -3   0   36.70    0.89
   5  -3   0   35.50    0.87
  -5  -3   0   37.79    0.74
  -5  -3   0   37.49    0.74
   5  -3   0   35.83    0.83
  -5  -3   0   36.94    0.81
   5  -3   0   36.81    0.82
  -5  -3   0   37.11    0.81
  -5   3   0   37.12    0.90
   5   3   0   37.29    0.92
   5   3   0   36.79    0.79
  -5   3   0   36.21    0.88
   6  -3   0    6.68    0.29
   6  -3   0    7.01    0.32
  -6  -3   0    7.17    0.28
   6  -3   0    7.60    0.34
  -6  -3   0    7.12    0.24
  -6  -3   0    6.94    0.28
  -6  -3   0    7.26    0.20
  -6  -3   0    7.05    0.24
   6   3   0    7.04    0.35
   6   3   0    6.49    0.23
   6   3   0    7.01    0.27
  -6   3   0    6.83    0.34
  -6   3   0    7.21    0.33
   7  -3   0   12.37    0.42
  -7  -3   0   11.99    0.37
  -7  -3   0   12.80    0.42
   7  -3   0   12.15    0.47
   7  -3   0   12.55    0.46
  -7  -3   0   12.09    0.30
  -7  -3   0   13.14    0.37
  -7  -3   0   12.34    0.42
   7   3   0   12.94    0.51
  -7   3   0   11.64    0.47
  -7   3   0   12.51    0.49
   7   3   0   12.10    0.36
   7   3   0   12.12    0.40
  -8  -3   0    7.06    0.21
   8  -3   0    6.84    0.37
  -8  -3   0    6.53    0.28
  -8  -3   0    6.94    0.32
  -8  -3   0    6.97    0.33
   8  -3   0    6.80    0.35
  -8  -3   0    7.22    0.28
   8   3   0    6.81    0.32
  -8   3   0    6.95    0.37
   8   3   0    6.88    0.40
   8   3   0    6.96    0.27
  -8   3   0    7.37    0.39
  -9  -3   0    4.68    0.30
  -9  -3   0    4.77    0.25
   9  -3   0    3.69    0.33
  -9  -3   0    4.50    0.29
   9  -3   0    4.18    0.34
  -9  -3   0    4.71    0.26
  -9   3   0    4.83    0.33
   9   3   0    4.25    0.37
  -9   3   0    4.37    0.37
   9   3   0    4.41    0.28
 -10  -3   0    0.20    0.11
 -10  -3   0    0.17    0.13
 -10  -3   0    0.02    0.13
 -10  -3   0    0.31    0.12
  10  -3   0    0.33    0.18
  10  -3   0    0.15    0.14
 -10   3   0    0.06    0.16
  10   3   0    0.26    0.14
 -10   3   0    0.23    0.15
  10   3   0    0.57    0.19
  11  -3   0    7.79    0.46
 -11  -3   0    8.51    0.44
 -11  -3   0    8.02    0.39
  11  -3   0    8.50    0.51
  11   3   0    8.57    0.43
 -11   3   0    8.14    0.48
  11   3   0    8.04    0.51
 -11   3   0    7.94    0.50
  12  -3   0    8.22    0.49
 -12  -3   0    9.49    0.49
  12  -3   0    8.23    0.53
  12   3   0    7.64    0.54
 -12   3   0    8.73    0.55
 -12   3   0    9.08    0.53
  12   3   0    8.46    0.45
  13  -3   0    7.32    0.48
 -13  -3   0    6.35    0.44
  13  -3   0    7.13    0.50
  13   3   0    7.06    0.53
 -13   3   0    6.92    0.49
 -13   3   0    6.49    0.55
  13   3   0    6.90    0.43
  14  -3   0    7.95    0.54
  14  -3   0    7.58    0.57
 -14  -3   0    7.92    0.51
  14   3   0    7.68    0.66
 -14   3   0    8.36    0.56
 -14   3   0    9.82    0.63
  14   3   0    8.68    0.51
  15  -3   0    3.60    0.43
  15  -3   0    4.22    0.49
 -15  -3   0    4.11    0.44
 -15   3   0    4.50    0.51
  15   3   0    4.14    0.42
 -15   3   0    3.90    0.47
  15   3   0    3.25    0.47
 -16  -3   0    0.69    0.27
  16  -3   0    0.34    0.30
  16   3   0    0.52    0.26
 -16   3   0    0.70    0.33
 -16   3   0    0.53    0.30
  16   3   0    1.01    0.35
  17  -3   0    2.92    0.48
 -17  -3   0    3.30    0.45
 -17   3   0    3.15    0.48
  17   3   0    4.11    0.46
  17   3   0    2.93    0.49
 -17   3   0    3.31    0.52
   0  -4   0   19.91    0.46
   0  -4   0   19.52    0.37
   0  -4   0   19.97    0.45
   0  -4   0   19.07    0.46
   0   4   0   19.82    0.55
   0   4   0   20.04    0.45
   0   4   0   19.39    0.41
   1  -4   0   47.49    0.94
  -1  -4   0   44.58    0.90
   1  -4   0   45.11    0.87
  -1  -4   0   46.56    0.90
  -1  -4   0   45.22    0.91
  -1  -4   0   45.94    0.90
   1  -4   0   44.13    0.95
  -1   4   0   44.34    1.03
  -1   4   0   43.11    0.91
   1   4   0   45.76    1.03
  -1   4   0   46.58    0.95
   1   4   0   45.59    1.02
   1   4   0   45.55    0.88
   2  -4   0   61.44    1.18
   2  -4   0   60.29    1.26
  -2  -4   0   61.38    1.18
   2  -4   0   61.18    1.26
  -2  -4   0   62.81    1.18
   2   4   0   61.06    1.33
  -2   4   0   60.20    1.34
   2   4   0   61.45    1.33
   2   4   0   60.83    1.15
  -2   4   0   61.17    1.24
  -2   4   0   63.59    1.28
   2   4   0   61.30    1.16
  -3  -4   0   24.08    0.52
  -3  -4   0   24.29    0.52
   3  -4   0   24.71    0.56
   3  -4   0   24.06    0.60
   3  -4   0   23.82    0.61
   3   4   0   23.29    0.49
   3   4   0   23.41    0.65
  -3   4   0   24.09    0.62
   3   4   0   24.10    0.50
  -3   4   0   23.77    0.60
   3   4   0   23.25    0.64
   4  -4   0   51.25    1.15
   4  -4   0   52.53    1.08
  -4  -4   0   52.91    1.05
   4  -4   0   53.30    1.17
  -4  -4   0   51.83    1.05
  -4  -4   0   51.17    1.04
   4   4   0   50.29    1.02
  -4   4   0   52.75    1.15
  -4   4   0   51.66    1.17
   4   4   0   53.03    1.20
   4   4   0   50.53    1.18
   5  -4   0   19.61    0.58
  -5  -4   0   20.51    0.44
   5  -4   0   19.46    0.59
  -5  -4   0   20.77    0.50
   5  -4   0   19.27    0.53
  -5  -4   0   20.60    0.43
  -5  -4   0   19.70    0.50
   5   4   0   19.66    0.47
   5   4   0   20.40    0.62
  -5   4   0   19.45    0.58
   5   4   0   20.71    0.62
  -5   4   0   20.27    0.61
   6  -4   0   12.94    0.46
  -6  -4   0   12.55    0.34
  -6  -4   0   12.60    0.39
   6  -4   0   12.24    0.42
   6  -4   0   11.93    0.41
  -6  -4   0   12.58    0.34
  -6  -4   0   12.52    0.39
   6  -4   0   12.40    0.47
  -6   4   0   13.11    0.47
  -6   4   0   12.88    0.48
   6   4   0   12.72    0.49
   6   4   0   12.51    0.36
   6   4   0   12.17    0.30
   7  -4   0   10.10    0.42
  -7  -4   0   10.55    0.33
   7  -4   0    9.50    0.38
  -7  -4   0   10.03    0.31
  -7  -4   0   10.29    0.37
   7  -4   0    9.12    0.43
  -7  -4   0   10.03    0.26
  -7  -4   0    9.98    0.37
   7   4   0   10.31    0.34
   7   4   0    9.84    0.46
  -7   4   0    9.86    0.42
  -7   4   0   10.13    0.46
  -8  -4   0    4.74    0.27
   8  -4   0    4.74    0.33
  -8  -4   0    4.70    0.24
   8  -4   0    4.79    0.32
  -8  -4   0    4.28    0.27
  -8  -4   0    4.32    0.22
   8   4   0    4.95    0.39
  -8   4   0    4.40    0.30
  -8   4   0    4.76    0.35
   8   4   0    4.43    0.25
   9  -4   0    1.73    0.24
  -9  -4   0    1.40    0.17
   9  -4   0    1.81    0.27
  -9  -4   0    2.19    0.23
  -9  -4   0    1.50    0.16
   9   4   0    1.41    0.25
  -9   4   0    1.29    0.23
   9   4   0    1.84    0.19
  -9   4   0    1.54    0.25
  10  -4   0   15.67    0.63
  10  -4   0   16.08    0.67
 -10  -4   0   16.28    0.59
 -10  -4   0   15.25    0.51
 -10  -4   0   15.18    0.52
 -10   4   0   14.87    0.64
  10   4   0   15.91    0.54
  10   4   0   15.69    0.68
 -10   4   0   15.40    0.67
 -11  -4   0    3.50    0.32
 -11  -4   0    3.48    0.29
  11  -4   0    3.73    0.37
  11  -4   0    3.62    0.37
 -11   4   0    4.15    0.39
  11   4   0    3.84    0.31
 -11   4   0    3.19    0.36
  11   4   0    3.89    0.41
  12  -4   0    9.92    0.56
 -12  -4   0   10.45    0.52
  12  -4   0   10.20    0.58
 -12  -4   0   10.92    0.48
  12   4   0    9.27    0.59
 -12   4   0   10.92    0.62
  12   4   0   11.27    0.49
 -12   4   0   10.09    0.57
  13  -4   0    7.28    0.53
 -13  -4   0    7.96    0.48
  13  -4   0    8.19    0.53
  13   4   0    8.44    0.59
  13   4   0    8.78    0.46
 -13   4   0    8.10    0.53
 -13   4   0    7.64    0.56
  14  -4   0    1.76    0.34
  14  -4   0    1.85    0.36
 -14  -4   0    1.20    0.27
 -14   4   0    1.15    0.30
  14   4   0    1.20    0.33
  14   4   0    1.36    0.26
 -14   4   0    1.74    0.36
  15  -4   0    4.03    0.50
 -15  -4   0    2.04    0.35
  15  -4   0    2.41    0.38
  15   4   0    2.81    0.34
  15   4   0    2.90    0.46
 -15   4   0    2.54    0.39
 -15   4   0    3.38    0.47
  16  -4   0    1.16    0.36
 -16  -4   0    0.44    0.27
  16   4   0    1.16    0.28
  16   4   0    0.69    0.33
 -16   4   0    0.88    0.32
 -16   4   0    0.66    0.34
   0  -5   0    0.01    0.06
   0  -5   0    0.09    0.07
   0  -5   0    0.01    0.06
   0  -5   0   -0.02    0.04
   0   5   0    0.02    0.08
   0   5   0   -0.08    0.05
  -1  -5   0    0.11    0.06
   1  -5   0    0.24    0.08
  -1  -5   0    0.25    0.07
  -1  -5   0    0.39    0.08
  -1  -5   0    0.30    0.07
   1  -5   0    0.35    0.08
   1  -5   0    0.27    0.06
  -1   5   0    0.07    0.09
  -1   5   0    0.34    0.08
   1   5   0    0.21    0.05
   1   5   0    0.31    0.06
   1   5   0    0.18    0.10
   2  -5   0   -0.04    0.06
   2  -5   0   -0.06    0.07
   2  -5   0   -0.06    0.07
  -2  -5   0    0.00    0.05
  -2  -5   0    0.00    0.05
  -2   5   0   -0.08    0.08
   2   5   0    0.08    0.04
   2   5   0    0.08    0.09
   2   5   0    0.10    0.09
  -2   5   0   -0.04    0.07
  -2   5   0    0.02    0.06
   3  -5   0    0.24    0.10
  -3  -5   0    0.26    0.06
   3  -5   0    0.15    0.07
  -3  -5   0    0.18    0.06
   3  -5   0    0.24    0.10
  -3   5   0    0.27    0.11
  -3   5   0    0.34    0.13
   3   5   0    0.28    0.10
   3   5   0    0.21    0.11
  -3   5   0    0.40    0.10
  -4  -5   0    0.41    0.08
   4  -5   0    0.61    0.13
   4  -5   0    0.31    0.09
  -4  -5   0    0.42    0.07
   4  -5   0    0.51    0.13
  -4   5   0    0.45    0.11
   4   5   0    0.15    0.10
   4   5   0    0.43    0.13
   4   5   0    0.41    0.05
  -4   5   0    0.12    0.11
   4   5   0    0.37    0.05
  -4   5   0    0.34    0.13
  -5  -5   0    1.92    0.14
  -5  -5   0    1.98    0.10
  -5  -5   0    1.90    0.10
   5  -5   0    2.25    0.19
   5  -5   0    2.12    0.22
  -5  -5   0    1.93    0.15
   5  -5   0    1.90    0.21
  -5  -5   0    2.17    0.15
  -5   5   0    2.24    0.23
   5   5   0    2.10    0.12
   5   5   0    2.25    0.13
  -5   5   0    1.83    0.20
   5   5   0    2.25    0.23
   5   5   0    1.88    0.22
   6  -5   0    2.68    0.22
  -6  -5   0    2.49    0.14
  -6  -5   0    1.94    0.17
  -6  -5   0    2.50    0.14
   6  -5   0    2.28    0.23
   6  -5   0    2.40    0.25
  -6   5   0    2.42    0.24
  -6   5   0    1.95    0.23
   6   5   0    2.42    0.25
   6   5   0    2.31    0.14
   7  -5   0   -0.01    0.12
  -7  -5   0    0.03    0.06
   7  -5   0   -0.06    0.12
  -7  -5   0   -0.01    0.07
  -7  -5   0   -0.01    0.08
   7   5   0    0.01    0.12
  -7   5   0    0.02    0.10
   7   5   0    0.01    0.07
  -7   5   0   -0.02    0.12
   8  -5   0   13.80    0.57
   8  -5   0   14.29    0.58
  -8  -5   0   15.38    0.49
  -8  -5   0   15.06    0.44
  -8  -5   0   14.04    0.42
  -8   5   0   15.02    0.60
   8   5   0   14.48    0.61
   8   5   0   14.33    0.43
  -8   5   0   14.02    0.56
   9  -5   0    2.48    0.30
  -9  -5   0    2.39    0.24
  -9  -5   0    2.25    0.19
  -9  -5   0    1.98    0.20
   9  -5   0    2.38    0.29
  -9   5   0    2.60    0.29
  -9   5   0    2.27    0.30
   9   5   0    2.42    0.30
   9   5   0    2.52    0.21
 -10  -5   0    2.90    0.27
  10  -5   0    2.48    0.30
 -10  -5   0    2.67    0.23
 -10  -5   0    2.37    0.23
  10  -5   0    2.60    0.34
  10   5   0    2.73    0.35
 -10   5   0    2.98    0.35
 -10   5   0    3.03    0.34
  10   5   0    2.72    0.23
 -11  -5   0    4.70    0.33
  11  -5   0    3.58    0.37
  11  -5   0    5.01    0.46
 -11  -5   0    4.74    0.31
 -11  -5   0    4.87    0.30
 -11   5   0    4.91    0.44
  11   5   0    5.34    0.32
  11   5   0    4.28    0.44
 -11   5   0    4.50    0.44
  12  -5   0    0.00    0.22
  12  -5   0    0.05    0.17
 -12  -5   0    0.09    0.14
 -12  -5   0    0.27    0.18
  12   5   0    0.10    0.19
 -12   5   0   -0.03    0.15
  12   5   0    0.10    0.14
 -12   5   0    0.06    0.22
  13  -5   0    6.96    0.57
  13  -5   0    6.50    0.57
 -13  -5   0    6.38    0.43
 -13   5   0    5.45    0.50
  13   5   0    6.11    0.57
 -13   5   0    6.27    0.56
  13   5   0    6.71    0.39
  14  -5   0    1.36    0.31
  14  -5   0    1.62    0.36
 -14  -5   0    1.23    0.27
  14   5   0    1.26    0.23
  14   5   0    1.39    0.35
 -14   5   0    1.59    0.36
 -14   5   0    1.08    0.30
  15  -5   0    5.71    0.60
  15  -5   0    5.73    0.55
 -15  -5   0    6.59    0.55
  15   5   0    4.39    0.55
 -15   5   0    6.10    0.59
 -15   5   0    6.19    0.63
  15   5   0    7.23    0.45
  16  -5   0    5.37    0.60
 -16  -5   0    4.50    0.48
  16  -5   0    4.64    0.52
  16   5   0    3.99    0.55
 -16   5   0    4.53    0.56
 -16   5   0    5.63    0.59
   0  -6   0    8.58    0.30
   0  -6   0    8.48    0.24
   0  -6   0    8.68    0.31
   0   6   0    8.46    0.39
   0   6   0    9.00    0.28
  -1  -6   0   30.34    0.69
   1  -6   0   31.30    0.74
  -1  -6   0   30.52    0.69
   1  -6   0   31.33    0.65
  -1  -6   0   30.03    0.69
   1  -6   0   30.73    0.73
   1   6   0   29.96    0.63
  -1   6   0   28.96    0.84
   1   6   0   29.83    0.62
  -1   6   0   30.20    0.64
  -1   6   0   30.58    0.71
   1   6   0   29.68    0.84
  -2  -6   0    5.49    0.22
   2  -6   0    5.34    0.26
  -2  -6   0    5.25    0.21
   2  -6   0    5.37    0.26
   2  -6   0    5.26    0.23
  -2   6   0    5.33    0.22
  -2   6   0    5.22    0.32
   2   6   0    5.35    0.32
   2   6   0    5.17    0.31
  -2   6   0    5.25    0.26
  -3  -6   0   19.25    0.48
   3  -6   0   19.16    0.58
   3  -6   0   19.60    0.52
   3  -6   0   20.64    0.58
  -3  -6   0   20.08    0.49
  -3   6   0   19.64    0.67
   3   6   0   19.62    0.64
  -3   6   0   19.12    0.53
  -3   6   0   20.18    0.59
   3   6   0   20.10    0.65
   4  -6   0    6.85    0.33
  -4  -6   0    7.16    0.25
  -4  -6   0    7.41    0.25
   4  -6   0    6.95    0.29
   4  -6   0    6.44    0.33
  -4   6   0    7.01    0.39
  -4   6   0    6.31    0.30
  -4   6   0    7.29    0.34
   4   6   0    7.45    0.39
   4   6   0    7.53    0.39
  -5  -6   0   11.31    0.28
   5  -6   0   10.38    0.40
  -5  -6   0   11.90    0.36
  -5  -6   0   10.83    0.27
   5  -6   0   10.20    0.44
   5  -6   0   11.77    0.46
  -5   6   0   12.18    0.47
  -5   6   0   11.02    0.52
   5   6   0   10.90    0.48
   5   6   0   11.09    0.49
  -5   6   0   11.48    0.44
  -6  -6   0   20.50    0.48
  -6  -6   0   20.42    0.55
  -6  -6   0   20.53    0.47
   6  -6   0   20.70    0.68
   6  -6   0   21.28    0.68
   6   6   0   19.17    0.70
  -6   6   0   21.16    0.76
  -6   6   0   20.78    0.69
   6   6   0   21.31    0.73
  -6   6   0   20.54    0.65
   6   6   0   19.25    0.42
  -7  -6   0   12.11    0.36
   7  -6   0   12.88    0.52
  -7  -6   0   12.20    0.41
  -7  -6   0   12.45    0.36
   7  -6   0   11.71    0.52
  -7   6   0   11.95    0.53
  -7   6   0   12.17    0.50
   7   6   0   11.73    0.55
   7   6   0   11.64    0.31
   8  -6   0   16.70    0.65
  -8  -6   0   16.93    0.49
   8  -6   0   17.51    0.68
  -8  -6   0   17.78    0.54
  -8  -6   0   17.14    0.48
  -8   6   0   18.40    0.69
  -8   6   0   16.49    0.63
   8   6   0   16.04    0.43
   8   6   0   16.43    0.69
  -9  -6   0   15.14    0.49
  -9  -6   0   15.02    0.48
  -9  -6   0   15.77    0.54
   9  -6   0   16.24    0.67
   9  -6   0   16.93    0.68
   9   6   0   15.32    0.44
   9   6   0   16.29    0.69
  -9   6   0   14.88    0.66
  -9   6   0   15.61    0.64
 -10  -6   0    5.98    0.31
 -10  -6   0    6.58    0.37
  10  -6   0    6.22    0.44
  10  -6   0    6.25    0.46
 -10  -6   0    5.83    0.32
 -10   6   0    6.27    0.47
  10   6   0    6.52    0.48
 -10   6   0    6.73    0.45
  10   6   0    6.59    0.29
  11  -6   0    8.58    0.53
 -11  -6   0    9.21    0.42
  11  -6   0    9.99    0.60
 -11  -6   0    8.33    0.44
 -11  -6   0    8.16    0.39
  11   6   0    7.98    0.54
 -11   6   0    8.52    0.56
 -11   6   0    9.63    0.55
  11   6   0    9.25    0.37
  12  -6   0    4.79    0.49
 -12  -6   0    4.16    0.34
 -12  -6   0    4.36    0.38
  12  -6   0    3.89    0.42
  12   6   0    3.64    0.44
 -12   6   0    4.18    0.48
  12   6   0    4.60    0.30
 -12   6   0    3.85    0.42
  13  -6   0    2.18    0.39
 -13  -6   0    2.42    0.31
  13  -6   0    2.20    0.35
 -13   6   0    2.21    0.39
 -13   6   0    2.75    0.40
  13   6   0    1.74    0.37
  14  -6   0    1.85    0.37
 -14  -6   0    2.44    0.34
  14  -6   0    2.22    0.43
  14   6   0    2.11    0.40
 -14   6   0    2.24    0.42
  15  -6   0    0.13    0.28
  15  -6   0    0.69    0.29
 -15  -6   0   -0.14    0.20
 -15   6   0    0.27    0.31
  15   6   0    0.23    0.28
   0  -7   0    0.08    0.08
   0  -7   0    0.08    0.06
   0  -7   0    0.03    0.08
   0   7   0    0.01    0.06
   0   7   0   -0.05    0.12
   1  -7   0    0.06    0.11
   1  -7   0    0.11    0.09
   1  -7   0    0.09    0.08
  -1  -7   0    0.12    0.06
  -1  -7   0   -0.06    0.07
  -1   7   0    0.08    0.12
   1   7   0    0.00    0.12
   1   7   0    0.09    0.05
  -1   7   0    0.13    0.09
   2  -7   0    2.65    0.18
   2  -7   0    2.39    0.22
   2  -7   0    2.95    0.22
  -2  -7   0    2.31    0.11
  -2  -7   0    2.66    0.18
  -2  -7   0    2.45    0.11
  -2   7   0    3.30    0.31
   2   7   0    2.03    0.25
  -2   7   0    2.49    0.21
   3  -7   0   -0.02    0.10
   3  -7   0   -0.06    0.08
   3  -7   0    0.00    0.10
  -3  -7   0    0.08    0.08
   3   7   0    0.19    0.14
   3   7   0    0.10    0.12
  -3   7   0    0.02    0.13
  -3   7   0    0.07    0.11
  -4  -7   0    2.88    0.18
  -4  -7   0    2.77    0.11
   4  -7   0    2.54    0.22
   4  -7   0    3.05    0.27
   4  -7   0    2.87    0.26
   4   7   0    2.54    0.29
  -4   7   0    2.55    0.29
  -4   7   0    3.25    0.28
   4   7   0    2.82    0.28
  -5  -7   0    0.03    0.06
   5  -7   0    0.21    0.15
  -5  -7   0    0.14    0.09
   5  -7   0    0.00    0.10
  -5  -7   0    0.14    0.06
   5  -7   0   -0.02    0.13
   5   7   0   -0.06    0.14
   5   7   0    0.13    0.14
  -5   7   0    0.11    0.16
  -5   7   0    0.07    0.13
  -6  -7   0    1.70    0.14
  -6  -7   0    1.55    0.17
   6  -7   0    1.58    0.23
   6  -7   0    2.23    0.28
  -6  -7   0    1.43    0.12
   6   7   0    1.45    0.25
   6   7   0    1.44    0.25
  -6   7   0    1.97    0.26
  -6   7   0    1.76    0.28
   7  -7   0    0.58    0.18
  -7  -7   0    0.81    0.12
  -7  -7   0    0.86    0.15
  -7  -7   0    0.62    0.11
   7  -7   0    0.73    0.21
  -7   7   0    0.60    0.23
   7   7   0    1.11    0.24
  -7   7   0    0.61    0.20
   8  -7   0    8.11    0.49
  -8  -7   0    8.39    0.32
   8  -7   0    7.73    0.46
  -8  -7   0    8.31    0.36
  -8  -7   0    7.56    0.31
  -8   7   0    8.86    0.57
  -8   7   0    9.09    0.50
   8   7   0    7.12    0.48
  -9  -7   0    3.26    0.28
  -9  -7   0    2.32    0.22
   9  -7   0    3.29    0.38
   9  -7   0    3.00    0.36
  -9  -7   0    2.56    0.21
  -9   7   0    3.45    0.38
  -9   7   0    2.20    0.36
   9   7   0    2.53    0.35
 -10  -7   0   19.14    0.59
  10  -7   0   19.60    0.82
  10  -7   0   18.68    0.77
 -10  -7   0   18.97    0.64
 -10  -7   0   17.76    0.58
  10   7   0   17.66    0.79
 -10   7   0   18.66    0.79
 -11  -7   0    1.87    0.23
  11  -7   0    2.63    0.39
 -11  -7   0    2.01    0.23
 -11  -7   0    2.45    0.29
  11  -7   0    2.50    0.35
  11   7   0    2.20    0.38
 -11   7   0    2.37    0.37
 -12  -7   0    8.10    0.44
 -12  -7   0    8.24    0.46
  12  -7   0    7.80    0.64
  12  -7   0    8.84    0.58
  12   7   0    7.36    0.64
 -12   7   0    7.88    0.58
 -13  -7   0    1.06    0.25
  13  -7   0    1.33    0.36
  13  -7   0    1.31    0.33
 -13  -7   0    1.25    0.24
 -13   7   0    1.20    0.34
  13   7   0    0.75    0.31
  14  -7   0    1.19    0.34
  14  -7   0    1.92    0.45
 -14  -7   0    0.87    0.26
 -14   7   0    1.46    0.39
  14   7   0    1.06    0.35
  15  -7   0    1.61    0.41
 -15  -7   0    1.46    0.30
 -15   7   0    1.08    0.39
  15   7   0    0.78    0.34
   0  -8   0   19.71    0.58
   0  -8   0   20.14    0.51
   0   8   0   19.67    0.48
   0   8   0   20.59    0.75
  -1  -8   0   52.57    1.17
  -1  -8   0   52.72    1.06
   1  -8   0   52.69    1.21
   1  -8   0   53.58    1.22
   1  -8   0   53.38    1.12
  -1   8   0   53.24    1.15
  -1   8   0   53.53    1.40
   1   8   0   52.51    1.39
  -2  -8   0    9.72    0.35
   2  -8   0   10.18    0.36
   2  -8   0    9.39    0.41
  -2  -8   0    9.85    0.28
   2   8   0    9.97    0.52
  -2   8   0    9.70    0.38
  -2   8   0    9.96    0.53
   3  -8   0   42.21    1.00
  -3  -8   0   45.51    0.99
  -3  -8   0   44.19    0.87
   3  -8   0   44.21    1.10
   3   8   0   44.56    1.23
  -3   8   0   42.46    1.06
  -3   8   0   43.17    1.25
  -4  -8   0    2.51    0.14
  -4  -8   0    2.15    0.13
   4  -8   0    2.44    0.23
   4  -8   0    2.19    0.25
  -4  -8   0    2.65    0.19
   4   8   0    2.04    0.28
  -4   8   0    2.42    0.26
  -4   8   0    2.55    0.32
   4   8   0    2.48    0.31
  -5  -8   0   21.49    0.50
  -5  -8   0   22.18    0.58
  -5  -8   0   21.71    0.50
   5  -8   0   21.72    0.73
   5   8   0   20.97    0.79
  -5   8   0   21.59    0.72
  -5   8   0   21.20    0.83
   5   8   0   20.32    0.78
  -6  -8   0    4.10    0.20
  -6  -8   0    3.76    0.20
  -6  -8   0    3.75    0.23
   6  -8   0    3.92    0.36
   6  -8   0    3.26    0.33
   6   8   0    4.41    0.41
  -6   8   0    4.51    0.44
   6   8   0    3.78    0.38
  -6   8   0    4.15    0.37
  -7  -8   0    7.11    0.32
  -7  -8   0    7.18    0.29
   7  -8   0    7.47    0.45
  -7  -8   0    7.39    0.29
   7  -8   0    6.83    0.46
  -7   8   0    6.91    0.50
  -7   8   0    8.19    0.47
   7   8   0    7.70    0.50
   7   8   0    7.35    0.48
  -8  -8   0    8.98    0.38
   8  -8   0    9.25    0.54
  -8  -8   0    9.88    0.36
  -8  -8   0    8.80    0.34
   8  -8   0    8.98    0.51
  -8   8   0    9.13    0.58
   8   8   0    8.46    0.55
  -8   8   0    9.49    0.53
  -9  -8   0    3.89    0.29
  -9  -8   0    3.35    0.24
   9  -8   0    3.95    0.43
  -9  -8   0    3.83    0.25
   9  -8   0    2.87    0.35
   9   8   0    3.99    0.44
  -9   8   0    3.61    0.46
  -9   8   0    3.57    0.40
  10  -8   0    4.44    0.45
 -10  -8   0    4.11    0.33
  10  -8   0    3.82    0.45
 -10  -8   0    3.42    0.28
 -10  -8   0    3.55    0.28
 -10   8   0    4.77    0.54
  10   8   0    3.56    0.43
 -10   8   0    4.15    0.45
 -11  -8   0    0.96    0.19
 -11  -8   0    0.89    0.18
  11  -8   0    0.98    0.28
 -11  -8   0    0.83    0.21
  11  -8   0    0.83    0.31
 -11   8   0    0.86    0.33
 -11   8   0    0.69    0.27
  11   8   0    0.85    0.30
 -12  -8   0    0.95    0.23
  12  -8   0    0.85    0.27
 -12  -8   0    0.66    0.20
  12  -8   0    0.35    0.30
  12   8   0    0.81    0.31
 -12   8   0    0.48    0.27
 -12   8   0    0.78    0.35
  13  -8   0    0.26    0.32
  13  -8   0   -0.23    0.22
 -13  -8   0    0.05    0.16
 -13  -8   0    0.00    0.18
 -13   8   0    0.18    0.31
  13   8   0    0.22    0.28
 -13   8   0    0.25    0.27
 -14  -8   0    1.71    0.30
  14  -8   0    1.23    0.37
  14  -8   0    0.87    0.39
 -14   8   0    1.38    0.38
  14   8   0    1.01    0.35
 -14   8   0    0.93    0.39
   0  -9   0    0.04    0.09
   0  -9   0   -0.02    0.11
   0   9   0   -0.07    0.14
  -1  -9   0    1.83    0.20
   1  -9   0    1.24    0.19
  -1  -9   0    1.51    0.15
   1  -9   0    0.93    0.18
   1  -9   0    1.48    0.17
  -1   9   0    1.52    0.27
   1   9   0    1.59    0.28
  -1   9   0    1.50    0.15
   2  -9   0    4.12    0.30
   2  -9   0    4.00    0.27
  -2  -9   0    3.94    0.20
  -2  -9   0    4.22    0.26
   2  -9   0    3.71    0.30
   2   9   0    3.78    0.38
  -2   9   0    3.90    0.26
  -2   9   0    3.33    0.37
   3  -9   0    1.39    0.22
   3  -9   0    1.51    0.20
  -3  -9   0    1.54    0.14
  -3  -9   0    1.46    0.17
   3   9   0    1.32    0.25
  -3   9   0    1.26    0.27
  -3   9   0    1.52    0.21
  -4  -9   0   12.99    0.43
  -4  -9   0   12.71    0.37
   4  -9   0   13.53    0.55
   4  -9   0   12.91    0.49
   4   9   0   13.34    0.64
  -4   9   0   13.05    0.53
  -4   9   0   13.23    0.67
   5  -9   0    1.16    0.23
  -5  -9   0    1.05    0.13
  -5  -9   0    0.92    0.12
  -5  -9   0    1.13    0.16
  -5   9   0    1.35    0.29
  -5   9   0    1.47    0.25
   5   9   0    1.50    0.28
   5   9   0    0.88    0.24
  -6  -9   0   12.22    0.38
  -6  -9   0   11.39    0.39
   6  -9   0   13.60    0.60
  -6  -9   0   13.34    0.44
  -6   9   0   13.32    0.59
   6   9   0   12.97    0.67
  -6   9   0   14.65    0.72
   6   9   0   12.21    0.64
  -7  -9   0    1.61    0.17
   7  -9   0    1.91    0.30
  -7  -9   0    1.84    0.18
  -7  -9   0    1.41    0.19
   7   9   0    1.52    0.31
   7   9   0    2.16    0.34
  -7   9   0    1.87    0.35
  -7   9   0    1.98    0.30
  -8  -9   0    3.01    0.26
  -8  -9   0    2.50    0.22
  -8  -9   0    2.62    0.22
   8  -9   0    2.76    0.35
  -8   9   0    3.12    0.37
   8   9   0    2.86    0.39
  -8   9   0    2.39    0.39
  -9  -9   0    0.28    0.13
   9  -9   0   -0.01    0.20
  -9  -9   0    0.32    0.14
  -9  -9   0    0.14    0.15
  -9   9   0    0.02    0.21
   9   9   0    0.26    0.21
  -9   9   0   -0.17    0.22
 -10  -9   0    0.17    0.14
 -10  -9   0    0.10    0.16
  10  -9   0    0.52    0.25
 -10  -9   0    0.41    0.15
 -10   9   0    0.45    0.24
 -10   9   0    0.30    0.26
  10   9   0    0.67    0.29
 -11  -9   0    0.09    0.15
  11  -9   0    0.24    0.21
 -11  -9   0    0.28    0.16
 -11  -9   0    0.34    0.18
  11   9   0    0.30    0.25
 -11   9   0    0.02    0.24
 -11   9   0    0.45    0.28
 -12  -9   0    2.53    0.30
 -12  -9   0    2.44    0.31
  12  -9   0    2.58    0.41
 -12   9   0    3.12    0.44
 -12   9   0    2.03    0.42
  12   9   0    1.96    0.39
 -13  -9   0    0.47    0.22
 -13  -9   0    0.56    0.22
  13  -9   0    0.11    0.29
 -13   9   0   -0.07    0.29
 -13   9   0    0.70    0.32
  13   9   0    0.71    0.33
   0 -10   0    6.98    0.38
   0 -10   0    7.11    0.33
   0  10   0    7.62    0.54
  -1 -10   0   22.88    0.61
   1 -10   0   21.59    0.70
  -1 -10   0   22.09    0.67
   1 -10   0   22.09    0.64
  -1  10   0   21.79    0.88
   1  10   0   22.91    0.89
  -2 -10   0    5.85    0.28
  -2 -10   0    6.85    0.34
   2 -10   0    6.99    0.36
   2 -10   0    6.79    0.39
   2 -10   0    6.42    0.38
  -2  10   0    6.60    0.54
   2  10   0    7.38    0.53
  -2  10   0    7.04    0.31
  -3 -10   0   25.53    0.69
  -3 -10   0   23.67    0.61
   3 -10   0   24.01    0.80
   3 -10   0   24.19    0.80
   3 -10   0   24.48    0.74
   3  10   0   24.24    0.94
  -3  10   0   25.52    0.72
  -3  10   0   23.47    0.95
  -4 -10   0    4.33    0.24
   4 -10   0    4.29    0.38
  -4 -10   0    4.16    0.26
  -4  10   0    3.23    0.43
   4  10   0    3.96    0.43
  -4  10   0    5.05    0.35
   5 -10   0   27.57    0.91
  -5 -10   0   25.93    0.70
  -5 -10   0   25.01    0.65
  -5  10   0   25.56    1.02
   5  10   0   27.03    1.00
  -5  10   0   26.21    0.84
   6 -10   0    0.37    0.20
  -6 -10   0    0.63    0.15
  -6 -10   0    0.71    0.14
  -6  10   0    0.85    0.29
  -6  10   0    0.52    0.21
   6  10   0    0.58    0.27
   7 -10   0   13.19    0.65
  -7 -10   0   14.80    0.47
  -7 -10   0   12.83    0.44
   7  10   0   14.62    0.75
  -7  10   0   13.31    0.77
  -7  10   0   13.49    0.64
   7  10   0   12.89    0.70
   8 -10   0   -0.07    0.19
  -8 -10   0    0.02    0.12
  -8 -10   0   -0.02    0.12
  -8  10   0    0.17    0.21
  -8  10   0   -0.20    0.21
   8  10   0    0.23    0.24
  -9 -10   0    4.26    0.29
   9 -10   0    4.58    0.47
  -9 -10   0    5.01    0.30
  -9  10   0    5.21    0.58
  -9  10   0    4.58    0.47
   9  10   0    4.59    0.52
 -10 -10   0   -0.02    0.14
  10 -10   0   -0.45    0.18
 -10 -10   0    0.04    0.14
 -10  10   0   -0.01    0.25
 -10  10   0   -0.28    0.21
  10  10   0    0.07    0.26
 -11 -10   0    4.92    0.38
  11 -10   0    5.75    0.57
 -11  10   0    4.73    0.61
  11  10   0    5.63    0.60
 -11  10   0    4.97    0.54
 -12  10   0    0.22    0.30
   0 -11   0   -0.03    0.14
   0 -11   0   -0.06    0.12
   0  11   0    0.17    0.22
  -1 -11   0    1.04    0.17
   1 -11   0    1.09    0.20
   1 -11   0    1.34    0.24
  -1 -11   0    1.30    0.21
  -1  11   0    1.30    0.31
   1  11   0    1.11    0.30
  -2 -11   0    0.10    0.12
   2 -11   0    0.26    0.17
  -2 -11   0   -0.05    0.13
   2 -11   0    0.15    0.15
  -2  11   0   -0.24    0.20
   2  11   0   -0.28    0.20
  -3 -11   0    3.61    0.25
   3 -11   0    3.70    0.36
   3 -11   0    3.94    0.38
  -3 -11   0    3.93    0.28
  -3  11   0    3.86    0.47
   3  11   0    3.99    0.47
   4 -11   0    0.56    0.23
   4 -11   0    0.62    0.23
  -4 -11   0    0.88    0.16
  -4  11   0    0.72    0.29
  -4  11   0    0.88    0.20
   4  11   0    1.21    0.31
   5 -11   0    1.40    0.28
  -5 -11   0    1.09    0.17
   5 -11   0    1.41    0.28
  -5  11   0    1.10    0.23
  -5  11   0    1.04    0.31
   5  11   0    1.39    0.33
  -6 -11   0    3.50    0.27
   6 -11   0    3.93    0.42
   6 -11   0    3.17    0.38
  -6  11   0    3.53    0.36
   6  11   0    4.02    0.49
  -6  11   0    3.94    0.50
  -7 -11   0    0.35    0.13
   7 -11   0    0.38    0.24
   7  11   0   -0.01    0.26
  -7  11   0    0.38    0.22
  -7  11   0    0.38    0.28
   8 -11   0    2.62    0.40
  -8 -11   0    3.06    0.27
  -8  11   0    3.12    0.39
  -8  11   0    2.62    0.46
   9 -11   0    0.02    0.25
  -9 -11   0    0.00    0.14
  -9  11   0   -0.39    0.23
  -9  11   0    0.07    0.23
   9  11   0   -0.09    0.24
  10 -11   0    2.76    0.42
 -10 -11   0    2.48    0.27
 -10  11   0    3.27    0.54
 -10  11   0    3.37    0.44
  10  11   0    1.50    0.40
   0 -12   0    2.35    0.26
   0 -12   0    2.81    0.31
   0  12   0    2.09    0.39
   1 -12   0   13.31    0.58
  -1 -12   0   12.05    0.49
  -1 -12   0   12.48    0.53
   1  12   0   11.87    0.74
  -1  12   0   12.63    0.76
   2 -12   0    0.40    0.20
  -2 -12   0    0.50    0.16
  -2  12   0    0.85    0.32
   2  12   0    0.81    0.31
   3 -12   0   11.84    0.59
  -3 -12   0   10.55    0.44
  -3  12   0   10.32    0.71
   3  12   0    9.50    0.68
   4 -12   0    0.06    0.18
  -4 -12   0   -0.01    0.13
   4  12   0   -0.03    0.25
  -4  12   0    0.22    0.27
  -5 -12   0    9.82    0.43
   5 -12   0    9.40    0.56
   5 -12   0   10.33    0.58
  -5  12   0   10.94    0.74
   5  12   0   10.19    0.72
   6 -12   0    0.21    0.23
   6 -12   0   -0.07    0.21
  -6 -12   0    0.04    0.14
   6  12   0   -0.23    0.24
  -6  12   0   -0.30    0.26
   7 -12   0   13.45    0.72
   7 -12   0   12.04    0.69
  -7 -12   0   11.81    0.48
  -7  12   0   11.97    0.81
   7  12   0   13.85    0.83
  -7  12   0   11.14    0.59
   8 -12   0   -0.26    0.21
   8 -12   0   -0.26    0.21
  -8 -12   0    0.43    0.18
  -8  12   0    0.33    0.25
  -8  12   0    0.33    0.32
   0  13   0    0.33    0.29
   1 -13   0    0.13    0.19
   1  13   0    0.22    0.29
  -1  13   0    0.07    0.28
   2 -13   0   -0.12    0.20
  -2 -13   0    0.00    0.16
   2  13   0    0.17    0.28
  -2  13   0    0.23    0.30
  -3 -13   0    0.20    0.16
   3 -13   0    0.29    0.23
   3  13   0    0.03    0.28
  -3  13   0    0.08    0.27
   4 -13   0    0.14    0.21
  -4 -13   0    0.02    0.15
  -4  13   0   -0.39    0.25
   4  13   0   -0.13    0.28
  -5 -13   0   -0.22    0.15
   5 -13   0   -0.18    0.21
  -5  13   0   -0.20    0.27
   5  13   0   -0.01    0.27
  17   0  -1    6.08    0.57
 -17   0   1    6.49    0.60
 -16   0   1   -0.06    0.19
  16   0  -1   -0.09    0.21
 -15   0   1    0.64    0.28
  15   0  -1    0.77    0.27
 -15   0   1    0.65    0.23
 -14   0   1   -0.24    0.20
 -14   0   1    0.20    0.18
  14   0  -1    0.10    0.21
 -13   0   1    2.76    0.33
 -13   0   1    2.41    0.33
  13   0  -1    2.08    0.30
  12   0  -1   -0.01    0.12
  12   0  -1    0.10    0.15
 -12   0   1    0.19    0.16
 -12   0   1    0.01    0.16
 -11   0   1   10.28    0.50
  11   0  -1   10.40    0.48
 -11   0   1   10.16    0.48
  11   0  -1   10.37    0.45
 -10   0   1    0.06    0.10
 -10   0   1    0.11    0.13
  10   0  -1    0.06    0.11
 -10   0   1    0.14    0.13
  10   0  -1    0.08    0.13
  -9   0   1    4.70    0.26
   9   0  -1    4.59    0.27
  -9   0   1    3.74    0.24
  -9   0   1    4.01    0.29
   9   0  -1    4.22    0.29
  -9   0   1    4.60    0.29
  -8   0   1   -0.04    0.10
   8   0  -1    0.14    0.09
  -8   0   1   -0.03    0.07
  -8   0   1   -0.01    0.07
   8   0  -1    0.01    0.09
  -8   0   1    0.03    0.09
   7   0  -1    3.68    0.23
  -7   0   1    3.25    0.19
   7   0  -1    3.72    0.21
  -7   0   1    3.22    0.21
  -7   0   1    3.16    0.19
  -7   0   1    3.14    0.22
  -6   0   1    0.10    0.09
   6   0  -1   -0.02    0.06
   6   0  -1    0.09    0.08
  -6   0   1    0.03    0.07
  -6   0   1    0.07    0.06
  -6   0   1    0.08    0.07
  -5   0   1    3.61    0.20
  -5   0   1    3.84    0.17
   5   0  -1    3.71    0.18
   5   0  -1    3.84    0.20
  -5   0   1    3.62    0.17
  -5   0   1    3.96    0.20
   4   0  -1    0.61    0.09
   4   0  -1    1.08    0.11
   3   0  -1    0.23    0.06
  -3   0   1    0.20    0.06
  -3   0   1    0.18    0.05
  -3   0   1    0.17    0.06
  -3   0   1    0.37    0.05
   3   0  -1    0.16    0.04
   3   0  -1    0.36    0.06
   2   0  -1   -0.07    0.03
  -2   0   1    0.06    0.04
  -2   0   1    0.12    0.03
  -2   0   1    0.02    0.03
  -2   0   1   -0.02    0.04
   2   0  -1   -0.09    0.03
  -2   0   1   -0.03    0.03
   0   0   1   -0.95    0.01
   0   0  -1   -0.93    0.01
   0   0   1   -0.94    0.01
   0   0  -1   -0.93    0.01
  -1   0  -1    4.73    0.12
   1   0   1    3.25    0.12
  -2   0  -1   -0.04    0.05
  -2   0  -1    0.06    0.04
  -2   0  -1    0.06    0.05
   2   0   1   -0.03    0.05
  -2   0  -1    0.02    0.05
   2   0   1   -0.10    0.04
  -3   0  -1   18.58    0.43
  -3   0  -1   19.55    0.44
  -3   0  -1   19.03    0.44
  -3   0  -1   18.66    0.46
   3   0   1   19.43    0.46
  -3   0  -1   19.71    0.47
   3   0   1   18.73    0.47
  -4   0  -1    0.05    0.06
   4   0   1    0.00    0.06
  -4   0  -1   -0.01    0.04
  -4   0  -1    0.08    0.05
  -4   0  -1   -0.04    0.05
  -4   0  -1   -0.08    0.04
   4   0   1   -0.07    0.05
   5   0   1    4.37    0.21
  -5   0  -1    3.71    0.21
  -5   0  -1    4.09    0.22
  -5   0  -1    4.13    0.19
  -5   0  -1    4.16    0.20
   5   0   1    4.03    0.22
  -5   0  -1    3.36    0.18
   6   0   1   -0.01    0.07
  -6   0  -1   -0.02    0.08
  -6   0  -1    0.11    0.07
  -6   0  -1    0.03    0.06
  -6   0  -1    0.01    0.09
  -6   0  -1   -0.04    0.06
   6   0   1    0.09    0.09
  -7   0  -1   -0.03    0.07
  -7   0  -1    0.25    0.12
  -7   0  -1    0.22    0.11
   7   0   1   -0.07    0.08
   7   0   1    0.08    0.10
  -7   0  -1    0.08    0.08
  -7   0  -1   -0.05    0.08
  -8   0  -1    0.03    0.08
  -8   0  -1   -0.06    0.08
   8   0   1    0.02    0.10
  -8   0  -1   -0.11    0.08
   8   0   1   -0.08    0.10
  -8   0  -1   -0.09    0.09
  -8   0  -1   -0.10    0.07
  -9   0  -1    1.10    0.19
   9   0   1    1.45    0.19
  -9   0  -1    1.17    0.16
   9   0   1    1.16    0.19
  -9   0  -1    0.86    0.18
 -10   0  -1    0.04    0.11
  10   0   1    0.00    0.14
  10   0   1   -0.13    0.11
 -10   0  -1   -0.02    0.13
 -10   0  -1   -0.02    0.12
 -11   0  -1    8.40    0.47
  11   0   1    9.24    0.49
  11   0   1    8.56    0.43
 -11   0  -1    8.71    0.38
 -11   0  -1    8.83    0.48
 -12   0  -1   -0.19    0.17
  12   0   1   -0.19    0.16
  12   0   1    0.11    0.15
 -12   0  -1    0.02    0.15
 -13   0  -1    7.16    0.50
  13   0   1    6.83    0.49
 -13   0  -1    7.15    0.51
 -14   0  -1   -0.08    0.22
  14   0   1   -0.33    0.19
 -14   0  -1   -0.09    0.18
 -15   0  -1    6.45    0.58
  15   0   1    7.53    0.55
 -15   0  -1    8.96    0.59
 -16   0  -1   -0.08    0.22
  16   0   1    0.00    0.26
  17   0   1    6.77    0.62
 -17   0  -1    5.41    0.59
  17  -1  -1   -0.25    0.23
 -17  -1   1    0.06    0.19
  17   1  -1   -0.12    0.28
  17   1  -1    0.14    0.26
 -17   1   1    0.03    0.24
 -17   1   1    0.23    0.31
  16  -1  -1   15.06    0.75
 -16  -1   1   15.45    0.76
 -16   1   1   14.56    0.79
  16   1  -1   15.34    0.87
 -16   1   1   14.49    0.77
  16   1  -1   15.85    0.75
 -15  -1   1   -0.03    0.19
  15  -1  -1   -0.13    0.20
 -15   1   1    0.03    0.19
  15   1  -1    0.45    0.25
 -15   1   1   -0.22    0.22
  15   1  -1   -0.12    0.19
 -14  -1   1   17.48    0.75
 -14  -1   1   14.87    0.70
  14  -1  -1   16.02    0.73
  14   1  -1   16.85    0.71
 -14   1   1   16.71    0.75
 -14   1   1   15.93    0.74
  13  -1  -1    0.29    0.18
 -13  -1   1    0.13    0.18
 -13  -1   1    0.39    0.19
  13  -1  -1    0.56    0.22
 -13   1   1    0.47    0.19
 -13   1   1    0.21    0.21
  13   1  -1    0.59    0.21
 -12  -1   1   13.83    0.60
  12  -1  -1   15.04    0.59
 -12  -1   1   13.67    0.60
  12  -1  -1   14.23    0.61
  12   1  -1   13.70    0.58
 -12   1   1   14.48    0.64
 -12   1   1   13.29    0.60
  11  -1  -1    2.28    0.27
 -11  -1   1    2.72    0.29
  11  -1  -1    2.41    0.28
 -11  -1   1    2.74    0.25
 -11  -1   1    2.22    0.26
 -11   1   1    2.10    0.27
  11   1  -1    2.69    0.25
  11   1  -1    2.86    0.29
 -11   1   1    2.56    0.30
  10  -1  -1   35.78    1.00
 -10  -1   1   34.84    0.89
 -10  -1   1   36.38    0.98
  10  -1  -1   35.97    0.97
 -10  -1   1   37.25    0.91
 -10  -1   1   36.43    0.98
 -10   1   1   35.01    1.00
  10   1  -1   38.11    0.97
 -10   1   1   36.05    1.02
  10   1  -1   34.41    0.91
  -9  -1   1    7.09    0.32
  -9  -1   1    7.46    0.37
   9  -1  -1    8.34    0.38
   9  -1  -1    7.09    0.38
  -9  -1   1    7.82    0.37
  -9  -1   1    7.42    0.32
  -9   1   1    7.65    0.38
   9   1  -1    8.32    0.34
  -9   1   1    7.41    0.39
  -9   1   1    7.33    0.33
   9   1  -1    7.24    0.35
  -8  -1   1   61.10    1.38
   8  -1  -1   60.53    1.38
   8  -1  -1   61.57    1.41
  -8  -1   1   63.18    1.30
  -8  -1   1   62.31    1.39
  -8  -1   1   60.87    1.29
  -8   1   1   62.47    1.43
  -8   1   1   62.08    1.42
   8   1  -1   63.36    1.34
  -8   1   1   63.60    1.32
   8   1  -1   63.68    1.37
  -7  -1   1    5.44    0.24
  -7  -1   1    5.56    0.27
   7  -1  -1    6.04    0.29
   7  -1  -1    5.50    0.27
  -7  -1   1    5.34    0.19
  -7  -1   1    5.41    0.23
  -7  -1   1    5.28    0.27
  -7   1   1    5.71    0.28
   7   1  -1    5.58    0.24
   7   1  -1    5.78    0.27
  -7   1   1    6.29    0.31
  -7   1   1    5.49    0.25
  -6  -1   1   70.56    1.37
   6  -1  -1   69.44    1.49
  -6  -1   1   70.42    1.45
  -6  -1   1   72.09    1.33
  -6  -1   1   69.53    1.46
   6  -1  -1   70.55    1.47
  -6  -1   1   71.29    1.37
  -6   1   1   71.70    1.51
   6   1  -1   71.27    1.43
   6   1  -1   68.22    1.45
  -6   1   1   71.69    1.49
  -6   1   1   70.72    1.40
   5  -1  -1    0.10    0.07
  -5  -1   1    0.00    0.04
  -5  -1   1   -0.04    0.05
  -5  -1   1    0.17    0.08
   5  -1  -1    0.12    0.08
  -5  -1   1    0.02    0.05
  -5  -1   1   -0.08    0.06
  -5   1   1    0.27    0.08
   5   1  -1   -0.06    0.06
   5   1  -1   -0.10    0.05
  -5   1   1    0.14    0.07
  -4  -1   1   92.55    1.68
  -4  -1   1   92.80    1.78
  -4  -1   1   94.52    1.70
   4  -1  -1   90.60    1.83
  -4  -1   1   93.10    1.69
   4  -1  -1   97.21    1.82
  -4  -1   1   94.01    1.79
  -4   1   1   94.78    1.74
   4   1  -1   93.44    1.68
   4   1  -1   91.61    1.79
  -4   1   1   93.36    1.84
   4   1  -1   94.22    1.76
  -4   1   1   91.36    1.82
  -3  -1   1    0.59    0.07
   3  -1  -1    0.67    0.09
  -3  -1   1    0.70    0.05
  -3  -1   1    0.76    0.08
  -3  -1   1    0.64    0.07
   3  -1  -1    0.73    0.09
  -3  -1   1    0.81    0.06
  -3   1   1    0.60    0.09
   3   1  -1    0.65    0.10
   3   1  -1    0.71    0.07
  -3   1   1    0.59    0.10
   2  -1  -1  260.30    4.65
  -2  -1   1  256.01    4.60
  -2  -1   1  262.60    4.64
  -2  -1   1  255.06    4.62
   2  -1  -1  251.74    4.68
   2   1  -1  253.68    4.60
   2   1  -1  254.81    4.63
  -2   1   1  255.94    4.69
   2   1  -1  247.78    4.75
  -2   1   1  257.57    4.65
   2   1  -1  255.74    4.69
  -1  -1   1   97.05    1.71
   1  -1  -1   99.45    1.69
   1  -1  -1   97.21    1.76
   1   1  -1   95.51    1.77
   1   1  -1   85.06    1.71
   0  -1  -1  289.87    5.11
   0  -1   1  311.98    5.20
   0  -1  -1  308.89    5.17
   0  -1   1  242.11    5.18
   0   1   1  258.19    5.23
   0   1   1  309.34    5.25
  -1  -1  -1   31.58    0.63
   1  -1   1   31.44    0.64
  -1  -1  -1   31.61    0.64
   1  -1   1   31.56    0.63
  -1  -1  -1   31.25    0.59
   1  -1   1   31.29    0.60
  -1  -1  -1   31.50    0.60
  -1  -1  -1   31.89    0.63
   1  -1   1   31.45    0.60
  -1  -1  -1   31.59    0.63
   1   1   1   31.78    0.63
  -1   1  -1   31.25    0.64
   1   1   1   31.23    0.62
  -1   1  -1   31.60    0.64
  -1   1  -1   31.54    0.64
   1   1   1   31.76    0.63
   2  -1   1  103.97    1.98
  -2  -1  -1  103.20    1.98
   2  -1   1  102.54    1.99
  -2  -1  -1  105.06    1.89
  -2  -1  -1  106.97    1.97
  -2  -1  -1  106.73    1.89
   2  -1   1  106.53    1.90
  -2   1  -1  104.04    1.98
  -2   1  -1  106.89    1.96
  -2   1  -1  104.57    2.00
   2   1   1  103.65    1.98
   2   1   1  104.25    1.95
  -3  -1  -1    0.51    0.07
   3  -1   1    0.40    0.08
  -3  -1  -1    0.49    0.08
  -3  -1  -1    0.55    0.07
  -3  -1  -1    0.57    0.08
   3  -1   1    0.49    0.07
   3  -1   1    0.55    0.09
  -3  -1  -1    0.52    0.07
   3   1   1    0.40    0.07
  -3   1  -1    0.66    0.09
   3   1   1    0.64    0.08
  -3   1  -1    0.45    0.09
  -3   1  -1    0.57    0.08
  -4  -1  -1   62.67    1.19
   4  -1   1   59.99    1.28
   4  -1   1   63.10    1.27
  -4  -1  -1   59.64    1.26
  -4  -1  -1   61.29    1.19
  -4  -1  -1   63.31    1.26
  -4  -1  -1   61.84    1.19
   4   1   1   59.00    1.26
  -4   1  -1   61.62    1.28
   4   1   1   62.05    1.25
  -4   1  -1   61.91    1.30
  -4   1  -1   62.59    1.25
  -5  -1  -1    0.84    0.12
  -5  -1  -1    0.90    0.10
  -5  -1  -1    1.08    0.10
   5  -1   1    0.79    0.12
  -5  -1  -1    1.01    0.13
   5  -1   1    1.02    0.13
  -5  -1  -1    0.77    0.10
  -5   1  -1    0.82    0.11
  -5   1  -1    1.04    0.14
  -5   1  -1    1.02    0.14
   5   1   1    0.89    0.11
  -5   1  -1    1.01    0.12
   5   1   1    0.83    0.11
   6  -1   1   50.59    1.17
  -6  -1  -1   52.21    1.16
  -6  -1  -1   51.88    1.08
  -6  -1  -1   51.22    1.15
  -6  -1  -1   50.82    1.07
  -6  -1  -1   52.86    1.05
   6  -1   1   51.60    1.16
  -6   1  -1   49.55    1.17
  -6   1  -1   50.50    1.10
  -6   1  -1   52.48    1.19
   6   1   1   52.41    1.13
   6   1   1   51.04    1.15
  -6   1  -1   50.99    1.09
  -7  -1  -1    6.38    0.32
  -7  -1  -1    6.07    0.24
  -7  -1  -1    5.88    0.26
   7  -1   1    5.97    0.31
  -7  -1  -1    6.52    0.31
  -7  -1  -1    6.83    0.28
   7  -1   1    6.62    0.32
  -7   1  -1    6.05    0.29
   7   1   1    6.16    0.29
  -7   1  -1    6.37    0.34
  -7   1  -1    5.94    0.31
   7   1   1    5.82    0.31
  -7   1  -1    6.44    0.28
  -8  -1  -1   34.24    0.83
  -8  -1  -1   33.72    0.83
  -8  -1  -1   34.33    0.78
   8  -1   1   33.26    0.92
  -8  -1  -1   34.01    0.91
  -8  -1  -1   33.81    0.91
   8  -1   1   33.04    0.89
  -8   1  -1   33.98    0.94
   8   1   1   33.74    0.86
  -8   1  -1   35.22    0.94
   8   1   1   35.41    0.91
  -8   1  -1   35.24    0.85
   9  -1   1    4.59    0.31
   9  -1   1    4.80    0.34
  -9  -1  -1    4.42    0.27
  -9  -1  -1    3.44    0.30
  -9  -1  -1    4.41    0.30
  -9  -1  -1    4.45    0.23
  -9   1  -1    4.70    0.27
   9   1   1    4.13    0.31
   9   1   1    4.47    0.28
  -9   1  -1    4.15    0.34
  -9   1  -1    4.67    0.33
 -10  -1  -1   11.83    0.52
  10  -1   1   11.10    0.49
 -10  -1  -1   11.98    0.52
  10  -1   1   10.98    0.52
 -10  -1  -1   11.23    0.39
 -10   1  -1    9.97    0.50
  10   1   1   10.29    0.49
 -10   1  -1   11.86    0.45
 -10   1  -1    9.81    0.50
  10   1   1   11.30    0.46
 -11  -1  -1    0.34    0.19
 -11  -1  -1    0.42    0.18
  11  -1   1    0.37    0.18
 -11  -1  -1    0.23    0.12
  11  -1   1    0.51    0.18
 -11   1  -1    0.81    0.21
  11   1   1    0.32    0.17
 -11   1  -1    0.90    0.22
  11   1   1    0.72    0.17
 -11   1  -1    0.61    0.16
  12  -1   1    7.53    0.49
  12  -1   1    7.94    0.47
 -12  -1  -1    8.61    0.50
 -12  -1  -1    8.48    0.48
 -12   1  -1    9.36    0.53
 -12   1  -1    7.95    0.51
  12   1   1    8.85    0.50
 -13  -1  -1    0.12    0.20
  13  -1   1    0.27    0.21
 -13  -1  -1    0.45    0.20
  13  -1   1    0.34    0.20
 -13   1  -1    0.22    0.21
  13   1   1    0.18    0.20
 -13   1  -1    0.24    0.22
 -14  -1  -1   10.52    0.60
  14  -1   1    9.60    0.60
 -14  -1  -1   10.92    0.63
  14   1   1   12.02    0.63
 -14   1  -1    9.60    0.59
 -14   1  -1    9.72    0.63
 -15  -1  -1    0.36    0.23
  15  -1   1    0.39    0.27
 -15   1  -1    0.47    0.25
 -15   1  -1    0.21    0.27
  15   1   1    0.31    0.24
  15   1   1   -0.05    0.24
  16  -1   1    2.65    0.42
 -16  -1  -1    3.33    0.45
 -16   1  -1    3.12    0.44
 -16   1  -1    3.20    0.48
  16   1   1    2.57    0.46
  16   1   1    2.56    0.39
  17  -1   1    0.18    0.27
  17   1   1   -0.09    0.26
  17   1   1    0.07    0.27
 -17   1  -1   -0.34    0.30
 -17  -2   1    1.77    0.36
  17  -2  -1    1.46    0.36
  17   2  -1    2.21    0.43
 -17   2   1    1.59    0.40
  17   2  -1    2.12    0.37
 -17   2   1    3.10    0.45
  16  -2  -1    0.42    0.26
 -16  -2   1    0.01    0.21
  16   2  -1    0.23    0.24
  16   2  -1    0.21    0.28
 -16   2   1   -0.11    0.24
 -16   2   1    0.48    0.26
 -15  -2   1   10.66    0.61
  15  -2  -1   12.42    0.68
 -15   2   1   11.29    0.66
  15   2  -1   12.36    0.60
  15   2  -1   10.44    0.69
 -15   2   1   12.37    0.67
  14  -2  -1    1.36    0.30
 -14  -2   1    1.09    0.25
  14  -2  -1    1.39    0.26
  14   2  -1    1.71    0.29
 -14   2   1    1.87    0.31
  14   2  -1    1.41    0.33
 -14   2   1    1.67    0.31
  13  -2  -1   14.04    0.66
 -13  -2   1   13.91    0.61
  13  -2  -1   13.03    0.60
  13   2  -1   13.39    0.72
 -13   2   1   11.66    0.62
 -13   2   1   13.06    0.64
  13   2  -1   12.63    0.57
 -12  -2   1    0.09    0.17
 -12  -2   1   -0.04    0.14
  12  -2  -1    0.20    0.19
  12  -2  -1    0.05    0.16
 -12   2   1    0.13    0.19
  12   2  -1    0.22    0.18
 -12   2   1    0.28    0.17
  12   2  -1    0.38    0.16
 -11  -2   1    6.48    0.39
 -11  -2   1    5.94    0.33
  11  -2  -1    6.04    0.37
 -11  -2   1    5.79    0.36
  11  -2  -1    5.39    0.41
  11   2  -1    5.39    0.47
 -11   2   1    5.60    0.45
 -11   2   1    6.71    0.41
  11   2  -1    6.33    0.37
 -10  -2   1    1.16    0.19
 -10  -2   1    0.76    0.15
 -10  -2   1    0.97    0.19
 -10  -2   1    1.08    0.16
  10  -2  -1    0.79    0.17
  10  -2  -1    1.25    0.21
 -10   2   1    1.06    0.21
 -10   2   1    1.00    0.22
  10   2  -1    0.98    0.15
  10   2  -1    1.17    0.18
  10   2  -1    1.11    0.23
   9  -2  -1    5.52    0.32
  -9  -2   1    4.95    0.29
   9  -2  -1    5.69    0.35
  -9  -2   1    5.12    0.26
  -9  -2   1    4.66    0.29
  -9  -2   1    5.19    0.26
  -9   2   1    5.35    0.35
   9   2  -1    4.68    0.35
   9   2  -1    4.91    0.29
  -9   2   1    5.20    0.33
   9   2  -1    4.48    0.25
   8  -2  -1   12.43    0.47
  -8  -2   1   12.78    0.40
   8  -2  -1   11.79    0.48
  -8  -2   1   12.49    0.44
  -8  -2   1   12.67    0.39
  -8  -2   1   13.11    0.45
  -8   2   1   13.32    0.50
   8   2  -1   12.76    0.40
  -8   2   1   13.94    0.50
   8   2  -1   12.79    0.54
   8   2  -1   12.89    0.43
  -7  -2   1    2.61    0.18
   7  -2  -1    2.29    0.21
   7  -2  -1    2.44    0.22
  -7  -2   1    2.42    0.16
  -7  -2   1    2.60    0.15
  -7  -2   1    2.22    0.19
  -7   2   1    2.74    0.24
   7   2  -1    2.16    0.18
   7   2  -1    2.29    0.15
  -7   2   1    2.35    0.22
   7   2  -1    2.45    0.25
   6  -2  -1   16.78    0.51
   6  -2  -1   16.05    0.49
  -6  -2   1   15.81    0.39
  -6  -2   1   16.31    0.45
  -6  -2   1   16.36    0.44
  -6  -2   1   16.16    0.39
   6   2  -1   14.87    0.42
   6   2  -1   15.34    0.40
  -6   2   1   16.52    0.50
   6   2  -1   15.35    0.53
  -6   2   1   15.86    0.50
  -5  -2   1   -0.01    0.06
   5  -2  -1    0.06    0.08
  -5  -2   1    0.14    0.06
  -5  -2   1    0.18    0.05
   5  -2  -1    0.01    0.07
  -5  -2   1    0.15    0.05
  -5   2   1    0.10    0.08
  -5   2   1    0.01    0.08
   5   2  -1   -0.04    0.05
   5   2  -1    0.09    0.08
   5   2  -1    0.08    0.05
  -4  -2   1    0.60    0.07
  -4  -2   1    0.64    0.05
  -4  -2   1    0.64    0.05
  -4  -2   1    0.69    0.07
   4  -2  -1    0.47    0.09
   4  -2  -1    0.80    0.10
  -4  -2   1    0.69    0.08
   4   2  -1    0.56    0.07
   4   2  -1    1.06    0.13
  -4   2   1    0.49    0.09
   4   2  -1    0.60    0.06
  -4   2   1    0.71    0.10
   3  -2  -1    0.13    0.06
   3  -2  -1    0.07    0.07
  -3  -2   1    0.19    0.03
   3  -2  -1    0.15    0.06
  -3  -2   1    0.22    0.04
  -3  -2   1    0.14    0.04
  -3   2   1    0.15    0.07
   3   2  -1    0.23    0.07
  -3   2   1    0.21    0.07
   3   2  -1    0.25    0.08
   3   2  -1    0.22    0.04
  -2  -2   1    2.13    0.09
   2  -2  -1    2.42    0.11
   2  -2  -1    2.21    0.12
   2  -2  -1    2.08    0.14
   2   2  -1    2.45    0.15
  -2   2   1    2.38    0.13
  -2   2   1    2.49    0.15
   2   2  -1    2.14    0.15
   1  -2  -1    9.30    0.22
   1  -2  -1   10.07    0.26
   1  -2  -1    9.02    0.26
   1   2  -1    9.62    0.28
  -1   2   1    9.28    0.26
  -1   2   1    9.32    0.25
  -1   2   1    9.78    0.27
   1   2  -1    9.36    0.28
   1   2  -1    9.27    0.24
   0  -2  -1   35.72    0.73
   0  -2  -1   36.46    0.73
   0  -2  -1   37.45    0.67
   0  -2   1   36.47    0.70
   0  -2   1   36.82    0.70
   0  -2  -1   36.81    0.72
   0  -2   1   35.95    0.71
   0   2   1   36.55    0.75
   0   2   1   36.52    0.71
   0   2   1   36.19    0.73
   0   2   1   35.97    0.75
   0   2  -1   37.05    0.69
   0   2  -1   35.65    0.71
   0   2  -1   36.06    0.78
   0   2  -1   35.76    0.74
   1  -2   1   12.35    0.31
  -1  -2  -1   12.20    0.30
   1  -2   1   12.92    0.28
  -1  -2  -1   12.59    0.30
   1  -2   1   12.59    0.31
  -1  -2  -1   12.50    0.26
  -1  -2  -1   12.41    0.30
  -1  -2  -1   12.80    0.26
   1   2   1   12.87    0.32
  -1   2  -1   12.48    0.31
  -1   2  -1   12.41    0.35
   1   2   1   12.81    0.33
  -1   2  -1   12.55    0.34
   1   2   1   12.31    0.30
  -1   2  -1   13.12    0.31
   2  -2   1   10.18    0.30
  -2  -2  -1   10.17    0.23
   2  -2   1   10.50    0.27
  -2  -2  -1   10.10    0.27
  -2  -2  -1   10.40    0.27
  -2  -2  -1   10.25    0.27
  -2  -2  -1   10.35    0.24
   2  -2   1   10.32    0.29
  -2   2  -1   10.50    0.30
   2   2   1    9.92    0.30
  -2   2  -1   10.35    0.30
  -2   2  -1   10.14    0.30
   2   2   1   10.08    0.29
   2   2   1   10.34    0.27
   2   2   1   10.30    0.26
   3  -2   1    0.03    0.05
   3  -2   1    0.03    0.05
  -3  -2  -1    0.04    0.04
   3  -2   1    0.18    0.07
  -3  -2  -1    0.05    0.05
  -3  -2  -1    0.19    0.06
  -3  -2  -1    0.05    0.04
   3  -2   1    0.00    0.05
   3   2   1    0.04    0.05
   3   2   1    0.14    0.06
   3   2   1    0.13    0.07
  -3   2  -1    0.05    0.07
  -3   2  -1    0.15    0.06
  -3   2  -1    0.05    0.07
   3   2   1    0.11    0.05
   4  -2   1    3.98    0.18
   4  -2   1    4.31    0.21
  -4  -2  -1    4.10    0.16
  -4  -2  -1    4.12    0.16
  -4  -2  -1    4.23    0.19
   4  -2   1    3.94    0.22
  -4  -2  -1    4.24    0.16
  -4  -2  -1    3.90    0.19
  -4   2  -1    4.32    0.22
   4   2   1    3.99    0.19
   4   2   1    3.92    0.17
  -4   2  -1    4.15    0.21
  -4   2  -1    4.32    0.21
   4   2   1    3.99    0.22
  -5  -2  -1    0.99    0.13
   5  -2   1    1.02    0.12
  -5  -2  -1    0.99    0.12
  -5  -2  -1    1.06    0.10
  -5  -2  -1    0.91    0.10
   5  -2   1    0.72    0.12
   5  -2   1    0.83    0.14
  -5  -2  -1    0.72    0.10
  -5   2  -1    1.18    0.14
   5   2   1    1.08    0.16
   5   2   1    0.90    0.11
  -5   2  -1    0.97    0.13
  -5   2  -1    0.80    0.13
   5   2   1    0.97    0.12
  -6  -2  -1   10.41    0.38
   6  -2   1   10.90    0.40
   6  -2   1   11.13    0.43
  -6  -2  -1   10.40    0.38
  -6  -2  -1   10.88    0.31
  -6  -2  -1   10.76    0.34
  -6  -2  -1   10.18    0.33
   6   2   1   11.08    0.38
  -6   2  -1   10.61    0.41
   6   2   1   10.72    0.44
  -6   2  -1   10.63    0.40
  -6   2  -1   10.58    0.38
   6   2   1   10.65    0.35
  -7  -2  -1   12.31    0.45
  -7  -2  -1   13.40    0.36
   7  -2   1   13.13    0.47
  -7  -2  -1   13.62    0.46
  -7  -2  -1   12.93    0.41
  -7  -2  -1   12.42    0.40
   7  -2   1   13.43    0.50
  -7   2  -1   13.56    0.45
   7   2   1   12.57    0.44
   7   2   1   13.11    0.52
  -7   2  -1   12.82    0.48
   7   2   1   12.93    0.42
  -7   2  -1   13.32    0.49
   8  -2   1    4.89    0.32
  -8  -2  -1    4.43    0.21
   8  -2   1    4.45    0.29
  -8  -2  -1    4.13    0.28
  -8  -2  -1    4.41    0.24
  -8  -2  -1    5.57    0.31
  -8  -2  -1    4.55    0.26
   8   2   1    4.30    0.36
  -8   2  -1    5.19    0.32
   8   2   1    4.12    0.24
  -8   2  -1    4.33    0.30
  -8   2  -1    4.49    0.28
   8   2   1    4.53    0.29
  -9  -2  -1   13.51    0.39
   9  -2   1   12.10    0.53
   9  -2   1   13.00    0.53
  -9  -2  -1   12.29    0.45
  -9  -2  -1   13.08    0.47
  -9  -2  -1   13.23    0.52
  -9  -2  -1   14.20    0.53
  -9   2  -1   13.44    0.49
   9   2   1   12.20    0.57
   9   2   1   13.28    0.51
  -9   2  -1   13.41    0.55
   9   2   1   13.14    0.47
  -9   2  -1   12.90    0.55
 -10  -2  -1    2.36    0.27
 -10  -2  -1    2.57    0.19
  10  -2   1    2.07    0.29
  10  -2   1    2.41    0.29
 -10  -2  -1    2.25    0.24
 -10  -2  -1    2.59    0.28
 -10   2  -1    1.97    0.27
  10   2   1    2.44    0.27
 -10   2  -1    2.35    0.26
 -10   2  -1    2.10    0.29
  10   2   1    1.71    0.28
  11  -2   1   13.03    0.57
 -11  -2  -1   12.10    0.56
 -11  -2  -1   12.96    0.58
  11  -2   1   13.24    0.62
 -11   2  -1   13.24    0.63
 -11   2  -1   12.42    0.59
  11   2   1   12.82    0.65
  11   2   1   12.63    0.55
  12  -2   1    0.86    0.22
  12  -2   1    1.14    0.28
 -12  -2  -1    1.15    0.24
 -12  -2  -1    0.48    0.21
 -12   2  -1    0.89    0.24
 -12   2  -1    0.57    0.24
  12   2   1    1.10    0.24
  12   2   1    0.68    0.24
  13  -2   1   14.69    0.70
  13  -2   1   13.46    0.64
 -13  -2  -1   13.66    0.65
  13   2   1   13.81    0.74
  13   2   1   15.75    0.68
 -13   2  -1   14.47    0.71
 -13   2  -1   13.95    0.68
  14  -2   1    0.51    0.23
  14  -2   1    0.35    0.27
 -14  -2  -1    0.67    0.25
 -14   2  -1    0.24    0.25
  14   2   1    0.33    0.23
  14   2   1    0.70    0.28
 -14   2  -1    0.55    0.25
  15  -2   1    7.67    0.56
 -15  -2  -1    7.87    0.55
 -15   2  -1    9.05    0.64
  15   2   1    7.43    0.53
 -15   2  -1    6.95    0.61
  15   2   1    7.16    0.65
  16  -2   1    1.54    0.37
 -16  -2  -1    1.36    0.32
 -16   2  -1    0.90    0.32
 -16   2  -1    1.23    0.32
  16   2   1    0.99    0.35
  16   2   1    1.28    0.32
 -17  -3   1    0.24    0.25
  17  -3  -1    0.40    0.29
 -17   3   1    0.57    0.34
 -17   3   1    0.23    0.26
  17   3  -1    0.51    0.26
  17   3  -1    0.26    0.29
  16  -3  -1    0.20    0.27
 -16  -3   1   -0.04    0.21
  16   3  -1   -0.27    0.25
 -16   3   1   -0.06    0.25
 -16   3   1    0.03    0.22
  16   3  -1    0.02    0.21
  15  -3  -1    0.49    0.28
  15  -3  -1    0.36    0.24
 -15  -3   1    0.38    0.21
  15   3  -1    0.73    0.30
 -15   3   1    0.50    0.26
 -15   3   1    0.05    0.21
  15   3  -1    0.30    0.21
  14  -3  -1    4.11    0.45
  14  -3  -1    5.53    0.49
 -14  -3   1    4.70    0.43
  14   3  -1    5.14    0.41
 -14   3   1    4.69    0.49
  14   3  -1    3.56    0.47
 -14   3   1    3.98    0.44
  13  -3  -1    0.34    0.20
  13  -3  -1    0.34    0.22
 -13  -3   1    0.15    0.17
 -13   3   1    0.27    0.19
  13   3  -1    0.63    0.19
  13   3  -1    0.47    0.23
 -13   3   1    0.19    0.21
 -12  -3   1   20.73    0.72
  12  -3  -1   19.58    0.79
  12  -3  -1   19.53    0.75
 -12  -3   1   20.30    0.66
 -12   3   1   19.09    0.77
  12   3  -1   19.74    0.68
 -12   3   1   19.32    0.78
  12   3  -1   18.14    0.82
 -11  -3   1    3.44    0.31
 -11  -3   1    3.24    0.26
 -11  -3   1    3.68    0.26
  11  -3  -1    3.35    0.34
  11  -3  -1    3.63    0.35
  11   3  -1    3.86    0.31
  11   3  -1    3.90    0.41
 -11   3   1    3.33    0.34
 -11   3   1    3.62    0.38
  10  -3  -1   19.05    0.69
  10  -3  -1   18.54    0.67
 -10  -3   1   18.67    0.62
 -10  -3   1   17.34    0.53
 -10  -3   1   19.22    0.56
 -10  -3   1   18.26    0.61
 -10   3   1   18.74    0.69
 -10   3   1   17.72    0.69
  10   3  -1   18.43    0.74
  10   3  -1   18.07    0.58
   9  -3  -1   16.80    0.59
  -9  -3   1   16.60    0.48
  -9  -3   1   16.57    0.54
  -9  -3   1   16.47    0.49
  -9  -3   1   17.06    0.55
   9  -3  -1   17.72    0.64
  -9   3   1   17.13    0.62
  -9   3   1   15.63    0.61
   9   3  -1   15.43    0.64
   9   3  -1   17.36    0.52
   8  -3  -1   34.50    0.95
   8  -3  -1   34.87    0.93
  -8  -3   1   33.56    0.78
  -8  -3   1   34.22    0.85
  -8  -3   1   35.74    0.78
  -8  -3   1   34.49    0.85
  -8   3   1   33.77    0.95
  -8   3   1   34.21    0.94
   8   3  -1   34.02    0.82
   8   3  -1   35.22    0.77
   8   3  -1   34.25    1.00
  -7  -3   1   30.67    0.73
  -7  -3   1   29.90    0.73
   7  -3  -1   30.02    0.82
  -7  -3   1   29.27    0.65
   7  -3  -1   28.81    0.80
  -7  -3   1   30.08    0.66
   7   3  -1   29.12    0.70
  -7   3   1   31.06    0.82
   7   3  -1   29.84    0.86
  -7   3   1   28.92    0.82
   6  -3  -1   97.12    1.97
   6  -3  -1   94.71    1.88
  -6  -3   1   95.52    1.87
  -6  -3   1   95.77    1.88
  -6  -3   1   95.98    1.76
  -6  -3   1   94.33    1.75
   6  -3  -1   95.44    1.99
   6   3  -1   96.92    2.04
  -6   3   1   95.27    2.00
  -6   3   1   94.91    1.98
   6   3  -1   93.46    1.79
   6   3  -1   94.20    1.85
  -5  -3   1   46.67    0.84
  -5  -3   1   45.24    0.94
   5  -3  -1   44.94    1.04
   5  -3  -1   44.88    1.03
  -5  -3   1   45.96    0.93
  -5  -3   1   45.52    0.94
  -5  -3   1   46.13    0.84
   5   3  -1   45.96    1.08
  -5   3   1   45.36    1.04
   5   3  -1   45.03    0.91
   5   3  -1   44.05    0.86
  -5   3   1   45.08    1.05
   4  -3  -1  109.45    2.19
   4  -3  -1  107.78    2.07
  -4  -3   1  113.47    2.06
  -4  -3   1  112.31    2.06
   4  -3  -1  111.74    2.17
   4   3  -1  111.42    2.23
  -4   3   1  111.07    2.21
  -4   3   1  112.68    2.18
   4   3  -1  106.86    2.05
   4   3  -1  110.53    2.24
   3  -3  -1   23.71    0.57
  -3  -3   1   23.58    0.46
   3  -3  -1   23.11    0.57
   3  -3  -1   23.37    0.52
  -3  -3   1   23.16    0.46
  -3   3   1   22.19    0.56
   3   3  -1   23.16    0.60
  -3   3   1   22.91    0.58
   3   3  -1   22.86    0.60
   2  -3  -1   32.36    0.72
   2  -3  -1   33.46    0.67
   2  -3  -1   32.60    0.71
  -2   3   1   31.92    0.73
   2   3  -1   32.36    0.76
  -2   3   1   33.28    0.72
   1  -3  -1   25.78    0.58
   1  -3  -1   25.92    0.53
  -1  -3   1   26.64    0.50
   1  -3  -1   25.78    0.58
  -1  -3   1   25.79    0.50
  -1   3   1   26.62    0.57
   1   3  -1   25.55    0.63
  -1   3   1   26.40    0.59
  -1   3   1   26.25    0.62
   0  -3   1    8.11    0.21
   0  -3  -1    7.80    0.24
   0  -3  -1    7.56    0.23
   0  -3  -1    7.62    0.23
   0  -3  -1    7.62    0.19
   0  -3   1    7.70    0.22
   0  -3   1    7.62    0.21
   0   3  -1    7.39    0.21
   0   3  -1    8.12    0.29
   0   3  -1    7.85    0.19
   0   3   1    8.27    0.24
   0   3  -1    8.30    0.26
   0   3   1    7.52    0.27
  -1  -3  -1   50.17    1.00
   1  -3   1   51.83    1.02
  -1  -3  -1   52.01    0.93
  -1  -3  -1   51.55    0.93
  -1  -3  -1   50.99    1.02
  -1  -3  -1   51.26    1.01
   1  -3   1   50.67    0.96
   1  -3   1   51.88    1.03
  -1   3  -1   51.12    1.07
   1   3   1   51.43    1.01
  -1   3  -1   49.94    1.03
  -1   3  -1   50.79    1.11
  -1   3  -1   52.73    1.02
   1   3   1   51.45    1.08
   1   3   1   50.12    1.07
   2  -3   1   46.59    0.96
  -2  -3  -1   46.19    0.85
   2  -3   1   45.13    0.97
   2  -3   1   44.57    0.90
  -2  -3  -1   46.07    0.91
  -2  -3  -1   47.08    0.93
  -2  -3  -1   46.97    0.93
  -2  -3  -1   45.60    0.84
  -2   3  -1   43.17    1.02
  -2   3  -1   46.01    0.99
  -2   3  -1   45.99    0.97
   2   3   1   46.11    0.99
   2   3   1   45.72    0.92
  -2   3  -1   45.15    0.95
   2   3   1   46.06    0.99
  -3  -3  -1   50.29    0.95
   3  -3   1   50.23    1.08
  -3  -3  -1   51.50    1.03
   3  -3   1   50.12    1.01
  -3  -3  -1   50.58    0.96
  -3  -3  -1   49.52    1.03
   3  -3   1   51.28    1.09
  -3   3  -1   51.15    1.10
   3   3   1   52.47    1.11
   3   3   1   48.88    1.09
  -3   3  -1   49.36    1.09
  -3   3  -1   51.42    1.08
   3   3   1   50.87    1.02
   4  -3   1   93.43    1.88
   4  -3   1   92.62    1.79
  -4  -3  -1   94.55    1.72
  -4  -3  -1   93.90    1.82
  -4  -3  -1   94.44    1.73
   4  -3   1   93.43    1.90
  -4  -3  -1   92.90    1.83
   4  -3   1   93.41    1.80
  -4   3  -1   92.29    1.88
   4   3   1   94.54    1.92
   4   3   1   93.43    1.82
  -4   3  -1   95.00    1.88
  -4   3  -1   92.36    1.90
   4   3   1   90.20    1.77
  -5  -3  -1   25.81    0.64
   5  -3   1   25.66    0.64
   5  -3   1   25.47    0.68
   5  -3   1   26.02    0.70
   5  -3   1   25.65    0.63
  -5  -3  -1   25.38    0.58
  -5  -3  -1   26.13    0.58
  -5  -3  -1   26.96    0.65
  -5   3  -1   26.91    0.70
   5   3   1   26.20    0.72
   5   3   1   25.18    0.62
   5   3   1   25.14    0.59
  -5   3  -1   25.44    0.69
  -5   3  -1   25.58    0.70
   6  -3   1   55.90    1.30
   6  -3   1   56.16    1.28
  -6  -3  -1   55.14    1.22
   6  -3   1   55.02    1.20
  -6  -3  -1   57.09    1.23
  -6  -3  -1   57.10    1.14
  -6  -3  -1   54.92    1.11
  -6  -3  -1   57.20    1.14
   6   3   1   53.89    1.20
  -6   3  -1   54.63    1.30
   6   3   1   55.46    1.16
  -6   3  -1   57.55    1.29
   6   3   1   56.76    1.32
  -6   3  -1   55.75    1.27
   7  -3   1   10.31    0.42
  -7  -3  -1   10.06    0.30
  -7  -3  -1   10.54    0.35
  -7  -3  -1   10.47    0.39
  -7  -3  -1    9.88    0.39
   7  -3   1   10.55    0.44
  -7  -3  -1   10.54    0.35
   7   3   1   10.11    0.34
   7   3   1   10.97    0.38
   7   3   1   10.49    0.46
  -7   3  -1    9.17    0.40
  -7   3  -1   10.63    0.44
  -7   3  -1   10.18    0.45
  -8  -3  -1   25.48    0.73
  -8  -3  -1   25.58    0.59
  -8  -3  -1   26.28    0.74
  -8  -3  -1   25.27    0.67
  -8  -3  -1   24.39    0.65
   8  -3   1   26.63    0.81
   8  -3   1   26.35    0.78
  -8   3  -1   25.69    0.75
  -8   3  -1   24.50    0.77
  -8   3  -1   25.16    0.80
   8   3   1   25.54    0.66
   8   3   1   25.72    0.83
   8   3   1   25.70    0.71
   9  -3   1    5.24    0.39
  -9  -3  -1    5.09    0.28
  -9  -3  -1    4.96    0.22
   9  -3   1    5.58    0.36
  -9  -3  -1    5.41    0.33
  -9  -3  -1    5.22    0.29
  -9  -3  -1    4.65    0.31
  -9   3  -1    5.28    0.33
  -9   3  -1    4.47    0.38
   9   3   1    5.18    0.37
   9   3   1    4.88    0.30
  -9   3  -1    4.88    0.35
 -10  -3  -1   18.17    0.60
 -10  -3  -1   17.46    0.65
  10  -3   1   17.34    0.67
  10  -3   1   18.31    0.70
 -10  -3  -1   18.30    0.65
  10   3   1   17.31    0.72
  10   3   1   17.71    0.63
 -10   3  -1   17.62    0.68
 -10   3  -1   18.41    0.71
 -11  -3  -1    0.84    0.20
  11  -3   1    0.96    0.23
  11  -3   1    0.88    0.25
 -11   3  -1    0.92    0.24
  11   3   1    1.30    0.23
  11   3   1    0.64    0.22
 -11   3  -1    0.99    0.24
  12  -3   1    7.12    0.51
 -12  -3  -1    6.22    0.43
  12  -3   1    6.91    0.46
  12   3   1    6.56    0.56
 -12   3  -1    7.35    0.50
  12   3   1    7.38    0.44
 -12   3  -1    6.74    0.47
  13  -3   1   -0.12    0.17
  13  -3   1   -0.14    0.20
 -13  -3  -1    0.00    0.17
  13   3   1    0.10    0.21
 -13   3  -1    0.27    0.22
  13   3   1    0.04    0.19
 -13   3  -1    0.11    0.18
 -14  -3  -1    0.10    0.20
  14  -3   1    0.04    0.24
  14  -3   1   -0.09    0.20
 -14   3  -1   -0.17    0.23
 -14   3  -1    0.24    0.22
  14   3   1   -0.05    0.20
  14   3   1    0.05    0.21
  15  -3   1   -0.12    0.26
 -15  -3  -1    0.03    0.20
  15   3   1    0.08    0.24
  15   3   1   -0.06    0.21
 -15   3  -1   -0.01    0.22
 -15   3  -1   -0.15    0.26
 -16  -3  -1    0.01    0.22
  16  -3   1    0.11    0.28
 -16   3  -1    0.08    0.27
  16   3   1    0.08    0.27
  16   3   1    0.02    0.23
 -16   3  -1   -0.22    0.24
 -17  -4   1    4.52    0.50
  17  -4  -1    5.45    0.61
 -17   4   1    4.50    0.55
  17   4  -1    4.32    0.58
 -17   4   1    5.89    0.64
  17   4  -1    6.60    0.48
 -16  -4   1    2.97    0.40
  16  -4  -1    2.61    0.43
 -16   4   1    3.12    0.49
 -16   4   1    3.11    0.45
  16   4  -1    2.49    0.44
  16   4  -1    2.47    0.34
  15  -4  -1    2.28    0.35
  15  -4  -1    1.90    0.38
 -15  -4   1    2.14    0.33
 -15   4   1    1.64    0.37
 -15   4   1    1.95    0.36
  15   4  -1    1.67    0.38
  15   4  -1    2.28    0.30
  14  -4  -1    4.69    0.50
  14  -4  -1    5.19    0.48
 -14  -4   1    4.44    0.42
  14   4  -1    5.66    0.40
 -14   4   1    5.66    0.51
  14   4  -1    4.43    0.51
 -14   4   1    5.83    0.57
  13  -4  -1    0.14    0.18
  13  -4  -1    0.16    0.20
 -13  -4   1    0.04    0.15
  13   4  -1   -0.11    0.19
  13   4  -1    0.15    0.16
 -13   4   1    0.12    0.19
 -13   4   1   -0.02    0.22
  12  -4  -1    5.52    0.49
  12  -4  -1    4.64    0.43
 -12  -4   1    5.23    0.37
 -12  -4   1    4.59    0.31
  12   4  -1    4.68    0.47
  12   4  -1    4.96    0.34
 -12   4   1    4.65    0.45
 -12   4   1    4.10    0.42
  11  -4  -1    0.15    0.19
 -11  -4   1    0.30    0.11
  11  -4  -1    0.27    0.17
 -11  -4   1    0.04    0.14
 -11  -4   1    0.19    0.12
 -11   4   1    0.06    0.17
 -11   4   1    0.27    0.18
  11   4  -1    0.21    0.18
  11   4  -1    0.05    0.13
 -10  -4   1    0.18    0.11
 -10  -4   1    0.35    0.13
  10  -4  -1    0.41    0.18
 -10  -4   1    0.15    0.10
  10  -4  -1    0.32    0.18
  10   4  -1    0.36    0.13
 -10   4   1    0.30    0.16
 -10   4   1    0.09    0.17
  10   4  -1    0.08    0.16
   9  -4  -1    5.93    0.37
  -9  -4   1    6.43    0.27
  -9  -4   1    6.73    0.29
  -9  -4   1    6.39    0.32
   9  -4  -1    6.67    0.40
   9   4  -1    6.23    0.29
   9   4  -1    7.09    0.44
  -9   4   1    6.88    0.42
  -9   4   1    5.87    0.37
   8  -4  -1   -0.04    0.12
  -8  -4   1    0.05    0.09
  -8  -4   1    0.08    0.07
  -8  -4   1    0.06    0.09
  -8  -4   1    0.00    0.07
   8  -4  -1    0.06    0.12
   8   4  -1    0.06    0.08
  -8   4   1   -0.04    0.11
  -8   4   1   -0.01    0.14
   8   4  -1    0.06    0.12
  -7  -4   1   10.38    0.30
  -7  -4   1   10.42    0.30
   7  -4  -1   10.58    0.43
   7  -4  -1    9.83    0.39
   7  -4  -1   10.11    0.44
  -7  -4   1   10.43    0.35
  -7  -4   1   10.45    0.35
   7   4  -1   10.78    0.32
  -7   4   1   10.79    0.45
   7   4  -1   11.42    0.48
  -7   4   1   10.60    0.43
   6  -4  -1    2.60    0.22
  -6  -4   1    2.55    0.12
  -6  -4   1    2.36    0.16
  -6  -4   1    2.31    0.15
  -6  -4   1    2.42    0.11
   6  -4  -1    2.33    0.19
  -6  -4   1    2.24    0.16
   6  -4  -1    2.49    0.24
  -6   4   1    2.57    0.23
  -6   4   1    2.24    0.23
   6   4  -1    2.82    0.26
   6   4  -1    2.32    0.14
   5  -4  -1    4.24    0.26
   5  -4  -1    4.26    0.22
  -5  -4   1    4.22    0.16
  -5  -4   1    3.99    0.17
   5  -4  -1    4.12    0.24
   5   4  -1    4.30    0.28
  -5   4   1    4.24    0.24
   5   4  -1    4.44    0.15
   5   4  -1    4.27    0.29
  -5   4   1    4.15    0.26
   5   4  -1    4.16    0.14
  -4  -4   1    4.20    0.15
   4  -4  -1    4.17    0.23
   4  -4  -1    4.37    0.24
   4  -4  -1    4.00    0.20
  -4  -4   1    4.28    0.14
  -4   4   1    4.74    0.24
   4   4  -1    4.21    0.26
  -4   4   1    4.29    0.25
   4   4  -1    4.02    0.25
   3  -4  -1    0.04    0.06
   3  -4  -1   -0.05    0.07
  -3  -4   1   -0.03    0.03
  -3  -4   1    0.01    0.03
   3  -4  -1    0.00    0.06
  -3   4   1   -0.11    0.07
   3   4  -1    0.04    0.07
  -3   4   1   -0.13    0.05
   3   4  -1   -0.06    0.07
   2  -4  -1    0.15    0.08
  -2  -4   1    0.28    0.04
   2  -4  -1    0.21    0.08
  -2  -4   1    0.31    0.04
   2  -4  -1    0.17    0.06
   2   4  -1    0.33    0.10
   2   4  -1    0.46    0.10
  -2   4   1    0.18    0.07
  -2   4   1    0.21    0.09
  -2   4   1    0.33    0.09
  -1  -4   1    0.24    0.05
   1  -4  -1    0.12    0.06
   1  -4  -1    0.24    0.07
   1  -4  -1    0.13    0.05
  -1  -4   1    0.11    0.05
  -1   4   1    0.17    0.07
   1   4  -1    0.04    0.08
  -1   4   1    0.07    0.05
  -1   4   1    0.28    0.09
   1   4  -1    0.12    0.03
   1   4  -1    0.30    0.10
   0  -4   1    6.62    0.21
   0  -4   1    6.67    0.20
   0  -4  -1    6.71    0.18
   0  -4  -1    6.46    0.23
   0  -4  -1    6.50    0.23
   0  -4   1    6.32    0.21
   0   4  -1    6.24    0.29
   0   4   1    6.95    0.28
   0   4  -1    6.36    0.20
   0   4  -1    6.57    0.16
   0   4   1    6.49    0.22
  -1  -4  -1    0.09    0.03
   1  -4   1    0.15    0.05
  -1  -4  -1    0.22    0.06
   1  -4   1    0.24    0.07
  -1  -4  -1    0.10    0.03
  -1  -4  -1    0.08    0.05
  -1  -4  -1    0.11    0.06
   1  -4   1    0.08    0.06
  -1   4  -1    0.12    0.06
   1   4   1    0.26    0.06
   1   4   1    0.16    0.04
   1   4   1    0.04    0.08
  -1   4  -1    0.03    0.07
   1   4   1    0.07    0.07
  -1   4  -1    0.04    0.04
  -2  -4  -1    0.21    0.06
   2  -4   1    0.12    0.06
   2  -4   1    0.09    0.07
  -2  -4  -1    0.09    0.03
  -2  -4  -1    0.05    0.05
   2  -4   1   -0.04    0.06
  -2  -4  -1    0.09    0.05
  -2  -4  -1    0.09    0.03
   2   4   1    0.12    0.03
  -2   4  -1    0.09    0.06
  -2   4  -1    0.13    0.09
  -2   4  -1    0.28    0.08
   2   4   1    0.09    0.05
   2   4   1    0.20    0.08
   2   4   1    0.01    0.08
  -3  -4  -1   23.18    0.55
  -3  -4  -1   23.52    0.48
  -3  -4  -1   22.31    0.54
  -3  -4  -1   23.10    0.47
   3  -4   1   23.40    0.61
   3  -4   1   22.70    0.60
  -3  -4  -1   23.52    0.53
   3  -4   1   23.24    0.55
  -3   4  -1   23.30    0.59
   3   4   1   23.15    0.52
  -3   4  -1   23.69    0.61
   3   4   1   22.69    0.63
   3   4   1   22.38    0.47
   3   4   1   22.62    0.62
  -3   4  -1   23.06    0.63
  -3   4  -1   23.44    0.66
   4  -4   1   14.77    0.46
  -4  -4  -1   13.70    0.34
   4  -4   1   14.01    0.46
   4  -4   1   14.51    0.41
  -4  -4  -1   13.68    0.34
  -4  -4  -1   14.43    0.40
  -4  -4  -1   14.04    0.39
  -4   4  -1   14.45    0.45
   4   4   1   13.88    0.33
   4   4   1   13.99    0.47
  -4   4  -1   14.21    0.47
   4   4   1   14.46    0.48
  -4   4  -1   14.43    0.47
   4   4   1   13.88    0.38
   5  -4   1   45.28    1.02
  -5  -4  -1   45.35    0.94
   5  -4   1   47.06    1.11
  -5  -4  -1   46.99    1.02
  -5  -4  -1   48.00    0.95
   5  -4   1   47.09    1.04
  -5  -4  -1   46.66    1.02
   5  -4   1   45.92    1.09
  -5   4  -1   47.26    1.11
   5   4   1   47.06    1.13
  -5   4  -1   47.51    1.10
  -5   4  -1   47.67    1.12
   5   4   1   45.25    0.99
   6  -4   1    7.81    0.38
  -6  -4  -1    8.01    0.27
  -6  -4  -1    8.07    0.28
   6  -4   1    7.21    0.36
   6  -4   1    7.70    0.32
  -6  -4  -1    7.84    0.32
  -6  -4  -1    8.04    0.32
   6  -4   1    8.29    0.33
   6   4   1    7.49    0.30
  -6   4  -1    7.34    0.36
  -6   4  -1    7.56    0.36
   6   4   1    7.87    0.38
  -6   4  -1    8.73    0.39
   7  -4   1   45.40    1.16
   7  -4   1   45.64    1.15
  -7  -4  -1   46.30    1.07
  -7  -4  -1   46.54    0.94
  -7  -4  -1   45.83    1.00
  -7  -4  -1   46.62    0.99
  -7  -4  -1   44.54    1.07
   7   4   1   45.01    1.04
  -7   4  -1   44.29    1.17
  -7   4  -1   45.92    1.16
   7   4   1   46.07    1.19
  -7   4  -1   45.70    1.14
  -8  -4  -1    2.30    0.15
  -8  -4  -1    2.64    0.24
   8  -4   1    2.26    0.27
  -8  -4  -1    2.41    0.23
  -8  -4  -1    2.31    0.19
   8  -4   1    2.22    0.25
  -8  -4  -1    2.01    0.19
  -8   4  -1    2.56    0.28
   8   4   1    2.29    0.27
   8   4   1    2.44    0.22
  -8   4  -1    2.54    0.28
  -9  -4  -1   20.91    0.60
   9  -4   1   19.62    0.74
  -9  -4  -1   20.41    0.61
  -9  -4  -1   20.04    0.66
   9  -4   1   20.44    0.72
  -9   4  -1   20.13    0.74
   9   4   1   20.14    0.76
   9   4   1   20.63    0.63
  -9   4  -1   20.31    0.72
 -10  -4  -1    3.03    0.26
  10  -4   1    2.92    0.33
  10  -4   1    2.66    0.34
 -10  -4  -1    2.64    0.24
 -10  -4  -1    2.62    0.28
  10   4   1    3.45    0.29
 -10   4  -1    2.24    0.30
 -10   4  -1    2.93    0.35
  10   4   1    3.05    0.35
  11  -4   1    5.20    0.44
 -11  -4  -1    4.84    0.32
 -11  -4  -1    4.64    0.38
  11  -4   1    4.81    0.46
  11   4   1    4.45    0.36
 -11   4  -1    4.54    0.44
  11   4   1    5.54    0.49
 -11   4  -1    5.19    0.45
  12  -4   1    2.45    0.35
 -12  -4  -1    2.81    0.33
  12  -4   1    3.00    0.37
  12   4   1    2.51    0.28
 -12   4  -1    3.17    0.39
 -12   4  -1    2.29    0.34
  12   4   1    2.56    0.37
 -13  -4  -1    3.03    0.36
  13  -4   1    4.02    0.47
  13  -4   1    3.18    0.39
 -13   4  -1    3.55    0.45
  13   4   1    3.93    0.37
  13   4   1    3.38    0.44
 -13   4  -1    3.69    0.43
  14  -4   1    2.70    0.38
  14  -4   1    2.83    0.43
 -14  -4  -1    3.17    0.39
 -14   4  -1    2.29    0.40
 -14   4  -1    3.30    0.43
  14   4   1    2.95    0.36
  14   4   1    2.44    0.40
  15  -4   1    5.75    0.55
  15  -4   1    6.48    0.62
 -15  -4  -1    5.83    0.53
  15   4   1    6.08    0.61
 -15   4  -1    5.12    0.53
 -15   4  -1    5.84    0.60
  15   4   1    6.53    0.47
  16  -4   1    2.58    0.45
 -16  -4  -1    1.87    0.36
 -16   4  -1    2.27    0.42
 -16   4  -1    1.70    0.42
  16   4   1    2.06    0.34
  16   4   1    2.02    0.42
 -16  -5   1    0.18    0.24
  16  -5  -1    0.37    0.27
  16  -5  -1    0.13    0.32
 -16   5   1   -0.16    0.21
 -16   5   1    0.08    0.29
  16   5  -1   -0.11    0.23
 -15  -5   1    2.94    0.38
  15  -5  -1    2.24    0.37
  15  -5  -1    3.18    0.48
 -15   5   1    3.21    0.47
  15   5  -1    3.17    0.48
 -15   5   1    2.93    0.43
  15   5  -1    2.70    0.31
  14  -5  -1    0.23    0.22
  14  -5  -1   -0.09    0.24
 -14  -5   1   -0.12    0.17
  14   5  -1    0.12    0.22
 -14   5   1   -0.10    0.20
  14   5  -1   -0.20    0.15
 -14   5   1    0.08    0.22
 -13  -5   1    7.14    0.43
 -13  -5   1    7.45    0.42
  13  -5  -1    7.66    0.56
  13  -5  -1    7.50    0.52
 -13   5   1    7.99    0.54
  13   5  -1    6.46    0.60
 -13   5   1    7.12    0.60
  13   5  -1    7.14    0.38
 -12  -5   1    4.76    0.33
  12  -5  -1    5.75    0.48
 -12  -5   1    5.43    0.36
  12  -5  -1    5.56    0.49
 -12   5   1    4.57    0.47
  12   5  -1    5.10    0.30
  12   5  -1    4.44    0.46
 -12   5   1    5.30    0.47
 -11  -5   1    8.17    0.36
 -11  -5   1    7.69    0.40
  11  -5  -1    6.98    0.45
  11  -5  -1    8.55    0.53
 -11  -5   1    8.04    0.37
  11   5  -1    7.35    0.34
 -11   5   1    7.89    0.52
  11   5  -1    7.31    0.50
 -11   5   1    8.70    0.50
 -10  -5   1   11.79    0.41
 -10  -5   1   12.88    0.44
 -10  -5   1   12.77    0.48
  10  -5  -1   12.12    0.59
  10  -5  -1   11.45    0.55
 -10   5   1   11.76    0.56
 -10   5   1   12.52    0.61
  10   5  -1   12.53    0.62
  10   5  -1   12.10    0.41
  -9  -5   1    2.11    0.21
  -9  -5   1    2.14    0.18
   9  -5  -1    1.68    0.25
   9  -5  -1    2.81    0.31
  -9  -5   1    2.53    0.20
   9   5  -1    2.51    0.18
  -9   5   1    2.42    0.28
  -9   5   1    2.12    0.29
   9   5  -1    2.39    0.31
  -8  -5   1    7.52    0.27
   8  -5  -1    7.32    0.40
  -8  -5   1    7.27    0.26
   8  -5  -1    6.73    0.40
  -8  -5   1    7.13    0.31
  -8   5   1    7.35    0.39
   8   5  -1    6.70    0.42
  -8   5   1    7.35    0.43
   8   5  -1    6.97    0.25
  -7  -5   1    2.11    0.13
   7  -5  -1    2.01    0.23
   7  -5  -1    1.46    0.21
  -7  -5   1    1.94    0.13
  -7  -5   1    1.60    0.16
  -7   5   1    2.02    0.23
  -7   5   1    2.01    0.25
   7   5  -1    1.84    0.12
   7   5  -1    2.04    0.25
   6  -5  -1   12.89    0.49
   6  -5  -1   12.74    0.44
   6  -5  -1   13.86    0.50
  -6  -5   1   13.31    0.29
  -6  -5   1   13.33    0.37
  -6  -5   1   13.78    0.38
  -6   5   1   13.49    0.49
  -6   5   1   13.04    0.50
   6   5  -1   13.69    0.54
   6   5  -1   12.81    0.52
   5  -5  -1   18.60    0.59
  -5  -5   1   18.49    0.44
   5  -5  -1   18.75    0.58
   5  -5  -1   18.58    0.53
  -5  -5   1   19.37    0.45
   5   5  -1   19.05    0.62
   5   5  -1   20.39    0.65
  -5   5   1   19.18    0.60
  -5   5   1   19.08    0.58
   4  -5  -1   46.89    1.10
  -4  -5   1   47.30    0.93
  -4  -5   1   46.97    0.93
   4  -5  -1   47.32    1.09
   4  -5  -1   48.10    1.01
  -4   5   1   48.00    1.11
  -4   5   1   47.20    1.07
  -4   5   1   45.29    1.15
   4   5  -1   47.23    1.15
  -3  -5   1   56.38    1.08
   3  -5  -1   56.94    1.14
  -3  -5   1   55.93    1.07
   3  -5  -1   55.32    1.23
   3  -5  -1   55.29    1.22
  -3   5   1   57.60    1.24
   3   5  -1   55.16    1.30
   3   5  -1   56.16    1.30
  -3   5   1   55.90    1.20
  -3   5   1   54.89    1.30
  -2  -5   1   64.58    1.22
   2  -5  -1   64.46    1.34
  -2  -5   1   63.17    1.22
   2  -5  -1   62.92    1.25
  -2  -5   1   63.41    1.22
   2  -5  -1   64.00    1.35
  -2   5   1   64.37    1.35
   2   5  -1   65.24    1.44
   2   5  -1   64.57    1.44
  -2   5   1   63.04    1.30
  -2   5   1   64.07    1.43
   1  -5  -1   59.98    1.23
  -1  -5   1   58.60    1.15
  -1  -5   1   59.76    1.15
   1  -5  -1   58.49    1.23
   1  -5  -1   59.91    1.13
  -1   5   1   58.43    1.23
  -1   5   1   56.57    1.17
  -1   5   1   59.99    1.33
   1   5  -1   57.59    1.33
   1   5  -1   57.93    1.10
   0  -5   1   85.39    1.67
   0  -5  -1   86.57    1.70
   0  -5   1   86.00    1.68
   0  -5   1   86.75    1.54
   0  -5   1   86.32    1.66
   0  -5  -1   85.22    1.71
   0  -5  -1   85.65    1.58
   0   5   1   86.16    1.62
   0   5  -1   85.94    1.66
   0   5   1   87.14    1.69
   0   5  -1   85.08    1.84
   0   5   1   86.08    1.82
  -1  -5  -1   41.39    0.88
   1  -5   1   41.65    0.88
  -1  -5  -1   39.98    0.86
   1  -5   1   41.31    0.81
  -1  -5  -1   39.74    0.87
   1  -5   1   40.12    0.88
  -1  -5  -1   40.97    0.77
  -1   5  -1   41.21    0.88
   1   5   1   41.11    0.98
  -1   5  -1   38.95    1.00
  -1   5  -1   39.07    0.82
   1   5   1   41.00    0.85
  -2  -5  -1   93.67    1.84
  -2  -5  -1   96.15    1.85
   2  -5   1   95.44    1.90
   2  -5   1   93.13    1.91
  -2  -5  -1   97.65    1.85
   2  -5   1   94.50    1.79
  -2  -5  -1   95.37    1.71
  -2  -5  -1   95.12    1.71
   2   5   1   96.17    1.99
   2   5   1   95.88    1.99
  -2   5  -1   93.40    1.86
  -2   5  -1   95.75    2.04
   2   5   1   94.89    1.82
  -2   5  -1   95.42    1.91
  -3  -5  -1   38.89    0.75
  -3  -5  -1   38.31    0.84
   3  -5   1   39.31    0.93
  -3  -5  -1   39.26    0.85
  -3  -5  -1   39.16    0.84
   3  -5   1   39.07    0.85
  -3  -5  -1   39.86    0.76
   3  -5   1   39.35    0.92
   3   5   1   39.41    0.97
  -3   5  -1   38.60    0.89
   3   5   1   38.82    0.81
  -3   5  -1   38.32    1.01
  -3   5  -1   38.98    0.93
   3   5   1   37.60    0.95
   4  -5   1   19.99    0.59
   4  -5   1   19.23    0.57
  -4  -5  -1   18.75    0.49
  -4  -5  -1   19.38    0.51
  -4  -5  -1   19.83    0.45
   4  -5   1   19.75    0.53
  -4  -5  -1   19.19    0.43
   4   5   1   18.71    0.60
   4   5   1   19.25    0.47
   4   5   1   19.92    0.61
  -4   5  -1   19.35    0.57
  -4   5  -1   18.91    0.64
  -4   5  -1   19.23    0.59
  -5  -5  -1   22.90    0.59
  -5  -5  -1   22.94    0.58
  -5  -5  -1   22.38    0.53
  -5  -5  -1   23.10    0.53
   5  -5   1   22.26    0.61
   5  -5   1   23.46    0.68
   5  -5   1   21.80    0.67
   5   5   1   21.73    0.69
   5   5   1   22.80    0.70
   5   5   1   22.73    0.55
  -5   5  -1   22.74    0.69
  -5   5  -1   22.93    0.66
   6  -5   1    0.51    0.12
  -6  -5  -1    0.75    0.13
   6  -5   1    0.53    0.14
  -6  -5  -1    0.75    0.11
  -6  -5  -1    0.70    0.10
  -6  -5  -1    0.74    0.13
   6  -5   1    0.72    0.14
   6  -5   1    0.46    0.14
  -6   5  -1    0.53    0.14
  -6   5  -1    0.72    0.16
   6   5   1    0.68    0.16
   6   5   1    0.70    0.11
   7  -5   1    4.46    0.32
   7  -5   1    4.24    0.32
  -7  -5  -1    4.51    0.20
  -7  -5  -1    4.22    0.22
  -7  -5  -1    4.62    0.27
  -7  -5  -1    4.55    0.23
   7   5   1    4.49    0.24
  -7   5  -1    4.96    0.32
  -7   5  -1    4.57    0.32
   7   5   1    5.55    0.35
   8  -5   1    7.02    0.41
  -8  -5  -1    7.02    0.30
  -8  -5  -1    6.44    0.30
   8  -5   1    6.02    0.41
  -8  -5  -1    7.03    0.35
   8   5   1    6.72    0.32
   8   5   1    6.69    0.42
  -8   5  -1    7.10    0.40
  -8   5  -1    7.08    0.43
  -9  -5  -1    0.53    0.16
  -9  -5  -1    0.58    0.14
   9  -5   1    0.55    0.20
   9  -5   1    0.56    0.20
  -9  -5  -1    0.75    0.14
   9   5   1    0.47    0.14
   9   5   1    0.64    0.19
  -9   5  -1    0.75    0.19
  -9   5  -1    0.37    0.19
  10  -5   1   11.03    0.56
 -10  -5  -1   11.23    0.45
  10  -5   1   13.58    0.64
 -10  -5  -1   11.82    0.47
 -10  -5  -1   12.09    0.52
 -10   5  -1   11.90    0.61
  10   5   1   11.80    0.46
 -10   5  -1   11.69    0.56
  10   5   1   12.45    0.61
 -11  -5  -1    0.20    0.16
 -11  -5  -1    0.40    0.16
  11  -5   1    0.08    0.19
  11  -5   1    0.69    0.23
  11   5   1    0.21    0.20
 -11   5  -1    0.28    0.21
  11   5   1    0.55    0.17
 -11   5  -1    0.84    0.24
  12  -5   1    1.80    0.33
 -12  -5  -1    1.52    0.26
  12  -5   1    1.58    0.30
 -12   5  -1    2.05    0.35
 -12   5  -1    1.56    0.31
  12   5   1    2.05    0.35
  12   5   1    2.33    0.27
 -13  -5  -1    1.84    0.30
  13  -5   1    2.09    0.34
  13  -5   1    1.02    0.32
 -13   5  -1    1.29    0.31
  13   5   1    0.97    0.28
 -13   5  -1    1.68    0.34
  13   5   1    1.02    0.22
  14  -5   1    0.17    0.24
 -14  -5  -1    0.05    0.19
  14  -5   1    0.04    0.30
  14   5   1    0.15    0.20
  14   5   1    0.16    0.23
 -14   5  -1    0.03    0.26
 -14   5  -1   -0.01    0.22
 -15  -5  -1    2.42    0.37
  15  -5   1    1.56    0.38
  15  -5   1    1.51    0.36
 -15   5  -1    1.64    0.42
 -15   5  -1    1.30    0.35
  15   5   1    1.82    0.28
  15   5   1    1.47    0.36
  16  -6  -1    0.36    0.31
 -16  -6   1    0.75    0.26
  16  -6  -1    0.45    0.34
 -16   6   1    0.87    0.35
  16   6  -1    0.86    0.35
  15  -6  -1    1.99    0.43
 -15  -6   1    1.71    0.31
  15  -6  -1    1.88    0.35
  15   6  -1    2.09    0.40
 -15   6   1    1.90    0.42
  14  -6  -1    0.11    0.27
 -14  -6   1    0.11    0.19
  14  -6  -1    0.55    0.25
 -14   6   1    0.43    0.25
 -14   6   1    0.60    0.29
  14   6  -1    0.45    0.27
 -13  -6   1    7.71    0.46
 -13  -6   1    7.70    0.43
  13  -6  -1    8.25    0.60
  13  -6  -1    7.95    0.53
 -13   6   1    7.06    0.62
  13   6  -1    6.59    0.62
 -13   6   1    7.02    0.53
  12  -6  -1    3.72    0.45
 -12  -6   1    3.11    0.32
  12  -6  -1    4.52    0.45
 -12  -6   1    4.32    0.31
 -12  -6   1    3.68    0.29
 -12   6   1    4.03    0.44
 -12   6   1    3.59    0.44
  12   6  -1    3.98    0.48
 -11  -6   1   10.86    0.42
  11  -6  -1    9.61    0.55
 -11  -6   1   10.62    0.43
  11  -6  -1    9.82    0.60
 -11  -6   1   10.60    0.47
 -11   6   1   10.58    0.56
  11   6  -1    9.19    0.57
 -11   6   1   11.01    0.60
 -10  -6   1   14.58    0.46
  10  -6  -1   14.13    0.67
 -10  -6   1   13.65    0.51
  10  -6  -1   14.51    0.64
 -10  -6   1   14.25    0.46
 -10   6   1   12.85    0.64
  10   6  -1   13.58    0.38
  10   6  -1   12.57    0.65
 -10   6   1   13.25    0.61
  -9  -6   1    1.16    0.17
   9  -6  -1    1.09    0.22
  -9  -6   1    1.05    0.14
  -9  -6   1    1.10    0.14
   9  -6  -1    0.89    0.24
  -9   6   1    1.20    0.24
  -9   6   1    1.18    0.21
   9   6  -1    1.31    0.26
  -8  -6   1    4.22    0.20
   8  -6  -1    3.80    0.35
  -8  -6   1    3.82    0.24
  -8  -6   1    4.31    0.21
   8  -6  -1    3.77    0.35
   8   6  -1    3.94    0.38
  -8   6   1    4.43    0.33
  -8   6   1    4.04    0.38
  -7  -6   1    0.20    0.09
   7  -6  -1    0.53    0.17
  -7  -6   1    0.25    0.07
  -7  -6   1    0.20    0.07
   7  -6  -1   -0.04    0.13
  -7   6   1   -0.04    0.13
   7   6  -1    0.40    0.17
  -7   6   1    0.21    0.12
   7   6  -1    0.20    0.15
   6  -6  -1    0.76    0.17
   6  -6  -1    1.11    0.16
   6  -6  -1    0.84    0.17
  -6  -6   1    0.82    0.11
   6   6  -1    0.95    0.19
  -6   6   1    1.11    0.18
   6   6  -1    0.88    0.19
  -6   6   1    0.85    0.18
   5  -6  -1    0.13    0.11
   5  -6  -1    0.00    0.11
  -5  -6   1    0.07    0.06
   5  -6  -1    0.04    0.09
  -5   6   1    0.26    0.11
   5   6  -1    0.25    0.14
   5   6  -1    0.09    0.11
  -5   6   1   -0.10    0.13
  -5   6   1   -0.04    0.10
   4  -6  -1    0.01    0.09
   4  -6  -1    0.04    0.08
  -4  -6   1    0.08    0.05
  -4  -6   1    0.02    0.05
   4  -6  -1    0.04    0.10
   4   6  -1    0.04    0.11
  -4   6   1    0.07    0.10
  -4   6   1    0.12    0.12
   4   6  -1    0.04    0.10
  -4   6   1   -0.04    0.08
   3  -6  -1   -0.02    0.09
   3  -6  -1    0.03    0.07
  -3  -6   1    0.13    0.06
   3  -6  -1    0.00    0.09
  -3  -6   1    0.04    0.05
  -3   6   1    0.22    0.10
   3   6  -1    0.09    0.11
  -3   6   1    0.02    0.11
   3   6  -1   -0.09    0.10
  -3   6   1    0.08    0.07
   2  -6  -1    2.82    0.17
  -2  -6   1    2.45    0.14
  -2  -6   1    2.48    0.14
   2  -6  -1    2.37    0.20
   2  -6  -1    2.65    0.19
  -2   6   1    2.53    0.16
   2   6  -1    2.13    0.23
   2   6  -1    2.03    0.23
  -2   6   1    2.34    0.20
  -2   6   1    2.22    0.23
  -1  -6   1    0.94    0.11
   1  -6  -1    0.85    0.13
   1  -6  -1    0.89    0.13
  -1  -6   1    0.76    0.10
   1  -6  -1    0.90    0.10
   1  -6  -1    0.78    0.13
   1   6  -1    0.52    0.14
  -1   6   1    0.90    0.15
  -1   6   1    0.62    0.08
  -1   6   1    0.87    0.12
   0  -6  -1   24.26    0.61
   0  -6  -1   23.76    0.61
   0  -6   1   23.62    0.58
   0  -6  -1   23.68    0.53
   0  -6   1   23.25    0.59
   0  -6   1   24.99    0.59
   0  -6   1   24.59    0.50
   0   6  -1   24.59    0.55
   0   6   1   24.89    0.72
   0   6   1   24.82    0.59
   0   6  -1   23.23    0.72
   1  -6   1    2.82    0.15
  -1  -6  -1    3.03    0.19
  -1  -6  -1    2.79    0.13
  -1  -6  -1    3.16    0.19
   1  -6   1    3.19    0.19
   1  -6   1    2.75    0.19
  -1   6  -1    2.60    0.18
   1   6   1    3.06    0.26
  -1   6  -1    2.98    0.27
   1   6   1    3.07    0.16
  -1   6  -1    3.03    0.13
   2  -6   1   12.21    0.37
   2  -6   1   13.58    0.43
  -2  -6  -1   12.93    0.31
  -2  -6  -1   13.12    0.31
  -2  -6  -1   13.46    0.39
  -2  -6  -1   13.00    0.38
  -2  -6  -1   12.29    0.37
   2  -6   1   12.81    0.42
  -2   6  -1   12.71    0.52
  -2   6  -1   12.01    0.36
   2   6   1   12.03    0.32
   2   6   1   12.40    0.48
   2   6   1   13.75    0.50
   2   6   1   12.69    0.33
  -2   6  -1   13.31    0.42
  -3  -6  -1    5.03    0.17
  -3  -6  -1    5.35    0.24
  -3  -6  -1    5.57    0.18
   3  -6   1    5.54    0.28
   3  -6   1    5.32    0.25
   3  -6   1    5.29    0.29
  -3  -6  -1    5.48    0.23
  -3  -6  -1    5.05    0.23
   3   6   1    4.98    0.30
   3   6   1    5.07    0.18
  -3   6  -1    5.48    0.29
  -3   6  -1    5.84    0.26
  -3   6  -1    5.50    0.34
   3   6   1    5.04    0.18
   3   6   1    6.10    0.34
  -4  -6  -1    0.03    0.08
  -4  -6  -1    0.02    0.05
   4  -6   1    0.10    0.11
   4  -6   1    0.09    0.11
  -4  -6  -1    0.11    0.06
   4  -6   1   -0.04    0.08
  -4   6  -1   -0.14    0.11
  -4   6  -1    0.18    0.11
   4   6   1    0.31    0.14
   4   6   1   -0.07    0.06
   4   6   1   -0.01    0.11
  -4   6  -1   -0.02    0.09
  -5  -6  -1    1.87    0.14
   5  -6   1    1.75    0.23
   5  -6   1    2.02    0.20
  -5  -6  -1    1.73    0.17
   5  -6   1    1.91    0.22
  -5  -6  -1    1.93    0.14
  -5   6  -1    1.99    0.23
   5   6   1    1.77    0.23
   5   6   1    1.63    0.22
  -5   6  -1    2.04    0.21
   5   6   1    2.01    0.14
  -5   6  -1    1.53    0.23
   6  -6   1    1.10    0.21
  -6  -6  -1    1.20    0.15
  -6  -6  -1    1.42    0.14
   6  -6   1    0.59    0.17
  -6  -6  -1    0.94    0.13
  -6   6  -1    1.17    0.22
  -6   6  -1    1.10    0.20
  -6   6  -1    0.98    0.18
   6   6   1    1.18    0.21
   6   6   1    0.92    0.11
  -7  -6  -1    3.02    0.25
   7  -6   1    3.05    0.31
   7  -6   1    3.12    0.31
  -7  -6  -1    2.68    0.19
  -7  -6  -1    2.67    0.20
   7   6   1    3.25    0.20
  -7   6  -1    2.98    0.31
  -7   6  -1    3.45    0.37
   7   6   1    2.83    0.31
  -7   6  -1    3.17    0.30
   8  -6   1   12.19    0.56
  -8  -6  -1   12.82    0.43
  -8  -6  -1   12.93    0.43
  -8  -6  -1   12.37    0.47
   8  -6   1   12.45    0.57
  -8   6  -1   11.88    0.53
  -8   6  -1   11.96    0.57
   8   6   1   13.28    0.60
   8   6   1   12.36    0.40
  -9  -6  -1   17.00    0.60
  -9  -6  -1   16.97    0.53
   9  -6   1   16.65    0.69
   9  -6   1   17.12    0.72
  -9  -6  -1   16.69    0.54
   9   6   1   15.97    0.70
  -9   6  -1   16.42    0.67
  -9   6  -1   17.15    0.72
   9   6   1   16.79    0.51
  10  -6   1    7.24    0.47
 -10  -6  -1    7.62    0.38
  10  -6   1    7.15    0.50
 -10  -6  -1    7.91    0.42
 -10  -6  -1    7.59    0.37
 -10   6  -1    7.60    0.50
 -10   6  -1    8.01    0.48
  10   6   1    7.21    0.34
  10   6   1    7.17    0.50
  11  -6   1   21.26    0.87
 -11  -6  -1   20.33    0.68
 -11  -6  -1   20.07    0.72
  11  -6   1   18.51    0.79
  11   6   1   19.32    0.84
 -11   6  -1   19.52    0.80
 -11   6  -1   20.55    0.87
  11   6   1   19.58    0.62
 -12  -6  -1    3.28    0.36
  12  -6   1    3.22    0.40
  12  -6   1    3.10    0.44
  12   6   1    3.99    0.32
 -12   6  -1    3.85    0.42
 -12   6  -1    2.57    0.39
  12   6   1    3.82    0.45
  13  -6   1    5.00    0.54
 -13  -6  -1    4.57    0.42
  13  -6   1    3.59    0.44
  13   6   1    4.96    0.54
  13   6   1    4.32    0.34
 -13   6  -1    4.84    0.53
  14  -6   1    4.12    0.49
  14  -6   1    5.67    0.60
 -14  -6  -1    4.45    0.45
  14   6   1    4.06    0.51
 -14   6  -1    4.49    0.55
  15  -6   1    1.32    0.40
 -15  -6  -1    1.98    0.35
  15  -6   1    1.44    0.35
 -15   6  -1    1.40    0.40
  15   6   1    1.57    0.38
 -15  -7   1    2.08    0.33
  15  -7  -1    2.30    0.41
  15  -7  -1    2.71    0.48
 -15   7   1    1.46    0.40
  15   7  -1    1.26    0.37
  14  -7  -1    2.42    0.44
  14  -7  -1    2.76    0.42
 -14  -7   1    2.70    0.33
  14   7  -1    2.77    0.45
 -14   7   1    2.61    0.45
 -13  -7   1    3.57    0.34
  13  -7  -1    4.17    0.50
  13  -7  -1    3.50    0.43
 -13  -7   1    3.36    0.34
 -13   7   1    3.41    0.45
  13   7  -1    3.51    0.48
 -12  -7   1    1.15    0.19
  12  -7  -1    1.14    0.29
 -12  -7   1    0.91    0.20
 -12  -7   1    1.03    0.20
  12  -7  -1    1.20    0.33
  12   7  -1    1.13    0.32
 -12   7   1    1.06    0.31
  11  -7  -1    5.29    0.47
  11  -7  -1    4.89    0.50
 -11  -7   1    5.06    0.33
 -11  -7   1    4.44    0.30
 -11  -7   1    4.46    0.29
 -11   7   1    4.60    0.48
  11   7  -1    4.35    0.49
 -10  -7   1    4.06    0.26
 -10  -7   1    4.57    0.30
  10  -7  -1    4.18    0.42
 -10  -7   1    4.23    0.25
  10  -7  -1    3.41    0.40
  10   7  -1    4.09    0.43
 -10   7   1    3.68    0.41
  -9  -7   1   18.05    0.56
   9  -7  -1   17.90    0.74
   9  -7  -1   17.07    0.71
  -9  -7   1   16.93    0.49
  -9  -7   1   17.21    0.50
   9   7  -1   18.33    0.78
  -9   7   1   16.83    0.73
  -8  -7   1   14.29    0.40
   8  -7  -1   14.99    0.64
  -8  -7   1   13.91    0.45
  -8  -7   1   13.85    0.39
   8  -7  -1   14.10    0.61
  -8   7   1   13.65    0.58
   8   7  -1   12.66    0.62
  -8   7   1   13.58    0.62
  -8   7   1   13.80    0.67
  -7  -7   1   40.02    0.82
   7  -7  -1   41.37    1.13
  -7  -7   1   40.77    0.91
  -7  -7   1   40.94    0.82
   7  -7  -1   40.40    1.13
  -7   7   1   40.22    1.21
   7   7  -1   40.03    1.19
   7   7  -1   39.20    1.19
  -7   7   1   40.86    1.14
  -7   7   1   40.39    1.08
  -6  -7   1   12.30    0.37
   6  -7  -1   13.21    0.54
   6  -7  -1   12.73    0.54
  -6   7   1   12.69    0.50
   6   7  -1   12.74    0.60
   6   7  -1   12.86    0.58
  -6   7   1   13.33    0.55
  -6   7   1   12.53    0.61
   5  -7  -1   19.12    0.59
  -5  -7   1   20.42    0.50
   5  -7  -1   20.80    0.68
   5  -7  -1   21.05    0.68
   5   7  -1   19.53    0.73
  -5   7   1   19.78    0.67
   5   7  -1   20.79    0.74
  -5   7   1   21.03    0.76
  -4  -7   1    7.65    0.25
   4  -7  -1    7.86    0.33
   4  -7  -1    7.32    0.36
   4  -7  -1    6.59    0.36
   4   7  -1    6.94    0.42
   4   7  -1    7.25    0.43
  -4   7   1    7.58    0.37
  -4   7   1    6.58    0.41
   3  -7  -1    4.86    0.29
   3  -7  -1    4.34    0.27
   3  -7  -1    5.33    0.26
  -3  -7   1    4.42    0.20
   3   7  -1    4.63    0.34
   3   7  -1    4.87    0.34
  -3   7   1    3.93    0.34
  -3   7   1    4.87    0.29
   2  -7  -1   12.21    0.38
   2  -7  -1   10.99    0.42
  -2  -7   1   11.84    0.34
   2  -7  -1   11.54    0.43
  -2   7   1   11.61    0.41
  -2   7   1   10.74    0.49
   2   7  -1   11.68    0.52
   1  -7  -1   11.04    0.40
   1  -7  -1    9.77    0.38
   1  -7  -1   11.12    0.40
   1  -7  -1   10.71    0.34
  -1  -7   1   10.77    0.26
  -1  -7   1   10.56    0.34
  -1   7   1   10.59    0.37
   1   7  -1   10.86    0.50
  -1   7   1   10.65    0.49
   0  -7  -1   13.72    0.37
   0  -7   1   13.51    0.34
   0  -7   1   12.95    0.41
   0  -7  -1   13.16    0.44
   0   7   1   13.57    0.55
   0   7   1   13.14    0.39
   0   7  -1   12.84    0.35
   0   7  -1   12.82    0.54
   1  -7   1   13.97    0.38
  -1  -7  -1   13.58    0.36
   1  -7   1   14.02    0.44
  -1  -7  -1   13.93    0.44
   1   7   1   12.53    0.52
  -1   7  -1   14.47    0.59
   1   7   1   13.74    0.37
  -1   7  -1   13.79    0.41
   2  -7   1    9.42    0.38
  -2  -7  -1    9.51    0.35
  -2  -7  -1   10.09    0.29
   2  -7   1   10.37    0.39
   2  -7   1   10.16    0.34
   2   7   1   10.82    0.46
  -2   7  -1    9.82    0.48
   2   7   1    9.83    0.27
  -2   7  -1   10.65    0.38
   3  -7   1   14.15    0.45
  -3  -7  -1   14.81    0.37
  -3  -7  -1   14.49    0.37
   3  -7   1   14.57    0.50
  -3  -7  -1   15.06    0.45
   3  -7   1   14.49    0.50
   3   7   1   14.02    0.56
  -3   7  -1   14.82    0.61
   3   7   1   14.35    0.33
   3   7   1   14.94    0.58
  -3   7  -1   15.65    0.51
   4  -7   1   21.48    0.67
  -4  -7  -1   21.56    0.51
  -4  -7  -1   22.04    0.52
   4  -7   1   20.68    0.67
   4  -7   1   21.71    0.61
  -4  -7  -1   22.41    0.59
  -4   7  -1   21.76    0.78
  -4   7  -1   21.78    0.67
   4   7   1   21.03    0.73
   4   7   1   21.48    0.73
  -5  -7  -1   19.97    0.51
   5  -7   1   20.79    0.62
  -5  -7  -1   21.07    0.58
   5  -7   1   19.82    0.67
  -5  -7  -1   20.24    0.50
   5  -7   1   20.84    0.69
  -5   7  -1   21.09    0.70
   5   7   1   20.22    0.72
  -5   7  -1   20.58    0.77
   5   7   1   19.99    0.72
  -6  -7  -1   31.28    0.79
  -6  -7  -1   30.53    0.71
  -6  -7  -1   29.88    0.72
   6  -7   1   30.20    0.91
   6  -7   1   30.91    0.92
   6   7   1   30.64    0.96
  -6   7  -1   29.93    0.92
   6   7   1   30.57    0.95
  -6   7  -1   30.93    1.01
  -7  -7  -1   13.47    0.48
  -7  -7  -1   13.68    0.43
  -7  -7  -1   13.11    0.42
   7  -7   1   13.25    0.58
   7  -7   1   13.40    0.60
   7   7   1   13.59    0.62
  -7   7  -1   14.28    0.67
  -7   7  -1   14.34    0.61
  -8  -7  -1    6.76    0.32
   8  -7   1    7.07    0.44
  -8  -7  -1    7.05    0.35
  -8  -7  -1    6.88    0.31
   8  -7   1    6.69    0.47
  -8   7  -1    6.54    0.45
  -8   7  -1    7.00    0.56
   8   7   1    6.87    0.46
  -9  -7  -1    6.65    0.33
   9  -7   1    6.61    0.47
   9  -7   1    6.56    0.44
  -9  -7  -1    6.58    0.34
  -9  -7  -1    6.17    0.36
  -9   7  -1    6.85    0.58
   9   7   1    6.17    0.47
  -9   7  -1    6.96    0.48
  10  -7   1    0.09    0.20
 -10  -7  -1    0.23    0.13
 -10  -7  -1    0.23    0.15
 -10  -7  -1    0.17    0.14
  10  -7   1    0.07    0.20
  10   7   1    0.36    0.22
 -10   7  -1    0.38    0.22
 -10   7  -1    0.38    0.26
  11  -7   1    5.80    0.50
 -11  -7  -1    5.04    0.37
 -11  -7  -1    5.41    0.36
  11  -7   1    6.30    0.56
 -11   7  -1    5.20    0.51
 -11   7  -1    5.00    0.56
  11   7   1    5.36    0.52
 -12  -7  -1    0.43    0.18
  12  -7   1    0.89    0.29
 -12  -7  -1    0.11    0.18
  12  -7   1    0.44    0.28
  12   7   1    0.38    0.27
 -12   7  -1    0.48    0.29
 -12   7  -1    0.22    0.26
 -13  -7  -1    1.76    0.30
  13  -7   1    2.31    0.43
  13  -7   1    1.26    0.32
 -13   7  -1    1.83    0.39
  13   7   1    3.10    0.46
 -13   7  -1    0.94    0.37
  14  -7   1    0.08    0.23
 -14  -7  -1    0.36    0.23
  14  -7   1    0.28    0.31
  14   7   1    0.13    0.27
 -14   7  -1    0.08    0.29
 -14   7  -1   -0.06    0.28
 -14  -8   1    1.66    0.31
  14  -8  -1    1.35    0.41
 -14  -8   1    1.27    0.25
  14  -8  -1    1.67    0.36
  14   8  -1    1.65    0.39
 -14   8   1    1.71    0.43
 -14   8   1    2.14    0.42
 -13  -8   1    0.91    0.21
 -13  -8   1    1.23    0.25
  13  -8  -1    0.78    0.30
  13  -8  -1    0.80    0.34
  13   8  -1    0.83    0.33
 -13   8   1    0.92    0.34
 -13   8   1    0.48    0.28
 -12  -8   1    0.60    0.20
  12  -8  -1    0.69    0.26
 -12  -8   1    0.88    0.19
  12  -8  -1    0.49    0.30
 -12  -8   1    0.54    0.16
 -12   8   1    0.67    0.33
 -12   8   1    0.66    0.28
  12   8  -1    0.99    0.30
  11  -8  -1    1.65    0.34
 -11  -8   1    2.20    0.26
 -11  -8   1    1.50    0.22
  11  -8  -1    2.31    0.36
 -11  -8   1    1.78    0.21
 -11   8   1    1.37    0.31
  11   8  -1    1.04    0.31
 -11   8   1    1.65    0.38
 -10  -8   1    0.22    0.12
 -10  -8   1    0.10    0.12
  10  -8  -1    0.47    0.24
  10  -8  -1    0.02    0.18
 -10  -8   1    0.29    0.15
 -10   8   1    0.51    0.27
 -10   8   1    0.38    0.24
  10   8  -1    0.30    0.22
   9  -8  -1    4.38    0.42
  -9  -8   1    4.45    0.24
  -9  -8   1    4.86    0.29
   9  -8  -1    4.57    0.45
  -9  -8   1    3.94    0.24
  -9   8   1    4.37    0.49
   9   8  -1    4.64    0.48
  -9   8   1    4.83    0.45
  -8  -8   1   -0.05    0.10
  -8  -8   1    0.10    0.09
   8  -8  -1    0.05    0.17
   8  -8  -1    0.18    0.19
  -8  -8   1    0.08    0.08
   8   8  -1   -0.02    0.16
  -8   8   1   -0.20    0.18
  -8   8   1    0.06    0.17
   7  -8  -1    2.13    0.29
   7  -8  -1    2.73    0.33
  -7  -8   1    2.07    0.14
  -7  -8   1    2.47    0.16
  -7  -8   1    2.20    0.18
   7   8  -1    2.31    0.33
   7   8  -1    1.88    0.31
  -7   8   1    1.70    0.31
  -7   8   1    1.52    0.27
  -6  -8   1    0.74    0.11
  -6  -8   1    0.48    0.07
   6  -8  -1    0.82    0.21
   6  -8  -1    1.27    0.23
   6   8  -1    0.33    0.18
  -6   8   1    0.83    0.22
  -6   8   1    0.74    0.24
   6   8  -1    0.67    0.22
   5  -8  -1   -0.02    0.14
   5  -8  -1    0.00    0.13
  -5  -8   1    0.03    0.08
   5   8  -1    0.15    0.16
  -5   8   1    0.08    0.14
   5   8  -1    0.06    0.17
  -5   8   1    0.31    0.18
  -4  -8   1    0.18    0.08
   4  -8  -1   -0.06    0.11
   4  -8  -1    0.27    0.13
  -4   8   1   -0.07    0.14
   4   8  -1    0.20    0.16
   4   8  -1    0.05    0.17
  -4   8   1    0.13    0.14
  -3  -8   1    0.25    0.09
   3  -8  -1    0.32    0.14
   3  -8  -1    0.09    0.10
  -3   8   1    0.26    0.18
   3   8  -1    0.47    0.17
  -3   8   1    0.23    0.13
   2  -8  -1    1.35    0.19
  -2  -8   1    1.61    0.16
   2  -8  -1    1.33    0.16
   2  -8  -1    1.63    0.20
   2   8  -1    1.16    0.22
  -2   8   1    1.42    0.24
  -2   8   1    1.38    0.18
  -1  -8   1   -0.03    0.09
  -1  -8   1    0.10    0.07
   1  -8  -1   -0.02    0.09
   1  -8  -1    0.15    0.11
  -1  -8   1    0.03    0.09
  -1   8   1   -0.03    0.12
   1   8  -1   -0.06    0.15
  -1   8   1    0.08    0.10
   0  -8   1    0.64    0.12
   0  -8  -1    0.19    0.12
   0  -8  -1    0.49    0.11
   0  -8   1    0.59    0.10
   0   8   1    0.35    0.10
   0   8  -1    0.50    0.08
   0   8   1    0.42    0.16
   0   8  -1    0.20    0.17
   1  -8   1    2.28    0.21
  -1  -8  -1    2.14    0.21
   1  -8   1    2.39    0.18
  -1  -8  -1    2.38    0.17
  -1   8  -1    2.07    0.17
  -1   8  -1    1.54    0.26
   1   8   1    1.91    0.13
   1   8   1    2.33    0.29
  -2  -8  -1    7.84    0.27
   2  -8   1    7.97    0.32
  -2  -8  -1    8.15    0.34
   2  -8   1    7.36    0.36
  -2   8  -1    8.05    0.34
   2   8   1    7.61    0.45
  -2   8  -1    7.49    0.49
   3  -8   1    1.20    0.17
  -3  -8  -1    1.49    0.14
   3  -8   1    1.34    0.20
  -3  -8  -1    1.72    0.18
  -3   8  -1    1.36    0.19
   3   8   1    0.97    0.20
  -3   8  -1    1.54    0.26
   4  -8   1    7.70    0.40
  -4  -8  -1    8.47    0.29
  -4  -8  -1    8.16    0.29
   4  -8   1    8.39    0.37
  -4  -8  -1    8.03    0.34
  -4   8  -1    8.93    0.42
   4   8   1    8.35    0.48
  -4   8  -1    7.52    0.50
   4   8   1    8.23    0.48
   5  -8   1    2.40    0.27
  -5  -8  -1    2.21    0.18
  -5  -8  -1    2.15    0.20
  -5  -8  -1    1.64    0.15
  -5   8  -1    1.90    0.29
   5   8   1    1.80    0.27
  -5   8  -1    2.45    0.27
   5   8   1    2.05    0.30
  -6  -8  -1    5.04    0.25
  -6  -8  -1    4.85    0.25
  -6  -8  -1    5.13    0.29
   6  -8   1    5.49    0.38
  -6   8  -1    4.88    0.40
   6   8   1    5.61    0.42
   6   8   1    4.70    0.42
  -6   8  -1    4.12    0.44
  -7  -8  -1    1.59    0.20
  -7  -8  -1    1.85    0.19
   7  -8   1    1.60    0.27
   7  -8   1    2.14    0.31
  -7  -8  -1    2.13    0.20
  -7   8  -1    1.60    0.30
   7   8   1    2.21    0.32
  -7   8  -1    1.89    0.28
  -8  -8  -1    3.24    0.25
  -8  -8  -1    3.80    0.30
   8  -8   1    3.46    0.38
  -8  -8  -1    3.46    0.24
   8  -8   1    3.67    0.38
  -8   8  -1    2.78    0.40
   8   8   1    3.59    0.40
  -8   8  -1    3.34    0.38
  -9  -8  -1    0.14    0.14
  -9  -8  -1   -0.22    0.13
  -9  -8  -1    0.19    0.13
   9  -8   1    0.26    0.23
   9  -8   1    0.06    0.18
  -9   8  -1   -0.23    0.19
  -9   8  -1   -0.18    0.20
   9   8   1   -0.20    0.18
 -10  -8  -1    3.47    0.33
 -10  -8  -1    3.60    0.30
  10  -8   1    3.18    0.43
 -10  -8  -1    3.44    0.30
  10  -8   1    3.46    0.42
 -10   8  -1    3.99    0.45
 -10   8  -1    3.55    0.49
  10   8   1    3.02    0.41
 -11  -8  -1    0.01    0.17
 -11  -8  -1   -0.06    0.16
  11  -8   1    0.26    0.22
  11  -8   1    0.09    0.26
  11   8   1   -0.09    0.22
 -11   8  -1   -0.06    0.23
 -11   8  -1    0.09    0.24
  12  -8   1    3.99    0.48
  12  -8   1    6.54    0.62
 -12  -8  -1    5.05    0.43
 -12  -8  -1    4.74    0.39
 -12   8  -1    4.98    0.59
  12   8   1    4.48    0.51
 -12   8  -1    4.25    0.50
  13  -8   1    1.62    0.38
  13  -8   1    2.04    0.44
 -13  -8  -1    1.19    0.28
 -13   8  -1    1.12    0.37
  13   8   1    1.18    0.33
 -13   8  -1    1.58    0.38
  13  -9  -1    3.38    0.47
 -13  -9   1    4.08    0.35
 -13   9   1    1.88    0.39
  13   9  -1    2.94    0.48
 -13   9   1    4.37    0.61
 -12  -9   1    0.96    0.20
 -12  -9   1    0.70    0.19
  12  -9  -1    0.41    0.26
 -12   9   1    0.82    0.34
  12   9  -1    0.18    0.28
 -12   9   1    0.56    0.30
  11  -9  -1    5.76    0.54
 -11  -9   1    6.13    0.35
 -11  -9   1    6.45    0.34
 -11   9   1    5.29    0.60
  11   9  -1    7.23    0.63
 -11   9   1    5.75    0.54
 -10  -9   1    0.94    0.18
  10  -9  -1    0.64    0.24
 -10  -9   1    0.59    0.15
 -10  -9   1    0.76    0.16
 -10   9   1    1.16    0.34
  10   9  -1    0.63    0.28
 -10   9   1    1.24    0.32
  -9  -9   1    5.73    0.29
  -9  -9   1    5.13    0.28
   9  -9  -1    5.10    0.47
  -9  -9   1    5.31    0.30
  -9   9   1    4.67    0.53
   9   9  -1    5.22    0.53
  -9   9   1    6.01    0.51
  -8  -9   1    4.36    0.23
   8  -9  -1    3.83    0.40
  -8  -9   1    4.11    0.22
  -8  -9   1    4.18    0.26
   8   9  -1    3.38    0.42
  -8   9   1    4.40    0.49
  -8   9   1    4.18    0.42
  -7  -9   1    6.09    0.28
   7  -9  -1    6.57    0.44
  -7  -9   1    6.04    0.24
  -7  -9   1    5.96    0.25
  -7   9   1    5.78    0.47
   7   9  -1    5.77    0.51
   7   9  -1    5.94    0.52
  -7   9   1    7.25    0.53
  -6  -9   1    5.12    0.25
  -6  -9   1    5.16    0.21
  -6  -9   1    4.94    0.20
   6  -9  -1    4.65    0.40
   6   9  -1    5.26    0.48
   6   9  -1    3.92    0.43
  -6   9   1    5.67    0.40
  -6   9   1    4.92    0.48
  -5  -9   1   23.06    0.51
  -5  -9   1   22.80    0.50
  -5  -9   1   23.82    0.59
   5  -9  -1   25.12    0.83
   5   9  -1   22.95    0.89
  -5   9   1   23.83    0.78
   5   9  -1   22.77    0.88
  -5   9   1   24.25    0.93
   4  -9  -1    3.38    0.29
   4  -9  -1    3.96    0.34
   4  -9  -1    3.95    0.35
  -4  -9   1    3.69    0.22
  -4  -9   1    3.59    0.15
  -4   9   1    3.47    0.31
  -4   9   1    4.10    0.41
   4   9  -1    3.62    0.40
  -3  -9   1   47.34    1.02
   3  -9  -1   44.96    1.18
  -3  -9   1   45.13    0.90
   3  -9  -1   44.50    1.08
   3  -9  -1   44.28    1.18
  -3   9   1   46.19    1.33
  -3   9   1   46.86    1.13
   3   9  -1   47.08    1.35
  -2  -9   1    9.06    0.35
  -2  -9   1    8.90    0.28
   2  -9  -1    8.71    0.43
   2  -9  -1    9.17    0.38
   2   9  -1    8.00    0.50
  -2   9   1    9.38    0.53
  -2   9   1    9.00    0.37
   1  -9  -1   38.89    0.91
  -1  -9   1   37.23    0.92
   1  -9  -1   37.07    0.99
  -1  -9   1   38.92    0.83
  -1   9   1   37.01    1.15
   1   9  -1   40.90    1.20
  -1   9   1   38.20    0.89
   0  -9   1    6.87    0.28
   0  -9  -1    7.27    0.31
   0  -9   1    7.18    0.34
   0  -9  -1    6.82    0.36
   0  -9   1    7.72    0.35
   0   9   1    7.71    0.49
   0   9  -1    7.38    0.51
   0   9   1    7.35    0.26
   1  -9   1   24.33    0.72
  -1  -9  -1   24.48    0.63
   1  -9   1   25.26    0.65
  -1  -9  -1   25.70    0.72
  -1   9  -1   25.43    0.92
   1   9   1   24.54    0.88
  -1   9  -1   24.17    0.59
   2  -9   1    0.60    0.16
  -2  -9  -1    0.48    0.14
   2  -9   1    0.36    0.13
  -2  -9  -1    0.52    0.12
   2   9   1    0.28    0.18
  -2   9  -1    0.40    0.20
  -2   9  -1    0.53    0.13
  -3  -9  -1   12.46    0.44
  -3  -9  -1   12.05    0.38
   3  -9   1   12.06    0.46
   3  -9   1   11.78    0.50
  -3   9  -1   11.16    0.61
  -3   9  -1   11.77    0.46
   3   9   1   11.79    0.60
  -4  -9  -1    1.05    0.17
  -4  -9  -1    0.81    0.13
   4  -9   1    1.06    0.21
  -4   9  -1    1.30    0.22
  -4   9  -1    1.09    0.26
   4   9   1    1.35    0.26
   5  -9   1    3.46    0.34
  -5  -9  -1    3.03    0.22
  -5  -9  -1    3.71    0.26
   5   9   1    3.81    0.40
  -5   9  -1    3.25    0.40
  -5   9  -1    3.00    0.31
   5   9   1    3.13    0.37
  -6  -9  -1    1.57    0.20
  -6  -9  -1    1.57    0.18
   6  -9   1    1.41    0.26
  -6  -9  -1    1.96    0.19
   6   9   1    2.09    0.33
  -6   9  -1    1.89    0.33
  -6   9  -1    1.58    0.26
   6   9   1    1.46    0.29
  -7  -9  -1    5.25    0.30
  -7  -9  -1    5.12    0.28
   7  -9   1    5.13    0.45
  -7  -9  -1    5.02    0.31
  -7   9  -1    5.48    0.54
   7   9   1    5.21    0.49
  -7   9  -1    5.51    0.46
  -8  -9  -1    0.06    0.11
  -8  -9  -1   -0.09    0.11
  -8  -9  -1    0.25    0.14
   8  -9   1    0.24    0.18
   8   9   1    0.15    0.22
  -8   9  -1   -0.04    0.19
  -8   9  -1   -0.10    0.19
  -9  -9  -1    9.05    0.41
  -9  -9  -1    9.74    0.46
  -9  -9  -1    9.05    0.43
   9  -9   1    8.75    0.55
   9   9   1    9.48    0.62
  -9   9  -1    9.67    0.66
  -9   9  -1    9.68    0.58
 -10  -9  -1    0.15    0.16
  10  -9   1   -0.06    0.19
 -10  -9  -1    0.20    0.18
 -10  -9  -1    0.03    0.13
 -10   9  -1    0.19    0.26
 -10   9  -1    0.29    0.22
  10   9   1   -0.02    0.23
 -11  -9  -1    4.97    0.41
  11  -9   1    4.83    0.51
 -11  -9  -1    4.85    0.39
  11   9   1    3.95    0.50
 -11   9  -1    4.36    0.49
 -11   9  -1    5.37    0.60
 -12  -9  -1    3.44    0.36
  12  -9   1    2.86    0.44
 -12  -9  -1    2.79    0.34
 -12   9  -1    3.02    0.46
 -12   9  -1    2.11    0.44
  12   9   1    2.82    0.45
  12 -10  -1    0.90    0.37
 -12 -10   1    0.94    0.21
  12  10  -1    1.51    0.39
 -12  10   1    0.99    0.38
 -12  10   1    1.01    0.33
 -11 -10   1    0.27    0.16
 -11 -10   1    0.19    0.15
  11 -10  -1    0.38    0.24
 -11  10   1   -0.11    0.26
 -11  10   1    0.19    0.27
  11  10  -1    0.45    0.30
 -10 -10   1   -0.04    0.12
 -10 -10   1    0.20    0.13
  10 -10  -1    0.05    0.23
 -10  10   1   -0.16    0.21
 -10  10   1   -0.47    0.22
  10  10  -1   -0.06    0.23
  -9 -10   1    0.40    0.14
  -9 -10   1    0.37    0.14
   9 -10  -1    0.53    0.24
  -9  10   1    0.56    0.29
   9  10  -1    0.62    0.29
  -9  10   1    0.74    0.27
   8 -10  -1    2.98    0.40
  -8 -10   1    3.18    0.23
  -8 -10   1    3.33    0.23
   8  10  -1    3.23    0.45
  -8  10   1    3.05    0.46
   8  10  -1    2.63    0.42
  -8  10   1    3.36    0.39
  -7 -10   1    0.15    0.10
  -7 -10   1    0.05    0.10
   7 -10  -1    0.14    0.19
  -7  10   1    0.03    0.19
   7  10  -1    0.02    0.20
  -7  10   1   -0.02    0.23
   7  10  -1    0.21    0.23
   6 -10  -1   11.10    0.57
   6 -10  -1    9.47    0.54
  -6 -10   1   10.46    0.33
  -6 -10   1    9.80    0.33
   6  10  -1   11.07    0.66
  -6  10   1    9.86    0.53
  -6  10   1   11.19    0.69
  -5 -10   1    0.18    0.09
   5 -10  -1    0.16    0.17
   5 -10  -1    0.15    0.17
   5  10  -1    0.49    0.24
  -5  10   1    0.30    0.23
  -5  10   1   -0.05    0.16
   4 -10  -1    0.04    0.15
  -4 -10   1    0.10    0.11
  -4 -10   1   -0.01    0.08
   4 -10  -1   -0.02    0.16
  -4  10   1    0.06    0.21
  -4  10   1    0.21    0.15
   4  10  -1    0.13    0.21
  -3 -10   1    0.43    0.13
  -3 -10   1    0.13    0.09
   3 -10  -1    0.08    0.14
   3 -10  -1    0.37    0.18
  -3  10   1    0.20    0.20
  -3  10   1    0.34    0.16
   3  10  -1    0.00    0.21
   2 -10  -1    4.50    0.31
   2 -10  -1    5.52    0.36
  -2 -10   1    5.36    0.29
  -2 -10   1    5.38    0.25
  -2  10   1    5.63    0.30
  -2  10   1    5.30    0.48
   2  10  -1    5.96    0.52
  -1 -10   1    0.20    0.14
  -1 -10   1    0.19    0.11
   1 -10  -1    0.20    0.13
   1 -10  -1    0.31    0.15
   1  10  -1    0.23    0.20
  -1  10   1    0.19    0.20
   0 -10  -1    0.04    0.14
   0 -10  -1    0.03    0.12
   0 -10   1   -0.06    0.12
   0 -10   1    0.05    0.10
   0  10   1   -0.12    0.18
   0  10  -1   -0.08    0.17
  -1 -10  -1    0.34    0.13
  -1 -10  -1    0.52    0.17
   1 -10   1    0.59    0.17
   1 -10   1    0.39    0.17
   1 -10   1    0.16    0.12
   1  10   1    0.12    0.21
  -1  10  -1    0.48    0.24
   2 -10   1    0.58    0.15
   2 -10   1    0.45    0.18
  -2 -10  -1    0.29    0.15
  -2 -10  -1    0.15    0.12
   2  10   1    0.25    0.21
  -2  10  -1    0.42    0.12
  -2  10  -1    0.38    0.22
  -3 -10  -1    0.75    0.17
   3 -10   1    0.60    0.16
  -3 -10  -1    0.72    0.14
   3 -10   1    0.47    0.18
   3  10   1    0.71    0.26
  -3  10  -1    1.03    0.18
  -3  10  -1    0.88    0.28
  -4 -10  -1    4.00    0.26
   4 -10   1    3.51    0.34
  -4 -10  -1    3.58    0.28
  -4  10  -1    3.80    0.32
  -4  10  -1    4.35    0.48
   4  10   1    4.34    0.45
   5 -10   1    0.46    0.18
  -5 -10  -1    0.06    0.13
  -5 -10  -1    0.16    0.12
  -5  10  -1    0.07    0.16
   5  10   1    0.18    0.21
  -5  10  -1    0.28    0.23
   6 -10   1    4.69    0.43
  -6 -10  -1    5.01    0.30
  -6 -10  -1    5.15    0.31
  -6  10  -1    4.24    0.51
  -6  10  -1    5.92    0.41
   6  10   1    4.74    0.48
  -7 -10  -1   -0.09    0.14
  -7 -10  -1    0.20    0.13
   7 -10   1    0.26    0.21
   7  10   1    0.02    0.21
  -7  10  -1    0.22    0.19
  -7  10  -1   -0.15    0.21
  -8 -10  -1    1.28    0.20
   8 -10   1    1.55    0.31
  -8 -10  -1    1.28    0.20
  -8 -10  -1    1.78    0.24
  -8  10  -1    1.17    0.29
   8  10   1    1.39    0.33
  -8  10  -1    1.21    0.34
   9 -10   1    0.10    0.21
  -9 -10  -1   -0.03    0.14
  -9 -10  -1    0.20    0.16
  -9  10  -1   -0.12    0.21
  -9  10  -1    0.09    0.24
   9  10   1    0.19    0.25
 -10 -10  -1    2.90    0.30
  10 -10   1    2.11    0.38
 -10  10  -1    3.15    0.44
  10  10   1    2.21    0.42
 -10  10  -1    3.22    0.51
 -11 -10  -1    0.03    0.17
  11 -10   1    0.12    0.27
  11  10   1   -0.16    0.21
 -11  10  -1   -0.43    0.23
 -11  10  -1   -0.08    0.23
 -10 -11   1    0.51    0.16
  10 -11  -1    0.49    0.25
 -10 -11   1    0.59    0.17
  10 -11  -1    0.20    0.23
 -10  11   1    0.40    0.26
 -10  11   1    0.84    0.37
  10  11  -1    0.85    0.33
   9 -11  -1   17.17    0.82
  -9 -11   1   16.70    0.55
   9 -11  -1   16.55    0.82
  -9 -11   1   16.19    0.54
  -9  11   1   17.29    0.95
   9  11  -1   16.60    0.89
  -9  11   1   17.01    0.79
  -8 -11   1    0.02    0.12
   8 -11  -1    0.26    0.25
   8 -11  -1    0.15    0.24
  -8  11   1    0.42    0.25
  -8  11   1   -0.07    0.25
   8  11  -1    0.38    0.30
  -7 -11   1   15.91    0.50
   7 -11  -1   15.98    0.76
   7 -11  -1   15.40    0.74
  -7  11   1   17.02    0.89
  -7  11   1   16.61    0.70
   7  11  -1   15.65    0.84
   6 -11  -1    0.04    0.18
   6 -11  -1   -0.10    0.19
  -6 -11   1   -0.01    0.11
  -6  11   1    0.20    0.20
   6  11  -1    0.17    0.25
  -6  11   1   -0.03    0.24
   5 -11  -1   13.11    0.64
   5 -11  -1   14.22    0.66
  -5 -11   1   12.53    0.41
  -5  11   1   12.52    0.56
   5  11  -1   12.50    0.73
  -5  11   1   13.96    0.76
   4 -11  -1    0.53    0.21
  -4 -11   1    0.28    0.12
  -4  11   1    0.60    0.27
  -4  11   1    0.35    0.17
   4  11  -1    0.41    0.25
   3 -11  -1   10.46    0.52
  -3 -11   1    9.89    0.36
   3  11  -1    9.61    0.65
  -3  11   1    9.60    0.62
  -2 -11   1    0.06    0.11
  -2 -11   1    0.05    0.13
   2 -11  -1    0.00    0.16
   2  11  -1    0.01    0.22
  -2  11   1    0.14    0.22
  -1 -11   1    9.78    0.39
   1 -11  -1    9.37    0.48
   1 -11  -1   10.25    0.44
  -1 -11   1    9.93    0.44
   1  11  -1   10.06    0.63
  -1  11   1   10.15    0.65
   0 -11  -1   -0.05    0.15
   0 -11  -1    0.18    0.13
   0 -11   1    0.07    0.14
   0 -11   1    0.18    0.13
   0  11  -1   -0.03    0.22
   0  11   1   -0.02    0.21
  -1 -11  -1   15.04    0.53
   1 -11   1   15.90    0.55
   1 -11   1   16.07    0.60
  -1 -11  -1   15.29    0.58
  -1  11  -1   15.63    0.78
   1  11   1   14.76    0.76
   2 -11   1    0.17    0.16
   2 -11   1    0.25    0.16
  -2 -11  -1    0.28    0.16
   2 -11   1    0.21    0.16
  -2 -11  -1    0.31    0.14
  -2  11  -1    0.02    0.23
   2  11   1   -0.18    0.21
  -3 -11  -1   20.39    0.62
   3 -11   1   20.22    0.75
  -3 -11  -1   20.82    0.66
   3 -11   1   20.84    0.75
   3  11   1   20.71    0.89
  -3  11  -1   20.15    0.91
  -4 -11  -1    0.37    0.16
  -4 -11  -1    0.25    0.14
   4 -11   1    0.59    0.21
  -4  11  -1    0.58    0.17
   4  11   1    0.09    0.23
  -4  11  -1    0.63    0.28
   5 -11   1   18.52    0.76
  -5 -11  -1   17.81    0.59
  -5  11  -1   18.62    0.67
  -5  11  -1   16.40    0.87
   5  11   1   18.30    0.85
  -6 -11  -1    1.11    0.19
   6 -11   1    1.25    0.29
   6  11   1    1.05    0.31
  -6  11  -1    1.86    0.40
  -6  11  -1    1.22    0.26
   7 -11   1   12.04    0.65
  -7 -11  -1   12.37    0.49
  -7  11  -1   11.42    0.60
  -7  11  -1   13.05    0.78
  -8 -11  -1    0.42    0.17
   8 -11   1    0.71    0.27
  -8  11  -1    0.68    0.27
  -8  11  -1    0.10    0.28
   9 -11   1    8.85    0.62
   9  11   1    9.12    0.66
  -9  11  -1    9.90    0.75
  -9  11  -1    9.13    0.61
   8 -12  -1    1.31    0.33
   8 -12  -1    1.84    0.36
  -8 -12   1    1.92    0.23
  -8  12   1    2.06    0.45
  -8  12   1    1.67    0.34
  -7 -12   1    0.14    0.14
   7 -12  -1    0.15    0.23
   7 -12  -1   -0.18    0.20
   7  12  -1   -0.17    0.26
  -7  12   1    0.15    0.21
  -7  12   1   -0.21    0.26
  -6 -12   1    0.30    0.14
   6 -12  -1    0.53    0.25
  -6  12   1    0.35    0.30
  -6  12   1    0.00    0.19
   6  12  -1    0.04    0.27
  -5 -12   1    0.05    0.13
   5 -12  -1    0.15    0.21
   5  12  -1    0.08    0.27
  -5  12   1   -0.02    0.26
  -4 -12   1    0.35    0.13
   4 -12  -1   -0.08    0.18
  -4  12   1    0.05    0.24
   4  12  -1    0.14    0.27
  -3 -12   1    0.02    0.13
   3 -12  -1   -0.06    0.19
   3  12  -1    0.02    0.25
  -3  12   1   -0.22    0.23
  -2 -12   1    0.41    0.15
   2 -12  -1    0.74    0.22
   2  12  -1    0.58    0.29
  -2  12   1    0.81    0.31
   1 -12  -1   -0.13    0.16
  -1 -12   1    0.00    0.13
   1  12  -1    0.35    0.27
  -1  12   1   -0.10    0.23
   0 -12   1    0.32    0.18
   0 -12  -1   -0.04    0.17
   0 -12  -1    0.02    0.16
   0 -12   1   -0.14    0.14
   0  12  -1   -0.03    0.25
   0  12   1   -0.09    0.22
   1 -12   1   -0.14    0.16
  -1 -12  -1   -0.14    0.14
  -1 -12  -1    0.08    0.17
   1  12   1    0.04    0.24
  -1  12  -1    0.13    0.25
  -2 -12  -1    0.09    0.16
   2 -12   1    0.11    0.18
  -2 -12  -1   -0.07    0.14
   2  12   1    0.07    0.25
  -2  12  -1    0.10    0.25
  -3 -12  -1    1.05    0.21
   3 -12   1    0.76    0.24
  -3  12  -1    0.62    0.31
   3  12   1    0.56    0.28
  -4 -12  -1    0.20    0.16
   4 -12   1    0.13    0.20
   4 -12   1    0.36    0.22
   4  12   1    0.59    0.29
  -4  12  -1    0.52    0.30
   5 -12   1    0.36    0.23
   5 -12   1    0.13    0.22
  -5 -12  -1    0.24    0.16
  -5  12  -1    0.07    0.28
   5  12   1    0.30    0.28
  -6 -12  -1    2.37    0.27
   6 -12   1    2.88    0.39
   6 -12   1    2.40    0.37
  -6  12  -1    2.46    0.45
   6  12   1    2.29    0.42
   7 -12   1   -0.30    0.21
  -7 -12  -1    0.26    0.17
  -7  12  -1    0.13    0.31
  -5 -13   1    8.23    0.40
   5 -13  -1    6.92    0.57
   5  13  -1    9.04    0.77
  -5  13   1    7.50    0.73
  -4 -13   1    1.19    0.21
   4 -13  -1    0.61    0.26
   4  13  -1    0.65    0.33
  -4  13   1    1.23    0.38
   3 -13  -1   12.91    0.66
  -3 -13   1   12.40    0.50
  -3  13   1   13.65    0.83
   3  13  -1   13.46    0.82
  -2 -13   1    2.68    0.28
   2 -13  -1    3.09    0.37
  -2  13   1    2.91    0.48
   2  13  -1    2.73    0.47
   1 -13  -1   21.61    0.81
  -1 -13   1   19.90    0.69
   1  13  -1   23.14    1.07
  -1  13   1   22.30    1.04
   0 -13  -1    2.24    0.31
   0  13   1    2.82    0.46
   0  13  -1    3.32    0.50
   1 -13   1   11.79    0.58
   1  13   1   13.33    0.81
  -1  13  -1   13.50    0.84
   2 -13   1    1.23    0.28
  -2  13  -1    1.68    0.41
   2  13   1    1.68    0.39
  -3 -13  -1    6.87    0.42
   3 -13   1    7.87    0.52
  -3  13  -1    6.17    0.67
   3  13   1    7.70    0.68
  -4 -13  -1    0.88    0.22
   4 -13   1    0.68    0.27
  -4  13  -1    0.35    0.32
   4  13   1    0.79    0.35
  18   0  -2    2.54    0.47
  18   0  -2    3.91    0.48
 -18   0   2    2.70    0.45
 -17   0   2    0.14    0.23
  17   0  -2   -0.10    0.23
 -16   0   2    9.75    0.61
  16   0  -2   11.25    0.63
  15   0  -2    0.02    0.20
 -15   0   2    0.34    0.25
 -15   0   2   -0.02    0.19
 -14   0   2   12.85    0.65
  14   0  -2   13.07    0.62
 -14   0   2   11.30    0.59
 -13   0   2    0.07    0.17
 -13   0   2    0.16    0.17
  13   0  -2   -0.19    0.16
 -12   0   2   15.08    0.63
  12   0  -2   14.58    0.57
  12   0  -2   14.95    0.61
 -12   0   2   15.20    0.62
 -11   0   2    0.10    0.13
  11   0  -2   -0.04    0.13
 -11   0   2    0.01    0.11
  11   0  -2    0.00    0.11
  10   0  -2   52.75    1.23
 -10   0   2   51.79    1.18
 -10   0   2   51.44    1.27
  10   0  -2   52.22    1.26
 -10   0   2   50.30    1.27
  -9   0   2    0.12    0.11
   9   0  -2    0.08    0.09
  -9   0   2   -0.12    0.10
  -9   0   2   -0.07    0.08
   9   0  -2    0.04    0.10
  -8   0   2   72.44    1.44
   8   0  -2   71.53    1.50
  -8   0   2   68.91    1.52
   8   0  -2   69.85    1.52
  -8   0   2   68.30    1.43
  -8   0   2   68.96    1.53
   7   0  -2   -0.01    0.07
   7   0  -2    0.04    0.07
  -7   0   2   -0.05    0.07
  -7   0   2   -0.06    0.06
  -7   0   2    0.00    0.06
  -7   0   2   -0.01    0.08
  -6   0   2   33.07    0.77
   6   0  -2   31.58    0.75
   6   0  -2   31.18    0.73
  -6   0   2   32.11    0.70
  -6   0   2   31.66    0.76
  -6   0   2   32.52    0.71
  -5   0   2   -0.08    0.06
   5   0  -2    0.00    0.07
  -5   0   2    0.03    0.07
  -5   0   2   -0.05    0.05
   5   0  -2    0.01    0.06
  -4   0   2   72.29    1.35
  -4   0   2   73.12    1.42
  -4   0   2   71.98    1.43
   4   0  -2   72.24    1.43
   4   0  -2   72.51    1.41
  -3   0   2    0.02    0.05
   3   0  -2    0.01    0.05
   3   0  -2   -0.03    0.05
  -3   0   2    0.04    0.04
  -3   0   2   -0.08    0.05
   3   0  -2    0.06    0.05
   2   0  -2  681.47   12.98
  -2   0   2  725.23   12.59
  -2   0   2  722.45   12.91
  -2   0   2  718.39   12.98
   2   0  -2  707.56   12.91
  -1   0   2    0.00    0.04
   1   0  -2    0.01    0.02
  -1   0   2   -0.05    0.03
   1   0  -2    0.00    0.03
  -1   0   2    0.03    0.03
  -1   0   2   -0.04    0.03
   1   0  -2    0.00    0.03
   0   0  -2  624.65   11.44
   0   0   2  634.02   11.09
   0   0   2  626.02   11.42
   0   0   2  635.20   11.50
   0   0  -2  603.15   11.54
  -1   0  -2    0.04    0.05
  -1   0  -2    0.01    0.05
   1   0   2    0.04    0.05
  -1   0  -2    0.03    0.05
   1   0   2   -0.06    0.05
   2   0   2   79.82    1.56
  -2   0  -2   82.12    1.54
   2   0   2   79.72    1.58
  -2   0  -2   80.57    1.58
  -2   0  -2   81.73    1.57
  -2   0  -2   79.53    1.50
   3   0   2    0.07    0.06
  -3   0  -2    0.03    0.06
  -3   0  -2   -0.04    0.05
   3   0   2   -0.02    0.05
   3   0   2    0.00    0.05
  -3   0  -2    0.02    0.06
  -3   0  -2    0.05    0.05
  -4   0  -2   49.15    1.01
   4   0   2   49.13    1.06
   4   0   2   49.81    1.08
  -4   0  -2   49.02    1.07
  -4   0  -2   49.03    1.08
  -4   0  -2   49.87    1.03
  -5   0  -2    0.02    0.07
   5   0   2    0.00    0.07
  -5   0  -2   -0.05    0.07
  -5   0  -2   -0.06    0.06
   5   0   2   -0.04    0.07
  -5   0  -2   -0.08    0.08
   6   0   2   26.51    0.70
  -6   0  -2   26.61    0.66
  -6   0  -2   26.76    0.66
  -6   0  -2   27.78    0.74
   6   0   2   26.43    0.73
  -6   0  -2   26.35    0.73
  -7   0  -2    0.18    0.10
   7   0   2    0.09    0.09
  -7   0  -2    0.14    0.10
   7   0   2    0.04    0.10
  -7   0  -2   -0.08    0.08
  -7   0  -2    0.02    0.08
   8   0   2    3.51    0.26
   8   0   2    4.12    0.31
  -8   0  -2    3.68    0.31
  -8   0  -2    3.47    0.23
  -8   0  -2    3.79    0.31
  -9   0  -2    0.00    0.13
  -9   0  -2    0.05    0.10
   9   0   2   -0.03    0.10
  -9   0  -2   -0.06    0.11
   9   0   2    0.06    0.13
  10   0   2    1.95    0.25
  10   0   2    2.71    0.30
 -10   0  -2    2.22    0.28
 -10   0  -2    2.58    0.24
 -10   0  -2    2.01    0.27
 -11   0  -2    0.09    0.16
  11   0   2    0.01    0.16
 -11   0  -2    0.09    0.18
 -11   0  -2   -0.01    0.12
  11   0   2    0.02    0.14
 -12   0  -2    4.88    0.45
  12   0   2    5.51    0.40
 -12   0  -2    4.67    0.45
  12   0   2    5.98    0.44
 -13   0  -2   -0.09    0.16
 -13   0  -2   -0.11    0.18
  13   0   2   -0.15    0.19
 -14   0  -2    0.83    0.27
 -14   0  -2    0.89    0.30
  14   0   2    0.68    0.27
 -15   0  -2    0.06    0.20
 -15   0  -2    0.19    0.27
  15   0   2   -0.10    0.22
 -16   0  -2    0.05    0.26
  16   0   2   -0.04    0.26
 -18  -1   2   -0.15    0.24
  18  -1  -2    0.28    0.28
 -18   1   2    0.11    0.29
  18   1  -2    0.61    0.27
  18   1  -2    0.12    0.29
  17  -1  -2    5.38    0.55
 -17  -1   2    4.65    0.50
 -17   1   2    5.88    0.57
  17   1  -2    4.69    0.58
  17   1  -2    4.74    0.49
 -17   1   2    5.76    0.59
 -16  -1   2    0.23    0.22
  16  -1  -2    0.23    0.24
 -16   1   2    0.25    0.28
  16   1  -2    0.26    0.26
 -16   1   2    0.36    0.24
  16   1  -2    0.27    0.23
  15  -1  -2    5.73    0.50
 -15  -1   2    4.93    0.47
  15   1  -2    5.82    0.59
  15   1  -2    6.51    0.46
 -15   1   2    5.91    0.52
 -15   1   2    6.01    0.54
 -14  -1   2   -0.01    0.18
 -14  -1   2    0.09    0.17
  14  -1  -2    0.08    0.17
 -14   1   2    0.26    0.23
 -14   1   2    0.04    0.17
  14   1  -2    0.04    0.17
 -13  -1   2    5.95    0.41
 -13  -1   2    5.88    0.43
  13  -1  -2    6.51    0.41
  13  -1  -2    5.64    0.41
  13   1  -2    6.59    0.42
 -13   1   2    6.06    0.49
 -13   1   2    6.31    0.44
 -12  -1   2    0.09    0.16
  12  -1  -2   -0.05    0.13
 -12  -1   2    0.03    0.14
  12  -1  -2   -0.03    0.15
 -12   1   2   -0.13    0.16
 -12   1   2   -0.02    0.13
  12   1  -2    0.05    0.14
  11  -1  -2   17.36    0.61
 -11  -1   2   17.37    0.56
  11  -1  -2   16.42    0.64
 -11  -1   2   17.63    0.63
 -11  -1   2   17.12    0.62
  11   1  -2   16.09    0.60
 -11   1   2   18.28    0.68
  11   1  -2   16.53    0.56
 -11   1   2   16.55    0.64
 -10  -1   2    0.15    0.14
  10  -1  -2    0.11    0.12
 -10  -1   2    0.24    0.13
 -10  -1   2    0.30    0.11
 -10  -1   2    0.12    0.11
  10  -1  -2    0.36    0.15
 -10   1   2    0.29    0.15
 -10   1   2    0.10    0.12
  10   1  -2    0.08    0.11
  10   1  -2    0.12    0.12
  -9  -1   2   25.37    0.72
  -9  -1   2   25.22    0.72
   9  -1  -2   24.30    0.71
  -9  -1   2   25.28    0.66
  -9  -1   2   25.48    0.65
   9  -1  -2   26.36    0.76
   9   1  -2   25.76    0.71
  -9   1   2   25.44    0.76
  -9   1   2   24.09    0.67
   9   1  -2   24.35    0.67
  -9   1   2   25.78    0.75
  -8  -1   2    0.23    0.10
  -8  -1   2    0.49    0.12
   8  -1  -2    0.33    0.13
   8  -1  -2    0.38    0.12
  -8  -1   2    0.26    0.09
  -8  -1   2    0.39    0.10
  -8   1   2    0.56    0.11
  -8   1   2    0.61    0.14
   8   1  -2    0.26    0.09
   8   1  -2    0.54    0.12
  -8   1   2    0.22    0.12
  -7  -1   2   13.55    0.42
  -7  -1   2   13.63    0.38
   7  -1  -2   13.39    0.45
  -7  -1   2   13.78    0.43
  -7  -1   2   13.39    0.38
   7  -1  -2   12.55    0.42
  -7   1   2   13.86    0.47
  -7   1   2   12.92    0.45
   7   1  -2   13.39    0.42
   7   1  -2   13.66    0.40
  -7   1   2   13.08    0.40
  -6  -1   2    1.11    0.13
  -6  -1   2    1.39    0.12
  -6  -1   2    1.23    0.11
  -6  -1   2    1.15    0.13
   6  -1  -2    1.23    0.14
   6  -1  -2    1.14    0.14
   6   1  -2    1.27    0.13
  -6   1   2    1.15    0.14
   6   1  -2    1.16    0.12
  -6   1   2    1.12    0.12
  -6   1   2    0.98    0.14
   5  -1  -2    2.45    0.15
  -5  -1   2    2.52    0.15
  -5  -1   2    2.29    0.12
  -5  -1   2    2.17    0.14
   5  -1  -2    2.01    0.16
  -5  -1   2    2.40    0.12
   5   1  -2    2.45    0.15
   5   1  -2    2.29    0.08
  -5   1   2    2.12    0.16
   5   1  -2    2.38    0.13
  -5   1   2    2.02    0.17
  -5   1   2    2.51    0.15
   4  -1  -2   -0.06    0.05
  -4  -1   2   -0.05    0.04
  -4  -1   2   -0.01    0.05
   4  -1  -2    0.04    0.05
  -4  -1   2    0.00    0.03
  -4  -1   2    0.02    0.04
   4   1  -2   -0.01    0.05
  -4   1   2   -0.01    0.05
  -4   1   2   -0.03    0.05
   4   1  -2   -0.09    0.04
  -4   1   2   -0.06    0.06
   4   1  -2   -0.04    0.04
  -3  -1   2   10.97    0.26
  -3  -1   2   11.08    0.26
  -3  -1   2   10.91    0.22
  -3  -1   2   11.00    0.27
  -3  -1   2   10.82    0.22
   3  -1  -2   10.49    0.31
   3  -1  -2   11.35    0.31
  -3   1   2   11.47    0.32
  -3   1   2   10.95    0.28
   3   1  -2   11.23    0.32
   3   1  -2   11.19    0.27
  -3   1   2   10.47    0.31
  -2  -1   2   38.73    0.74
  -2  -1   2   39.71    0.74
  -2  -1   2   38.83    0.75
   2  -1  -2   38.00    0.79
   2  -1  -2   38.71    0.80
  -2   1   2   39.02    0.80
   2   1  -2   37.80    0.80
   2   1  -2   38.89    0.73
   2   1  -2   38.08    0.74
  -2   1   2   38.54    0.80
   2   1  -2   38.53    0.73
   2   1  -2   39.55    0.80
  -1  -1   2   75.07    1.38
  -1  -1   2   74.58    1.41
  -1  -1   2   75.20    1.38
   1  -1  -2   75.10    1.43
   1  -1  -2   73.09    1.42
  -1  -1   2   74.42    1.39
   1   1  -2   73.17    1.39
   1   1  -2   74.11    1.44
  -1   1   2   75.57    1.44
  -1   1   2   76.33    1.42
   1   1  -2   75.22    1.42
   1   1  -2   73.09    1.39
   0  -1  -2  107.19    1.95
   0  -1   2  110.86    2.00
   0  -1  -2  108.75    2.04
   0  -1  -2  108.63    2.02
   0  -1   2  108.23    2.02
   0  -1   2  107.86    2.00
   0  -1  -2  108.74    1.98
   0  -1   2  108.13    1.92
   0   1  -2  107.99    2.00
   0   1  -2  106.97    2.02
   0   1   2  109.60    2.04
   0   1   2  107.70    2.02
   0   1   2  108.27    1.98
   0   1  -2  105.75    2.05
   0   1  -2  109.06    2.00
  -1  -1  -2   54.71    1.06
   1  -1   2   52.77    1.05
  -1  -1  -2   53.58    1.06
   1  -1   2   52.60    1.00
  -1  -1  -2   51.89    1.01
   1  -1   2   53.15    1.00
   1  -1   2   53.62    1.07
  -1  -1  -2   53.57    1.01
  -1   1  -2   53.44    1.05
   1   1   2   55.31    1.07
   1   1   2   54.27    1.03
   1   1   2   51.68    1.04
  -1   1  -2   53.88    1.06
  -1   1  -2   52.00    1.06
  -2  -1  -2    1.18    0.11
  -2  -1  -2    1.30    0.11
  -2  -1  -2    1.26    0.09
   2  -1   2    1.16    0.10
  -2  -1  -2    1.26    0.09
   2  -1   2    0.98    0.10
   2  -1   2    1.09    0.11
  -2   1  -2    1.18    0.11
  -2   1  -2    1.24    0.11
   2   1   2    1.09    0.10
  -2   1  -2    1.26    0.12
   2   1   2    1.34    0.11
   3  -1   2   10.61    0.34
  -3  -1  -2   10.42    0.29
  -3  -1  -2   10.44    0.30
  -3  -1  -2   10.59    0.29
   3  -1   2   10.09    0.32
  -3  -1  -2   10.12    0.32
   3  -1   2    9.98    0.29
  -3  -1  -2   10.33    0.32
   3   1   2   10.32    0.32
  -3   1  -2   10.36    0.34
  -3   1  -2   10.53    0.32
   3   1   2   10.60    0.31
   3   1   2   10.23    0.32
  -3   1  -2   10.22    0.33
  -4  -1  -2    8.36    0.27
  -4  -1  -2    8.85    0.31
  -4  -1  -2    8.21    0.26
   4  -1   2    7.87    0.30
  -4  -1  -2    8.03    0.26
   4  -1   2    7.44    0.30
  -4  -1  -2    8.15    0.30
   4   1   2    8.35    0.30
  -4   1  -2    7.60    0.30
   4   1   2    8.01    0.29
  -4   1  -2    8.35    0.29
  -4   1  -2    7.85    0.30
  -5  -1  -2   11.40    0.34
  -5  -1  -2   10.81    0.38
  -5  -1  -2   11.02    0.33
   5  -1   2    9.24    0.37
   5  -1   2   10.38    0.37
  -5  -1  -2   10.26    0.33
  -5  -1  -2   10.45    0.37
   5   1   2   10.14    0.35
  -5   1  -2   10.62    0.36
  -5   1  -2   10.54    0.39
  -5   1  -2    9.02    0.36
   5   1   2   10.86    0.38
   6  -1   2    0.34    0.11
   6  -1   2    0.06    0.09
  -6  -1  -2    0.21    0.10
  -6  -1  -2    0.19    0.09
  -6  -1  -2    0.06    0.10
  -6  -1  -2    0.20    0.09
  -6  -1  -2    0.34    0.10
   6   1   2    0.16    0.10
  -6   1  -2    0.10    0.09
  -6   1  -2    0.21    0.10
   6   1   2    0.10    0.11
  -6   1  -2    0.09    0.11
  -7  -1  -2   14.60    0.46
  -7  -1  -2   15.04    0.44
   7  -1   2   14.89    0.54
  -7  -1  -2   14.49    0.52
  -7  -1  -2   14.56    0.51
   7  -1   2   14.94    0.52
  -7  -1  -2   15.53    0.47
  -7   1  -2   15.10    0.53
  -7   1  -2   14.75    0.48
  -7   1  -2   14.40    0.47
   7   1   2   14.67    0.51
  -7   1  -2   13.74    0.52
   7   1   2   15.20    0.49
  -8  -1  -2    0.40    0.14
  -8  -1  -2    0.08    0.10
  -8  -1  -2    0.40    0.15
   8  -1   2    0.34    0.15
  -8  -1  -2    0.31    0.11
   8  -1   2    0.11    0.11
   8   1   2    0.22    0.13
  -8   1  -2    0.21    0.13
   8   1   2    0.16    0.11
  -8   1  -2    0.31    0.12
  -8   1  -2    0.19    0.13
   9  -1   2   11.27    0.51
  -9  -1  -2   11.39    0.40
  -9  -1  -2   12.35    0.52
  -9  -1  -2   12.62    0.52
   9  -1   2   10.80    0.48
   9   1   2   11.68    0.47
  -9   1  -2   11.33    0.51
  -9   1  -2   11.64    0.45
   9   1   2   11.45    0.50
  -9   1  -2   10.84    0.51
  10  -1   2    5.99    0.38
 -10  -1  -2    5.74    0.30
 -10  -1  -2    5.51    0.38
 -10  -1  -2    5.83    0.40
  10  -1   2    5.45    0.41
  10   1   2    5.57    0.34
 -10   1  -2    5.64    0.41
 -10   1  -2    5.29    0.37
 -10   1  -2    6.07    0.34
  10   1   2    6.12    0.40
  11  -1   2   10.69    0.53
 -11  -1  -2   11.80    0.44
 -11  -1  -2   11.00    0.55
 -11  -1  -2   10.63    0.54
  11  -1   2   11.27    0.57
  11   1   2   10.88    0.55
 -11   1  -2   12.03    0.49
  11   1   2   11.48    0.51
 -11   1  -2   11.66    0.58
 -11   1  -2   11.45    0.59
 -12  -1  -2    1.01    0.24
  12  -1   2    1.29    0.27
 -12  -1  -2    0.96    0.23
  12  -1   2    0.93    0.24
  12   1   2    0.90    0.25
 -12   1  -2    1.16    0.25
 -12   1  -2    0.96    0.22
 -12   1  -2    1.24    0.28
  13  -1   2   10.23    0.55
  13  -1   2   10.79    0.61
 -13  -1  -2   10.92    0.62
 -13  -1  -2   10.13    0.58
 -13   1  -2    9.53    0.59
 -13   1  -2    9.03    0.58
  13   1   2   10.06    0.58
 -14  -1  -2    1.33    0.30
  14  -1   2    1.57    0.34
 -14  -1  -2    1.03    0.31
  14   1   2    1.34    0.32
 -14   1  -2    1.24    0.34
 -14   1  -2    1.33    0.31
  14   1   2    1.29    0.33
 -15  -1  -2    4.62    0.49
  15  -1   2    5.25    0.53
  15   1   2    3.93    0.51
  15   1   2    5.64    0.53
 -15   1  -2    5.31    0.56
 -15   1  -2    6.08    0.56
 -16  -1  -2    0.50    0.29
  16  -1   2    0.25    0.28
  16   1   2    0.01    0.27
 -16   1  -2    0.78    0.34
 -16   1  -2    0.75    0.29
  16   1   2    0.29    0.31
 -18  -2   2    1.60    0.34
  18  -2  -2    2.10    0.40
 -18   2   2    2.39    0.48
  18   2  -2    2.01    0.35
 -18   2   2    1.60    0.41
  18   2  -2    1.66    0.46
  17  -2  -2    2.49    0.42
 -17  -2   2    3.38    0.43
 -17   2   2    3.08    0.49
  17   2  -2    2.42    0.45
  17   2  -2    3.38    0.41
 -17   2   2    2.98    0.43
  16  -2  -2    2.49    0.40
 -16  -2   2    2.54    0.36
  16   2  -2    2.41    0.35
  16   2  -2    3.06    0.45
 -16   2   2    2.10    0.36
 -16   2   2    2.83    0.44
  15  -2  -2    2.00    0.36
 -15  -2   2    1.59    0.30
  15   2  -2    1.66    0.36
 -15   2   2    1.28    0.29
  15   2  -2    1.53    0.29
 -15   2   2    1.58    0.35
 -14  -2   2    3.92    0.40
  14  -2  -2    4.54    0.45
  14  -2  -2    4.40    0.41
  14   2  -2    4.08    0.38
  14   2  -2    4.01    0.47
 -14   2   2    3.94    0.43
 -14   2   2    4.69    0.45
  13  -2  -2    0.60    0.22
  13  -2  -2    0.32    0.18
 -13  -2   2    0.24    0.18
 -13   2   2    0.29    0.20
 -13   2   2    0.77    0.23
  13   2  -2    0.01    0.15
  13   2  -2    0.11    0.19
  12  -2  -2   18.80    0.73
 -12  -2   2   18.25    0.61
 -12  -2   2   17.48    0.66
  12  -2  -2   18.54    0.68
 -12  -2   2   17.60    0.67
  12   2  -2   19.18    0.66
 -12   2   2   18.35    0.72
 -12   2   2   18.84    0.74
  12   2  -2   18.03    0.79
 -11  -2   2    2.51    0.27
 -11  -2   2    2.51    0.23
  11  -2  -2    2.67    0.28
 -11  -2   2    2.16    0.22
  11  -2  -2    2.39    0.30
 -11  -2   2    2.61    0.27
  11   2  -2    2.51    0.25
 -11   2   2    1.88    0.27
  11   2  -2    2.60    0.34
 -11   2   2    2.49    0.28
 -10  -2   2   49.51    1.20
  10  -2  -2   48.39    1.26
 -10  -2   2   50.01    1.12
 -10  -2   2   49.75    1.11
  10  -2  -2   50.21    1.24
 -10  -2   2   51.76    1.21
 -10   2   2   49.64    1.27
 -10   2   2   48.43    1.27
  10   2  -2   49.08    1.12
  10   2  -2   49.01    1.17
  10   2  -2   48.02    1.36
  -9  -2   2    6.02    0.31
  -9  -2   2    6.39    0.32
   9  -2  -2    6.25    0.33
  -9  -2   2    6.20    0.26
   9  -2  -2    6.20    0.37
  -9  -2   2    6.17    0.28
  -9   2   2    6.63    0.36
  -9   2   2    7.01    0.37
   9   2  -2    5.86    0.27
   9   2  -2    6.23    0.31
   9   2  -2    5.68    0.39
   8  -2  -2   89.84    1.95
   8  -2  -2   88.82    1.92
  -8  -2   2   92.40    1.75
  -8  -2   2   94.09    1.76
  -8  -2   2   90.22    1.86
  -8  -2   2   90.32    1.87
   8   2  -2   89.08    1.84
   8   2  -2   90.60    2.04
  -8   2   2   91.81    1.96
  -8   2   2   90.36    1.94
  -8   2   2   89.76    1.82
   8   2  -2   90.00    1.80
  -7  -2   2   11.24    0.32
  -7  -2   2   12.36    0.38
   7  -2  -2   11.07    0.42
  -7  -2   2   11.99    0.38
  -7  -2   2   11.20    0.33
   7  -2  -2   11.19    0.42
   7   2  -2   11.12    0.33
   7   2  -2   11.28    0.47
  -7   2   2   12.07    0.43
  -7   2   2   12.53    0.46
   7   2  -2   12.14    0.37
  -6  -2   2  176.46    3.15
   6  -2  -2  170.60    3.39
   6  -2  -2  175.08    3.37
  -6  -2   2  173.83    3.31
  -6  -2   2  177.26    3.30
  -6  -2   2  175.12    3.14
  -6   2   2  178.57    3.39
  -6   2   2  178.79    3.42
   6   2  -2  174.17    3.30
   6   2  -2  176.38    3.46
   5  -2  -2   13.07    0.42
   5  -2  -2   14.65    0.42
  -5  -2   2   13.53    0.35
  -5  -2   2   14.48    0.36
  -5  -2   2   13.91    0.30
  -5  -2   2   14.34    0.30
  -5  -2   2   14.02    0.36
   5   2  -2   12.64    0.32
  -5   2   2   14.53    0.44
   5   2  -2   13.46    0.35
  -5   2   2   13.91    0.43
   5   2  -2   14.02    0.46
  -4  -2   2  143.25    2.64
  -4  -2   2  148.55    2.64
   4  -2  -2  143.18    2.74
  -4  -2   2  146.19    2.66
   4  -2  -2  141.67    2.76
   4   2  -2  138.16    2.80
   4   2  -2  144.55    2.79
   4   2  -2  142.01    2.60
  -4   2   2  147.13    2.78
  -4   2   2  144.30    2.75
   4   2  -2  139.47    2.65
  -3  -2   2    0.69    0.06
   3  -2  -2    0.67    0.08
  -3  -2   2    0.80    0.06
   3  -2  -2    0.68    0.10
   3  -2  -2    0.70    0.10
  -3  -2   2    0.75    0.06
   3   2  -2    0.83    0.11
   3   2  -2    0.72    0.05
  -3   2   2    0.56    0.10
   3   2  -2    0.71    0.06
  -3   2   2    0.72    0.10
   3   2  -2    0.87    0.12
   3   2  -2    0.70    0.05
   2  -2  -2   49.98    1.01
   2  -2  -2   48.07    1.01
   2  -2  -2   47.98    1.01
   2  -2  -2   50.47    0.95
  -2   2   2   49.97    1.01
  -2   2   2   49.88    1.02
   2   2  -2   49.53    1.04
   2   2  -2   48.81    1.03
   2   2  -2   49.24    0.94
   1  -2  -2    2.78    0.15
   1  -2  -2    3.09    0.13
  -1  -2   2    3.12    0.10
   1  -2  -2    2.83    0.14
  -1  -2   2    2.87    0.09
   1   2  -2    2.80    0.15
   1   2  -2    2.75    0.13
  -1   2   2    3.25    0.14
  -1   2   2    2.62    0.14
   1   2  -2    2.82    0.09
  -1   2   2    2.74    0.13
   1   2  -2    3.08    0.15
   0  -2   2   23.06    0.48
   0  -2  -2   22.75    0.52
   0  -2  -2   22.53    0.52
   0  -2   2   22.99    0.49
   0  -2   2   22.39    0.49
   0  -2   2   23.54    0.49
   0  -2  -2   23.73    0.48
   0   2   2   22.03    0.52
   0   2  -2   23.08    0.54
   0   2  -2   23.10    0.52
   0   2   2   22.66    0.49
   0   2   2   22.42    0.50
   0   2   2   22.79    0.50
   0   2  -2   22.27    0.48
   1  -2   2    4.84    0.17
  -1  -2  -2    4.54    0.16
  -1  -2  -2    4.50    0.18
   1  -2   2    4.38    0.18
  -1  -2  -2    4.40    0.18
   1  -2   2    4.63    0.16
  -1  -2  -2    4.48    0.15
   1   2   2    4.84    0.16
   1   2   2    4.31    0.16
   1   2   2    4.59    0.17
   1   2   2    4.38    0.18
  -1   2  -2    4.45    0.17
  -1   2  -2    4.40    0.18
  -1   2  -2    4.43    0.19
  -1   2  -2    4.22    0.20
   2  -2   2   46.87    0.98
  -2  -2  -2   48.51    0.98
   2  -2   2   46.08    0.99
   2  -2   2   47.49    0.93
   2  -2   2   47.68    0.93
  -2  -2  -2   45.61    0.97
  -2  -2  -2   46.38    0.91
  -2  -2  -2   46.64    0.92
  -2   2  -2   46.97    0.98
   2   2   2   48.04    0.98
  -2   2  -2   47.02    0.99
  -2   2  -2   47.40    0.99
   2   2   2   47.28    0.98
   2   2   2   47.02    0.95
   3  -2   2    0.03    0.05
   3  -2   2    0.06    0.06
   3  -2   2    0.06    0.05
  -3  -2  -2   -0.01    0.05
  -3  -2  -2    0.00    0.05
  -3  -2  -2    0.03    0.06
  -3  -2  -2    0.00    0.06
   3  -2   2    0.00    0.07
  -3   2  -2    0.01    0.06
   3   2   2    0.06    0.06
  -3   2  -2    0.08    0.07
   3   2   2   -0.01    0.06
   3   2   2    0.02    0.05
  -3   2  -2   -0.01    0.06
  -4  -2  -2   57.55    1.14
   4  -2   2   58.39    1.26
   4  -2   2   55.54    1.23
  -4  -2  -2   56.62    1.16
  -4  -2  -2   57.52    1.22
   4  -2   2   56.91    1.17
  -4  -2  -2   58.63    1.15
  -4  -2  -2   59.21    1.22
   4   2   2   57.20    1.25
   4   2   2   55.98    1.18
  -4   2  -2   57.47    1.24
  -4   2  -2   57.77    1.23
   4   2   2   57.16    1.21
  -4   2  -2   59.50    1.26
   4   2   2   57.47    1.22
   5  -2   2    0.19    0.07
  -5  -2  -2    0.14    0.07
   5  -2   2    0.07    0.08
  -5  -2  -2    0.18    0.07
   5  -2   2    0.19    0.09
  -5  -2  -2    0.16    0.09
  -5  -2  -2    0.22    0.07
  -5  -2  -2    0.10    0.07
   5   2   2    0.02    0.08
  -5   2  -2    0.31    0.10
   5   2   2    0.09    0.08
  -5   2  -2    0.10    0.08
  -5   2  -2    0.21    0.10
   5   2   2    0.22    0.08
  -6  -2  -2   38.86    0.94
  -6  -2  -2   38.11    0.87
  -6  -2  -2   39.37    0.85
   6  -2   2   38.35    0.95
  -6  -2  -2   37.91    0.93
   6  -2   2   37.78    0.97
  -6  -2  -2   37.07    0.86
  -6   2  -2   39.20    0.99
  -6   2  -2   38.35    0.93
   6   2   2   39.09    0.93
   6   2   2   38.30    0.90
   6   2   2   39.22    0.99
  -6   2  -2   37.06    0.96
   7  -2   2    4.03    0.29
  -7  -2  -2    4.35    0.25
  -7  -2  -2    4.12    0.27
  -7  -2  -2    4.20    0.28
  -7  -2  -2    4.11    0.23
   7  -2   2    4.00    0.27
  -7  -2  -2    4.23    0.21
   7   2   2    4.59    0.25
  -7   2  -2    4.28    0.28
  -7   2  -2    4.36    0.27
   7   2   2    3.94    0.28
  -7   2  -2    4.61    0.32
   7   2   2    4.30    0.31
  -8  -2  -2   25.80    0.75
  -8  -2  -2   23.89    0.67
   8  -2   2   23.23    0.76
  -8  -2  -2   25.28    0.75
  -8  -2  -2   24.11    0.67
  -8  -2  -2   23.61    0.62
   8  -2   2   25.35    0.76
   8   2   2   25.23    0.70
  -8   2  -2   24.74    0.72
   8   2   2   25.42    0.74
  -8   2  -2   24.08    0.79
   8   2   2   25.53    0.82
  -8   2  -2   24.56    0.78
  -9  -2  -2    5.11    0.33
  -9  -2  -2    4.17    0.24
  -9  -2  -2    4.40    0.33
  -9  -2  -2    4.57    0.29
   9  -2   2    4.25    0.36
   9  -2   2    4.50    0.32
   9   2   2    4.01    0.33
  -9   2  -2    4.32    0.30
   9   2   2    4.66    0.40
  -9   2  -2    3.73    0.34
   9   2   2    4.22    0.29
  -9   2  -2    4.11    0.35
 -10  -2  -2   10.05    0.50
 -10  -2  -2    9.88    0.37
  10  -2   2    9.63    0.49
 -10  -2  -2    9.22    0.47
  10  -2   2    9.30    0.52
 -10   2  -2   10.13    0.51
 -10   2  -2    8.74    0.49
  10   2   2    9.40    0.48
  10   2   2    8.54    0.51
 -10   2  -2    9.59    0.45
  11  -2   2    0.06    0.16
 -11  -2  -2   -0.16    0.14
  11  -2   2    0.21    0.19
 -11  -2  -2   -0.05    0.16
 -11   2  -2   -0.07    0.14
  11   2   2   -0.07    0.15
 -11   2  -2   -0.21    0.17
  11   2   2    0.32    0.18
 -11   2  -2   -0.27    0.13
 -12  -2  -2    2.46    0.33
 -12  -2  -2    2.29    0.33
  12  -2   2    2.40    0.36
  12  -2   2    2.06    0.31
 -12   2  -2    2.06    0.35
  12   2   2    2.30    0.36
  12   2   2    2.32    0.32
 -12   2  -2    1.98    0.31
  13  -2   2    0.14    0.20
 -13  -2  -2    0.32    0.19
  13  -2   2    0.19    0.21
  13   2   2    0.40    0.23
 -13   2  -2    0.48    0.26
  13   2   2    0.18    0.20
 -13   2  -2    0.19    0.19
  14  -2   2    0.35    0.25
 -14  -2  -2    0.42    0.24
  14  -2   2    0.38    0.25
  14   2   2    0.73    0.27
 -14   2  -2    0.88    0.31
  14   2   2    0.24    0.22
 -14   2  -2    0.76    0.27
 -15  -2  -2    0.66    0.28
  15  -2   2    0.58    0.31
 -15   2  -2    0.54    0.31
  15   2   2    0.94    0.32
  15   2   2    0.53    0.27
 -15   2  -2    1.26    0.32
 -16  -2  -2    0.05    0.24
  16  -2   2    0.01    0.29
  16   2   2    0.02    0.24
 -16   2  -2   -0.07    0.23
  16   2   2    0.12    0.25
 -16   2  -2    0.01    0.28
  17  -3  -2    1.22    0.36
 -17  -3   2    1.46    0.33
 -17   3   2    0.75    0.30
  17   3  -2    0.82    0.27
  17   3  -2    0.99    0.37
 -17   3   2    1.53    0.39
  16  -3  -2    4.20    0.50
 -16  -3   2    4.17    0.44
 -16   3   2    3.51    0.46
  16   3  -2    3.93    0.53
 -16   3   2    4.00    0.50
  16   3  -2    5.05    0.44
  15  -3  -2    4.20    0.45
 -15  -3   2    4.21    0.42
  15  -3  -2    3.62    0.45
 -15   3   2    4.14    0.50
  15   3  -2    3.15    0.46
 -15   3   2    3.10    0.41
  15   3  -2    4.15    0.40
 -14  -3   2    5.69    0.42
  14  -3  -2    5.45    0.50
  14  -3  -2    5.58    0.47
 -14   3   2    6.35    0.55
  14   3  -2    4.22    0.49
  14   3  -2    6.34    0.41
 -14   3   2    6.41    0.47
 -13  -3   2    7.83    0.45
 -13  -3   2    8.44    0.42
  13  -3  -2    7.80    0.49
  13  -3  -2    8.78    0.54
  13   3  -2    7.62    0.42
  13   3  -2    8.51    0.59
 -13   3   2    7.46    0.53
 -13   3   2    7.60    0.50
  12  -3  -2    0.27    0.20
 -12  -3   2   -0.01    0.11
 -12  -3   2    0.03    0.14
  12  -3  -2    0.11    0.16
  12   3  -2    0.38    0.20
 -12   3   2    0.06    0.15
 -12   3   2    0.18    0.20
  12   3  -2   -0.06    0.13
  11  -3  -2    0.87    0.20
 -11  -3   2    0.58    0.15
 -11  -3   2    0.70    0.17
  11  -3  -2    0.70    0.20
 -11  -3   2    0.90    0.15
  11   3  -2    0.75    0.16
 -11   3   2    0.81    0.21
 -11   3   2    0.87    0.23
  11   3  -2    0.66    0.23
 -10  -3   2    2.47    0.20
  10  -3  -2    2.10    0.27
 -10  -3   2    2.52    0.24
 -10  -3   2    2.37    0.21
  10  -3  -2    3.82    0.33
 -10  -3   2    2.57    0.25
 -10   3   2    2.87    0.30
  10   3  -2    2.68    0.33
  10   3  -2    2.71    0.23
 -10   3   2    2.70    0.30
   9  -3  -2    1.12    0.19
   9  -3  -2    0.88    0.19
  -9  -3   2    1.04    0.13
  -9  -3   2    1.19    0.16
  -9  -3   2    1.25    0.17
  -9  -3   2    1.23    0.14
   9   3  -2    1.10    0.21
  -9   3   2    1.14    0.19
   9   3  -2    1.14    0.15
  -9   3   2    0.97    0.19
   8  -3  -2    0.19    0.12
  -8  -3   2    0.36    0.08
  -8  -3   2    0.70    0.12
  -8  -3   2    0.44    0.09
   8  -3  -2    0.62    0.15
  -8  -3   2    0.49    0.11
   8   3  -2    0.57    0.15
   8   3  -2    0.62    0.11
  -8   3   2    0.39    0.15
   8   3  -2    0.20    0.06
  -8   3   2    0.15    0.13
   8   3  -2    0.20    0.06
  -7  -3   2    0.37    0.09
  -7  -3   2    0.16    0.06
   7  -3  -2    0.17    0.12
  -7  -3   2    0.35    0.06
  -7  -3   2    0.21    0.08
   7  -3  -2    0.28    0.11
  -7   3   2    0.19    0.11
   7   3  -2    0.23    0.12
   7   3  -2    0.26    0.06
  -7   3   2    0.17    0.12
   7   3  -2    0.20    0.08
  -6  -3   2   -0.04    0.05
   6  -3  -2   -0.03    0.09
   6  -3  -2   -0.07    0.07
  -6  -3   2   -0.15    0.06
  -6  -3   2    0.00    0.03
  -6  -3   2   -0.03    0.04
  -6  -3   2    0.06    0.06
   6   3  -2    0.01    0.08
  -6   3   2    0.02    0.09
   6   3  -2   -0.03    0.05
  -6   3   2    0.06    0.10
   5  -3  -2    0.39    0.11
  -5  -3   2    0.28    0.06
   5  -3  -2    0.53    0.11
  -5  -3   2    0.58    0.08
  -5  -3   2    0.48    0.07
   5   3  -2    0.48    0.06
  -5   3   2    0.26    0.11
   5   3  -2    0.59    0.12
   5   3  -2    0.37    0.05
   5   3  -2    0.84    0.14
  -5   3   2    0.26    0.10
   4  -3  -2    0.05    0.07
  -4  -3   2   -0.05    0.03
   4  -3  -2   -0.05    0.05
   4  -3  -2    0.03    0.07
  -4  -3   2   -0.03    0.03
  -4  -3   2    0.04    0.04
   4   3  -2    0.04    0.07
  -4   3   2   -0.05    0.07
  -4   3   2    0.05    0.07
   4   3  -2   -0.06    0.06
   3  -3  -2    8.05    0.25
   3  -3  -2    7.05    0.28
   3  -3  -2    7.87    0.28
   3   3  -2    7.26    0.30
  -3   3   2    7.70    0.29
  -3   3   2    7.66    0.28
   3   3  -2    7.48    0.30
   2  -3  -2   16.81    0.44
   2  -3  -2   16.41    0.39
   2  -3  -2   16.77    0.44
   2  -3  -2   16.77    0.45
  -2   3   2   16.90    0.43
   2   3  -2   16.70    0.48
  -2   3   2   16.59    0.45
   2   3  -2   16.75    0.47
   2   3  -2   16.36    0.40
  -1  -3   2    0.92    0.06
   1  -3  -2    1.07    0.11
   1  -3  -2    0.94    0.08
   1  -3  -2    1.08    0.11
  -1  -3   2    0.78    0.06
  -1   3   2    1.01    0.11
   1   3  -2    0.89    0.10
  -1   3   2    0.87    0.11
  -1   3   2    1.03    0.10
   1   3  -2    0.84    0.11
   1   3  -2    1.09    0.13
   1   3  -2    1.05    0.06
   1   3  -2    0.79    0.06
   0  -3   2   42.36    0.85
   0  -3  -2   42.69    0.82
   0  -3  -2   42.75    0.89
   0  -3   2   42.46    0.84
   0  -3  -2   42.56    0.89
   0  -3   2   42.24    0.84
   0   3  -2   41.59    0.90
   0   3   2   41.91    0.89
   0   3  -2   41.01    0.94
   0   3  -2   41.29    0.82
   0   3  -2   42.07    0.84
   0   3   2   43.33    0.89
   0   3   2   42.47    0.86
   1  -3   2    0.03    0.04
  -1  -3  -2    0.03    0.04
   1  -3   2    0.08    0.05
   1  -3   2    0.28    0.07
  -1  -3  -2    0.01    0.05
  -1  -3  -2    0.02    0.05
  -1  -3  -2    0.14    0.05
  -1   3  -2    0.06    0.05
  -1   3  -2   -0.01    0.07
  -1   3  -2   -0.01    0.06
   1   3   2    0.09    0.05
   1   3   2    0.05    0.06
  -1   3  -2    0.16    0.08
   1   3   2    0.07    0.06
   1   3   2    0.00    0.05
  -2  -3  -2    0.03    0.06
  -2  -3  -2   -0.07    0.04
   2  -3   2    0.06    0.07
  -2  -3  -2    0.06    0.05
   2  -3   2   -0.01    0.06
  -2  -3  -2   -0.01    0.06
   2  -3   2   -0.05    0.05
  -2   3  -2    0.05    0.06
  -2   3  -2    0.00    0.08
  -2   3  -2    0.06    0.06
   2   3   2    0.06    0.05
   2   3   2    0.12    0.06
   2   3   2    0.09    0.07
  -2   3  -2    0.01    0.07
   3  -3   2   42.57    0.95
  -3  -3  -2   43.64    0.86
  -3  -3  -2   41.62    0.86
  -3  -3  -2   41.29    0.92
  -3  -3  -2   43.69    0.92
   3  -3   2   42.22    0.89
   3  -3   2   42.73    0.96
   3  -3   2   43.47    0.89
  -3   3  -2   42.54    0.95
   3   3   2   42.09    0.92
   3   3   2   42.94    0.95
  -3   3  -2   42.38    0.97
  -3   3  -2   42.79    0.96
   3   3   2   41.19    0.88
   3   3   2   41.55    0.94
  -4  -3  -2    2.62    0.17
   4  -3   2    2.39    0.20
   4  -3   2    2.56    0.17
  -4  -3  -2    2.53    0.15
   4  -3   2    2.27    0.20
  -4  -3  -2    2.47    0.17
  -4  -3  -2    2.56    0.15
   4  -3   2    2.63    0.17
   4   3   2    2.49    0.15
  -4   3  -2    2.50    0.20
   4   3   2    2.87    0.17
   4   3   2    2.39    0.17
  -4   3  -2    2.65    0.20
  -4   3  -2    2.33    0.20
   4   3   2    2.17    0.19
  -5  -3  -2   44.81    0.94
   5  -3   2   44.81    1.07
  -5  -3  -2   43.78    1.01
  -5  -3  -2   45.39    1.02
   5  -3   2   44.25    0.98
   5  -3   2   43.14    0.98
   5  -3   2   44.65    1.06
  -5  -3  -2   45.05    0.94
   5   3   2   44.08    0.96
  -5   3  -2   43.45    1.05
   5   3   2   46.16    1.07
   5   3   2   43.14    1.00
  -5   3  -2   45.97    1.08
  -5   3  -2   44.02    1.06
  -6  -3  -2    1.05    0.13
  -6  -3  -2    1.08    0.13
   6  -3   2    1.09    0.17
  -6  -3  -2    1.04    0.12
  -6  -3  -2    1.09    0.16
  -6  -3  -2    1.32    0.16
   6  -3   2    1.00    0.14
   6  -3   2    1.02    0.17
  -6   3  -2    0.96    0.17
   6   3   2    0.84    0.16
  -6   3  -2    1.01    0.17
   6   3   2    0.98    0.13
  -6   3  -2    0.95    0.17
   6   3   2    1.27    0.16
  -7  -3  -2   28.78    0.72
   7  -3   2   28.46    0.83
   7  -3   2   28.24    0.81
  -7  -3  -2   28.11    0.78
  -7  -3  -2   29.08    0.78
  -7  -3  -2   28.11    0.70
  -7  -3  -2   28.52    0.67
   7   3   2   27.32    0.76
  -7   3  -2   28.19    0.84
  -7   3  -2   27.91    0.82
  -7   3  -2   27.05    0.78
   7   3   2   28.94    0.84
   7   3   2   27.58    0.72
   8  -3   2    0.02    0.13
  -8  -3  -2    0.01    0.11
  -8  -3  -2    0.04    0.10
  -8  -3  -2    0.10    0.09
  -8  -3  -2    0.10    0.12
   8  -3   2   -0.04    0.12
  -8  -3  -2   -0.03    0.08
  -8   3  -2    0.11    0.13
  -8   3  -2    0.18    0.14
  -8   3  -2   -0.03    0.11
   8   3   2    0.04    0.11
   8   3   2    0.02    0.09
   8   3   2   -0.08    0.10
   9  -3   2   24.68    0.80
  -9  -3  -2   25.09    0.71
  -9  -3  -2   24.18    0.77
  -9  -3  -2   24.43    0.61
  -9  -3  -2   25.01    0.78
   9  -3   2   24.87    0.83
  -9   3  -2   23.53    0.76
  -9   3  -2   23.91    0.82
   9   3   2   24.30    0.75
  -9   3  -2   23.82    0.81
   9   3   2   23.10    0.82
 -10  -3  -2    2.19    0.28
  10  -3   2    1.61    0.28
  10  -3   2    1.92    0.27
 -10  -3  -2    1.90    0.26
 -10   3  -2    2.02    0.30
  10   3   2    2.12    0.30
 -10   3  -2    1.51    0.25
  10   3   2    2.25    0.27
 -10   3  -2    2.38    0.31
  11  -3   2   14.51    0.64
 -11  -3  -2   12.85    0.59
  11  -3   2   14.33    0.68
 -11   3  -2   15.16    0.61
  11   3   2   13.30    0.59
  11   3   2   14.05    0.68
 -11   3  -2   14.92    0.67
 -11   3  -2   13.23    0.67
  12  -3   2    1.92    0.31
  12  -3   2    2.28    0.34
 -12  -3  -2    1.62    0.27
  12   3   2    1.97    0.28
  12   3   2    2.20    0.35
 -12   3  -2    2.03    0.34
 -12   3  -2    2.28    0.34
  13  -3   2    6.15    0.53
 -13  -3  -2    7.10    0.49
  13  -3   2    7.59    0.55
  13   3   2    6.62    0.59
 -13   3  -2    6.24    0.56
 -13   3  -2    7.63    0.52
  13   3   2    6.65    0.46
  14  -3   2    0.44    0.26
  14  -3   2    0.24    0.22
 -14  -3  -2    0.45    0.21
 -14   3  -2   -0.18    0.23
  14   3   2    0.21    0.23
 -14   3  -2    0.47    0.25
  14   3   2    0.17    0.22
 -15  -3  -2    7.11    0.60
  15  -3   2    6.07    0.61
 -15   3  -2    5.86    0.61
  15   3   2    7.05    0.65
 -15   3  -2    6.61    0.61
  15   3   2    6.69    0.54
 -16  -3  -2    0.09    0.23
  16  -3   2    0.28    0.32
 -16   3  -2    0.11    0.30
  16   3   2    0.32    0.29
  16   3   2    0.02    0.26
 -16   3  -2    0.20    0.27
 -17  -4   2    2.15    0.37
  17  -4  -2    2.76    0.47
 -17   4   2    2.98    0.50
 -17   4   2    2.67    0.43
  17   4  -2    2.06    0.32
  17   4  -2    1.59    0.44
 -16  -4   2    2.47    0.37
  16  -4  -2    3.14    0.41
  16  -4  -2    3.25    0.46
  16   4  -2    3.69    0.36
 -16   4   2    2.37    0.44
 -16   4   2    3.32    0.44
  16   4  -2    3.46    0.52
  15  -4  -2   10.60    0.68
  15  -4  -2    8.83    0.58
 -15  -4   2   10.42    0.57
  15   4  -2   10.66    0.51
  15   4  -2    9.37    0.67
 -15   4   2    9.81    0.61
 -15   4   2   10.78    0.67
 -14  -4   2   14.09    0.64
  14  -4  -2   15.16    0.74
  14  -4  -2   14.58    0.70
 -14   4   2   15.15    0.73
 -14   4   2   12.63    0.72
  14   4  -2   14.10    0.78
  14   4  -2   16.47    0.60
 -13  -4   2   13.22    0.53
  13  -4  -2   12.56    0.67
 -13  -4   2   13.56    0.58
  13  -4  -2   12.98    0.63
 -13   4   2   14.72    0.72
  13   4  -2   13.55    0.53
  13   4  -2   11.39    0.68
 -13   4   2   13.35    0.66
 -12  -4   2   20.15    0.63
  12  -4  -2   18.60    0.76
 -12  -4   2   19.58    0.61
  12  -4  -2   17.78    0.73
 -12  -4   2   19.59    0.68
  12   4  -2   18.34    0.60
 -12   4   2   19.34    0.76
  12   4  -2   17.60    0.81
 -12   4   2   17.73    0.76
 -11  -4   2    3.89    0.26
 -11  -4   2    4.20    0.30
  11  -4  -2    4.23    0.39
  11  -4  -2    3.48    0.35
 -11  -4   2    3.80    0.24
  11   4  -2    3.30    0.25
  11   4  -2    3.91    0.42
 -11   4   2    3.73    0.39
 -11   4   2    3.61    0.35
 -10  -4   2    3.29    0.22
 -10  -4   2    3.10    0.26
 -10  -4   2    3.77    0.22
  10  -4  -2    3.34    0.32
  10  -4  -2    2.94    0.31
  10   4  -2    3.24    0.23
 -10   4   2    3.62    0.33
  10   4  -2    3.51    0.37
 -10   4   2    3.67    0.35
   9  -4  -2    0.92    0.20
  -9  -4   2    1.36    0.15
  -9  -4   2    1.25    0.13
  -9  -4   2    1.37    0.17
   9  -4  -2    1.17    0.20
  -9   4   2    1.20    0.21
   9   4  -2    1.22    0.14
   9   4  -2    1.25    0.22
  -9   4   2    1.64    0.23
  -8  -4   2    7.32    0.26
  -8  -4   2    6.79    0.24
   8  -4  -2    7.14    0.37
  -8  -4   2    7.58    0.30
   8  -4  -2    8.10    0.40
   8   4  -2    7.06    0.26
   8   4  -2    7.10    0.41
  -8   4   2    7.21    0.37
  -8   4   2    7.07    0.40
  -7  -4   2    1.21    0.09
   7  -4  -2    1.28    0.19
  -7  -4   2    1.18    0.13
  -7  -4   2    1.14    0.09
  -7  -4   2    1.17    0.13
  -7  -4   2    1.17    0.13
   7  -4  -2    0.98    0.16
   7   4  -2    1.30    0.10
   7   4  -2    1.11    0.10
  -7   4   2    1.28    0.18
   7   4  -2    0.95    0.18
  -7   4   2    1.12    0.18
   6  -4  -2   67.16    1.50
   6  -4  -2   66.48    1.48
  -6  -4   2   68.33    1.32
  -6  -4   2   68.50    1.32
   6   4  -2   66.00    1.26
   6   4  -2   66.24    1.54
   6   4  -2   67.14    1.26
  -6   4   2   67.89    1.49
   6   4  -2   65.86    1.54
  -6   4   2   64.90    1.51
  -5  -4   2    2.87    0.13
   5  -4  -2    3.06    0.24
  -5  -4   2    2.73    0.13
   5  -4  -2    3.03    0.19
   5  -4  -2    2.93    0.21
   5   4  -2    2.76    0.24
   5   4  -2    2.99    0.25
  -5   4   2    2.68    0.23
  -5   4   2    2.97    0.21
  -4  -4   2  117.34    2.13
   4  -4  -2  116.55    2.34
   4  -4  -2  116.05    2.21
   4  -4  -2  119.58    2.33
  -4  -4   2  119.97    2.13
  -4   4   2  114.50    2.35
   4   4  -2  118.53    2.39
  -4   4   2  114.92    2.32
   4   4  -2  115.64    2.40
   3  -4  -2   28.61    0.65
   3  -4  -2   28.27    0.71
   3  -4  -2   28.85    0.72
  -3   4   2   29.82    0.70
  -3   4   2   29.28    0.73
   2  -4  -2   46.85    0.96
   2  -4  -2   48.40    1.04
   2  -4  -2   47.69    1.05
   2  -4  -2   46.97    1.03
  -2   4   2   48.70    1.05
  -2   4   2   48.94    1.08
   2   4  -2   47.52    1.10
   2   4  -2   46.73    1.09
  -2   4   2   49.41    1.02
   1  -4  -2   51.92    1.08
   1  -4  -2   51.28    1.00
  -1  -4   2   51.75    0.98
  -1  -4   2   50.29    0.98
   1  -4  -2   50.34    1.08
  -1   4   2   50.51    1.11
   1   4  -2   51.25    1.15
  -1   4   2   50.15    1.08
   1   4  -2   49.24    1.06
   1   4  -2   49.94    0.95
  -1   4   2   51.39    1.04
   0  -4  -2   38.78    0.86
   0  -4   2   41.62    0.81
   0  -4   2   38.79    0.81
   0  -4   2   39.93    0.81
   0  -4  -2   40.02    0.78
   0  -4  -2   40.58    0.86
   0   4  -2   38.56    0.94
   0   4   2   38.98    0.89
   0   4  -2   38.00    0.75
   0   4  -2   39.53    0.89
   0   4   2   39.10    0.85
   0   4   2   38.16    0.81
   0   4  -2   38.21    0.80
   1  -4   2   25.01    0.57
  -1  -4  -2   25.28    0.52
  -1  -4  -2   24.00    0.58
  -1  -4  -2   23.87    0.58
   1  -4   2   23.91    0.51
   1  -4   2   24.17    0.57
   1   4   2   24.23    0.62
  -1   4  -2   23.98    0.66
  -1   4  -2   23.70    0.63
   1   4   2   24.10    0.57
  -1   4  -2   24.20    0.57
   1   4   2   24.04    0.61
  -1   4  -2   24.18    0.54
   1   4   2   22.47    0.53
  -2  -4  -2   68.98    1.30
  -2  -4  -2   67.95    1.40
   2  -4   2   69.58    1.41
   2  -4   2   68.37    1.43
   2  -4   2   68.63    1.33
  -2  -4  -2   70.98    1.31
  -2  -4  -2   70.33    1.40
   2   4   2   70.64    1.45
   2   4   2   67.26    1.45
   2   4   2   69.92    1.39
  -2   4  -2   67.99    1.39
  -2   4  -2   67.01    1.51
  -2   4  -2   70.28    1.43
  -3  -4  -2   34.96    0.79
  -3  -4  -2   34.81    0.72
   3  -4   2   33.62    0.77
   3  -4   2   33.83    0.83
  -3  -4  -2   34.21    0.79
  -3  -4  -2   35.03    0.73
   3  -4   2   35.64    0.83
   3   4   2   34.07    0.82
   3   4   2   35.11    0.85
   3   4   2   34.11    0.78
  -3   4  -2   35.01    0.81
  -3   4  -2   34.60    0.83
  -3   4  -2   35.89    0.90
  -3   4  -2   34.49    0.86
  -4  -4  -2   28.86    0.64
  -4  -4  -2   29.08    0.71
   4  -4   2   27.77    0.70
   4  -4   2   30.56    0.70
   4  -4   2   29.49    0.77
   4  -4   2   29.27    0.76
  -4  -4  -2   28.70    0.65
  -4  -4  -2   28.57    0.71
   4   4   2   28.51    0.76
  -4   4  -2   28.39    0.76
   4   4   2   28.34    0.69
  -4   4  -2   29.14    0.78
   4   4   2   28.78    0.69
   4   4   2   28.75    0.64
  -4   4  -2   29.75    0.75
   5  -4   2   33.41    0.81
  -5  -4  -2   35.41    0.77
  -5  -4  -2   33.66    0.82
  -5  -4  -2   32.38    0.82
  -5  -4  -2   35.97    0.77
   5  -4   2   33.66    0.89
   5  -4   2   33.17    0.82
   5  -4   2   34.75    0.89
  -5   4  -2   33.23    0.89
   5   4   2   32.98    0.80
  -5   4  -2   33.04    0.86
   5   4   2   35.21    0.90
   5   4   2   34.60    0.76
  -5   4  -2   33.21    0.89
  -6  -4  -2   10.59    0.36
  -6  -4  -2   10.63    0.35
   6  -4   2    9.39    0.44
  -6  -4  -2   10.26    0.40
   6  -4   2   10.12    0.39
  -6  -4  -2   11.10    0.40
   6  -4   2    9.94    0.43
   6   4   2   11.54    0.46
  -6   4  -2   10.50    0.45
   6   4   2   10.65    0.34
  -6   4  -2   10.58    0.45
   6   4   2   10.40    0.38
  -6   4  -2   10.40    0.43
  -7  -4  -2    4.85    0.26
  -7  -4  -2    5.39    0.26
  -7  -4  -2    5.50    0.24
   7  -4   2    5.03    0.34
  -7  -4  -2    5.03    0.29
   7  -4   2    5.36    0.34
  -7  -4  -2    5.02    0.30
   7   4   2    4.52    0.32
  -7   4  -2    5.18    0.35
  -7   4  -2    5.65    0.33
  -7   4  -2    5.60    0.35
   7   4   2    5.12    0.29
  -8  -4  -2   10.11    0.39
   8  -4   2   11.05    0.51
  -8  -4  -2    9.95    0.40
   8  -4   2   10.26    0.48
  -8  -4  -2   11.06    0.45
  -8  -4  -2   10.86    0.46
  -8  -4  -2   10.91    0.35
  -8   4  -2   11.00    0.50
  -8   4  -2   10.53    0.52
   8   4   2   11.07    0.51
  -8   4  -2   11.08    0.50
   8   4   2    9.84    0.42
  -9  -4  -2    0.04    0.13
   9  -4   2    0.08    0.17
  -9  -4  -2   -0.02    0.11
  -9  -4  -2    0.00    0.10
   9  -4   2    0.05    0.14
  -9   4  -2   -0.21    0.13
  -9   4  -2    0.03    0.16
   9   4   2   -0.05    0.14
  -9   4  -2    0.17    0.18
   9   4   2   -0.05    0.14
 -10  -4  -2    5.59    0.34
 -10  -4  -2    5.91    0.38
  10  -4   2    6.06    0.41
  10  -4   2    6.16    0.44
  10   4   2    6.13    0.38
 -10   4  -2    6.41    0.42
  10   4   2    4.59    0.43
 -10   4  -2    6.33    0.46
  11  -4   2    0.34    0.22
  11  -4   2    0.21    0.19
 -11  -4  -2    0.45    0.18
  11   4   2    0.34    0.19
 -11   4  -2    0.68    0.23
  11   4   2    0.51    0.19
 -11   4  -2    0.31    0.23
 -12  -4  -2    2.09    0.30
  12  -4   2    2.41    0.34
  12  -4   2    2.03    0.35
 -12   4  -2    1.57    0.31
 -12   4  -2    0.95    0.29
  12   4   2    2.10    0.35
  12   4   2    2.11    0.29
 -13  -4  -2    0.35    0.22
  13  -4   2    0.93    0.31
  13  -4   2    0.22    0.21
 -13   4  -2    0.30    0.24
  13   4   2    0.23    0.23
 -13   4  -2    0.44    0.26
  13   4   2    0.15    0.19
  14  -4   2    2.41    0.38
 -14  -4  -2    2.29    0.36
  14  -4   2    2.50    0.41
  14   4   2    2.43    0.41
 -14   4  -2    2.59    0.43
 -14   4  -2    2.16    0.39
  14   4   2    2.29    0.33
 -15  -4  -2    0.16    0.23
  15  -4   2    0.01    0.22
  15  -4   2   -0.11    0.28
  15   4   2    0.12    0.25
 -15   4  -2    0.22    0.25
 -15   4  -2    0.09    0.29
  15   4   2   -0.17    0.22
 -17  -5   2    2.18    0.36
  17  -5  -2    2.61    0.47
 -17   5   2    1.91    0.40
  17   5  -2    1.74    0.42
 -17   5   2    2.69    0.47
  16  -5  -2    0.19    0.24
 -16  -5   2    0.08    0.22
  16  -5  -2    0.54    0.33
 -16   5   2   -0.01    0.28
 -16   5   2    0.03    0.24
  16   5  -2    0.11    0.28
 -15  -5   2    0.89    0.26
  15  -5  -2    1.04    0.30
  15  -5  -2    0.74    0.32
 -15   5   2    0.89    0.29
 -15   5   2    0.71    0.31
  15   5  -2    0.48    0.29
  15   5  -2    0.76    0.20
 -14  -5   2    0.01    0.15
 -14  -5   2   -0.06    0.18
  14  -5  -2    0.24    0.26
  14  -5  -2    0.24    0.22
  14   5  -2    0.18    0.26
 -14   5   2   -0.15    0.23
  14   5  -2    0.19    0.16
 -14   5   2    0.10    0.21
 -13  -5   2    0.05    0.14
  13  -5  -2   -0.07    0.18
  13  -5  -2    0.05    0.23
 -13  -5   2    0.05    0.16
 -13   5   2   -0.04    0.23
 -13   5   2   -0.08    0.16
  13   5  -2    0.22    0.22
  13   5  -2    0.15    0.14
  12  -5  -2   -0.03    0.16
 -12  -5   2    0.33    0.13
 -12  -5   2    0.13    0.15
  12  -5  -2    0.16    0.21
 -12  -5   2    0.14    0.13
 -12   5   2    0.36    0.19
  12   5  -2    0.15    0.13
 -12   5   2    0.15    0.20
  12   5  -2    0.15    0.20
  11  -5  -2    0.08    0.19
 -11  -5   2    0.06    0.11
 -11  -5   2    0.02    0.10
  11  -5  -2    0.13    0.16
 -11  -5   2    0.07    0.13
 -11   5   2    0.13    0.17
  11   5  -2    0.60    0.22
  11   5  -2   -0.09    0.10
 -11   5   2   -0.31    0.15
 -10  -5   2    2.44    0.23
  10  -5  -2    2.44    0.31
  10  -5  -2    1.60    0.25
 -10  -5   2    2.44    0.20
 -10  -5   2    2.21    0.18
  10   5  -2    2.30    0.17
 -10   5   2    1.97    0.28
  10   5  -2    2.01    0.31
 -10   5   2    2.58    0.32
   9  -5  -2   -0.09    0.15
   9  -5  -2    0.22    0.13
  -9  -5   2    0.03    0.08
  -9  -5   2   -0.02    0.06
  -9  -5   2    0.10    0.10
  -9   5   2    0.25    0.17
   9   5  -2    0.00    0.07
  -9   5   2    0.04    0.12
   9   5  -2    0.05    0.14
   8  -5  -2    0.65    0.19
  -8  -5   2    0.72    0.09
   8  -5  -2    0.85    0.17
  -8  -5   2    0.84    0.12
  -8  -5   2    0.76    0.10
  -8   5   2    0.71    0.17
   8   5  -2    0.59    0.18
   8   5  -2    0.77    0.08
  -8   5   2    0.88    0.20
  -7  -5   2    2.87    0.17
  -7  -5   2    2.79    0.11
   7  -5  -2    2.65    0.26
   7  -5  -2    2.37    0.26
  -7   5   2    2.58    0.26
   7   5  -2    2.77    0.29
  -7   5   2    2.32    0.24
   6  -5  -2   -0.04    0.10
   6  -5  -2    0.52    0.15
  -6  -5   2    0.36    0.07
  -6  -5   2    0.25    0.07
   6  -5  -2    0.37    0.11
  -6   5   2    0.22    0.11
   6   5  -2    0.37    0.13
  -6   5   2    0.20    0.12
   6   5  -2    0.22    0.12
   5  -5  -2    1.49    0.16
   5  -5  -2    1.23    0.17
   5  -5  -2    1.40    0.17
  -5  -5   2    1.63    0.10
  -5  -5   2    1.41    0.09
  -5   5   2    1.38    0.19
   5   5  -2    1.69    0.21
  -5   5   2    1.26    0.17
   5   5  -2    1.32    0.19
   4  -5  -2    0.85    0.15
   4  -5  -2    0.88    0.15
   4  -5  -2    1.00    0.13
  -4  -5   2    0.96    0.06
   4   5  -2    1.66    0.20
  -4   5   2    1.28    0.17
  -4   5   2    1.55    0.20
   4   5  -2    1.10    0.17
  -4   5   2    1.05    0.15
   3  -5  -2    0.03    0.07
   3  -5  -2    0.00    0.07
   3  -5  -2   -0.10    0.08
  -3   5   2    0.03    0.08
   3   5  -2    0.19    0.11
  -3   5   2    0.06    0.09
   3   5  -2   -0.03    0.09
  -3   5   2   -0.10    0.09
  -2  -5   2    4.24    0.14
  -2  -5   2    4.17    0.13
   2  -5  -2    4.26    0.24
   2  -5  -2    4.26    0.19
   2  -5  -2    4.22    0.23
   2  -5  -2    4.56    0.23
   2   5  -2    4.09    0.26
  -2   5   2    4.55    0.21
   2   5  -2    4.40    0.27
  -2   5   2    4.18    0.23
  -2   5   2    4.36    0.27
  -1  -5   2    5.70    0.19
  -1  -5   2    5.79    0.19
   1  -5  -2    5.95    0.22
   1  -5  -2    6.15    0.26
   1  -5  -2    5.58    0.26
  -1   5   2    5.88    0.22
   1   5  -2    5.85    0.31
  -1   5   2    5.64    0.29
  -1   5   2    5.89    0.26
   0  -5   2   30.11    0.68
   0  -5  -2   30.48    0.65
   0  -5   2   31.36    0.68
   0  -5  -2   31.07    0.74
   0  -5   2   30.70    0.68
   0  -5  -2   31.48    0.74
   0  -5   2   31.10    0.59
   0   5  -2   30.23    0.66
   0   5   2   30.28    0.71
   0   5  -2   32.21    0.84
   0   5   2   30.95    0.78
  -1  -5  -2   25.27    0.63
  -1  -5  -2   24.62    0.61
   1  -5   2   25.54    0.55
  -1  -5  -2   25.91    0.55
   1  -5   2   25.72    0.61
   1  -5   2   25.54    0.61
  -1   5  -2   23.90    0.72
   1   5   2   24.37    0.67
   1   5   2   25.09    0.69
   1   5   2   23.98    0.59
  -1   5  -2   24.67    0.60
   2  -5   2    4.47    0.25
  -2  -5  -2    4.78    0.22
  -2  -5  -2    4.92    0.23
   2  -5   2    5.10    0.24
   2  -5   2    5.18    0.21
  -2  -5  -2    4.93    0.19
  -2  -5  -2    4.93    0.19
   2   5   2    4.89    0.21
  -2   5  -2    4.99    0.25
   2   5   2    4.98    0.27
   2   5   2    5.19    0.28
  -2   5  -2    5.28    0.32
  -2   5  -2    4.61    0.21
   2   5   2    4.46    0.17
  -2   5  -2    4.01    0.27
  -3  -5  -2   14.14    0.42
  -3  -5  -2   14.63    0.38
  -3  -5  -2   14.01    0.43
   3  -5   2   15.29    0.48
   3  -5   2   14.81    0.47
   3  -5   2   14.33    0.42
  -3  -5  -2   14.54    0.38
   3   5   2   13.93    0.47
  -3   5  -2   15.20    0.55
   3   5   2   14.70    0.41
  -3   5  -2   14.77    0.47
  -3   5  -2   14.27    0.44
  -3   5  -2   14.61    0.51
   3   5   2   14.20    0.35
   3   5   2   14.01    0.49
  -4  -5  -2    0.74    0.13
  -4  -5  -2    0.85    0.13
   4  -5   2    0.82    0.13
  -4  -5  -2    0.71    0.10
   4  -5   2    1.02    0.16
  -4  -5  -2    0.72    0.10
   4  -5   2    0.56    0.13
   4   5   2    0.83    0.12
   4   5   2    0.47    0.14
  -4   5  -2    0.76    0.17
   4   5   2    0.82    0.09
  -4   5  -2    1.08    0.18
   4   5   2    0.85    0.12
   4   5   2    0.85    0.15
  -4   5  -2    0.60    0.14
  -4   5  -2    0.92    0.15
   5  -5   2    6.82    0.31
  -5  -5  -2    6.30    0.26
   5  -5   2    6.64    0.31
  -5  -5  -2    6.63    0.30
  -5  -5  -2    6.46    0.26
   5  -5   2    6.81    0.36
  -5  -5  -2    6.96    0.30
   5  -5   2    7.06    0.35
  -5   5  -2    6.49    0.36
  -5   5  -2    6.52    0.35
   5   5   2    6.28    0.28
  -5   5  -2    6.75    0.40
  -5   5  -2    6.52    0.33
   5   5   2    6.25    0.35
   6  -5   2   14.51    0.54
  -6  -5  -2   14.59    0.48
   6  -5   2   13.72    0.54
  -6  -5  -2   13.76    0.47
  -6  -5  -2   13.99    0.43
   6  -5   2   13.85    0.49
  -6  -5  -2   14.15    0.43
  -6   5  -2   14.23    0.55
   6   5   2   14.02    0.54
   6   5   2   14.54    0.45
  -6   5  -2   14.03    0.55
  -6   5  -2   13.20    0.51
   7  -5   2    9.61    0.45
  -7  -5  -2    8.73    0.34
   7  -5   2    9.10    0.46
  -7  -5  -2    9.16    0.36
  -7  -5  -2    8.90    0.32
  -7  -5  -2    9.49    0.40
   7   5   2    8.95    0.37
  -7   5  -2    8.90    0.43
  -7   5  -2    8.68    0.44
   7   5   2    9.03    0.45
  -7   5  -2    9.56    0.47
  -8  -5  -2   10.18    0.46
  -8  -5  -2   11.20    0.43
   8  -5   2   10.80    0.54
  -8  -5  -2   11.27    0.41
   8  -5   2   10.54    0.51
   8   5   2   11.15    0.44
  -8   5  -2   11.40    0.52
   8   5   2   10.79    0.51
  -8   5  -2   11.59    0.54
   9  -5   2    8.63    0.48
  -9  -5  -2    8.69    0.43
  -9  -5  -2    8.22    0.38
   9  -5   2    8.69    0.52
  -9  -5  -2    8.47    0.39
  -9   5  -2    8.35    0.49
  -9   5  -2    9.25    0.50
   9   5   2    8.39    0.48
   9   5   2    9.01    0.41
 -10  -5  -2    0.82    0.21
 -10  -5  -2    0.80    0.18
  10  -5   2    0.74    0.23
  10  -5   2    0.46    0.22
  10   5   2    0.90    0.22
 -10   5  -2    0.71    0.23
  10   5   2    0.65    0.19
 -10   5  -2    0.94    0.24
  11  -5   2    7.23    0.50
 -11  -5  -2    8.36    0.47
  11  -5   2    8.39    0.57
  11   5   2    7.07    0.49
 -11   5  -2    8.59    0.53
  11   5   2    8.68    0.44
 -11   5  -2    7.10    0.53
  12  -5   2    2.66    0.36
  12  -5   2    3.05    0.40
 -12  -5  -2    2.86    0.35
 -12   5  -2    2.69    0.40
  12   5   2    3.21    0.33
  12   5   2    3.46    0.43
 -12   5  -2    3.42    0.42
 -13  -5  -2    5.27    0.48
  13  -5   2    7.15    0.63
  13  -5   2    5.80    0.54
  13   5   2    7.40    0.62
  13   5   2    7.74    0.45
 -13   5  -2    6.18    0.56
 -13   5  -2    7.02    0.62
  14  -5   2   10.74    0.71
 -14  -5  -2    9.68    0.60
  14  -5   2    8.41    0.59
 -14   5  -2   10.07    0.66
  14   5   2   10.17    0.54
 -14   5  -2    9.08    0.68
  14   5   2    7.87    0.60
  15  -5   2    4.66    0.58
  15  -5   2    4.08    0.51
 -15  -5  -2    4.76    0.49
 -15   5  -2    4.68    0.57
  15   5   2    4.22    0.43
  15   5   2    3.20    0.49
 -16  -6   2    4.74    0.47
  16  -6  -2    4.35    0.53
  16  -6  -2    5.10    0.60
  16   6  -2    4.66    0.59
 -16   6   2    4.46    0.56
  15  -6  -2    0.29    0.25
 -15  -6   2    0.13    0.19
  15  -6  -2    0.27    0.27
  15   6  -2    0.32    0.30
 -15   6   2    0.21    0.29
 -15   6   2    0.15    0.23
  14  -6  -2    6.54    0.59
 -14  -6   2    5.99    0.42
 -14  -6   2    5.94    0.39
  14  -6  -2    6.19    0.56
  14   6  -2    4.81    0.56
 -14   6   2    6.15    0.59
 -14   6   2    5.61    0.54
  13  -6  -2    2.41    0.39
 -13  -6   2    2.42    0.27
  13  -6  -2    2.46    0.36
 -13  -6   2    2.34    0.29
  13   6  -2    2.36    0.39
 -13   6   2    2.31    0.39
 -13   6   2    2.30    0.35
  12  -6  -2    4.29    0.44
 -12  -6   2    4.15    0.29
 -12  -6   2    5.34    0.35
 -12  -6   2    5.27    0.30
  12  -6  -2    4.75    0.48
 -12   6   2    5.14    0.51
  12   6  -2    5.12    0.51
 -12   6   2    5.49    0.48
 -11  -6   2   17.17    0.52
 -11  -6   2   17.45    0.59
 -11  -6   2   17.81    0.54
  11  -6  -2   15.05    0.69
  11  -6  -2   16.08    0.74
 -11   6   2   16.20    0.75
 -11   6   2   16.50    0.71
  11   6  -2   17.39    0.80
 -10  -6   2   11.77    0.44
 -10  -6   2   11.47    0.39
 -10  -6   2   11.84    0.38
  10  -6  -2   11.18    0.59
  10  -6  -2   10.36    0.54
 -10   6   2   10.84    0.54
 -10   6   2   10.76    0.58
  10   6  -2   11.96    0.62
   9  -6  -2   28.94    0.93
  -9  -6   2   26.41    0.65
  -9  -6   2   28.43    0.65
   9  -6  -2   28.12    0.91
  -9  -6   2   28.50    0.73
  -9   6   2   28.01    0.94
   9   6  -2   27.94    0.97
  -9   6   2   28.03    0.89
  -8  -6   2   19.60    0.44
  -8  -6   2   18.90    0.52
   8  -6  -2   18.41    0.69
  -8  -6   2   18.97    0.44
   8  -6  -2   17.57    0.67
   8   6  -2   18.10    0.73
  -8   6   2   20.23    0.72
  -8   6   2   18.37    0.67
   7  -6  -2   22.56    0.72
  -7  -6   2   21.05    0.52
   7  -6  -2   21.27    0.72
   7   6  -2   20.78    0.76
   7   6  -2   20.39    0.75
  -7   6   2   19.65    0.67
  -7   6   2   20.37    0.71
  -6  -6   2    3.54    0.16
   6  -6  -2    3.27    0.30
   6  -6  -2    3.56    0.30
   6  -6  -2    3.86    0.25
  -6   6   2    3.51    0.29
  -6   6   2    3.49    0.31
   6   6  -2    3.18    0.31
   6   6  -2    3.58    0.33
   5  -6  -2   16.96    0.52
   5  -6  -2   17.93    0.60
   5  -6  -2   18.32    0.59
  -5  -6   2   17.42    0.40
  -5  -6   2   17.49    0.39
  -5   6   2   18.05    0.60
   5   6  -2   17.99    0.65
  -5   6   2   17.51    0.64
  -5   6   2   17.71    0.56
   5   6  -2   16.75    0.62
  -4  -6   2    0.38    0.06
   4  -6  -2    0.28    0.11
  -4  -6   2    0.22    0.05
   4  -6  -2    0.24    0.10
   4  -6  -2    0.15    0.12
   4   6  -2    0.05    0.10
  -4   6   2    0.25    0.10
  -4   6   2    0.37    0.13
   4   6  -2    0.14    0.13
  -4   6   2    0.27    0.12
   3  -6  -2   21.85    0.56
  -3  -6   2   20.69    0.45
   3  -6  -2   21.40    0.62
  -3  -6   2   20.87    0.45
   3  -6  -2   20.60    0.62
   3  -6  -2   22.00    0.63
  -3   6   2   21.49    0.58
   3   6  -2   21.49    0.69
  -3   6   2   20.70    0.67
   3   6  -2   21.17    0.69
  -3   6   2   20.47    0.62
  -2  -6   2   16.95    0.39
   2  -6  -2   18.16    0.53
   2  -6  -2   17.06    0.52
   2  -6  -2   16.23    0.52
   2  -6  -2   16.72    0.45
  -2  -6   2   15.96    0.39
  -2   6   2   16.11    0.51
  -2   6   2   16.62    0.57
   2   6  -2   16.52    0.59
  -2   6   2   17.19    0.47
  -1  -6   2   30.11    0.67
   1  -6  -2   30.26    0.76
   1  -6  -2   31.65    0.69
  -1  -6   2   30.65    0.67
   1  -6  -2   30.82    0.77
  -1   6   2   30.87    0.84
  -1   6   2   30.80    0.69
  -1   6   2   30.99    0.75
   1   6  -2   30.79    0.87
   0  -6   2   47.62    0.92
   0  -6   2   48.15    1.02
   0  -6   2   47.55    1.02
   0  -6  -2   49.84    1.09
   0  -6   2   49.00    1.02
   0  -6  -2   47.64    1.08
   0  -6  -2   49.29    0.99
   0   6   2   46.66    0.97
   0   6   2   50.06    1.17
   0   6   2   47.96    1.05
   0   6  -2   48.71    0.99
   0   6  -2   47.90    1.21
   0   6  -2   49.15    0.97
   1  -6   2   34.81    0.73
   1  -6   2   34.20    0.80
   1  -6   2   34.17    0.80
  -1  -6  -2   34.05    0.81
  -1  -6  -2   34.37    0.82
  -1  -6  -2   34.68    0.73
  -1   6  -2   35.52    0.96
  -1   6  -2   33.66    0.70
   1   6   2   33.58    0.69
  -1   6  -2   33.43    0.78
   1   6   2   34.25    0.77
   1   6   2   33.58    0.89
   2  -6   2   32.51    0.74
   2  -6   2   32.24    0.81
  -2  -6  -2   32.64    0.79
  -2  -6  -2   32.73    0.80
   2  -6   2   34.12    0.82
  -2  -6  -2   33.02    0.72
   2   6   2   33.41    0.89
  -2   6  -2   32.69    0.93
   2   6   2   34.44    0.89
   2   6   2   33.38    0.75
  -2   6  -2   34.31    0.81
  -2   6  -2   32.74    0.75
   3  -6   2   26.30    0.72
  -3  -6  -2   27.01    0.61
  -3  -6  -2   27.16    0.68
   3  -6   2   25.02    0.65
  -3  -6  -2   26.56    0.60
   3  -6   2   26.38    0.72
  -3  -6  -2   25.78    0.66
   3   6   2   27.86    0.78
  -3   6  -2   26.07    0.67
   3   6   2   26.24    0.75
   3   6   2   26.33    0.62
  -3   6  -2   26.19    0.72
  -3   6  -2   26.56    0.83
  -4  -6  -2   19.30    0.49
   4  -6   2   18.35    0.54
  -4  -6  -2   18.50    0.54
  -4  -6  -2   19.12    0.50
   4  -6   2   19.01    0.61
   4  -6   2   19.02    0.60
   4   6   2   18.93    0.49
   4   6   2   18.72    0.62
  -4   6  -2   17.07    0.56
   4   6   2   19.99    0.65
  -4   6  -2   19.28    0.61
  -4   6  -2   18.58    0.68
   4   6   2   19.85    0.50
  -5  -6  -2    6.27    0.31
   5  -6   2    6.71    0.37
   5  -6   2    6.78    0.33
   5  -6   2    6.62    0.32
  -5  -6  -2    6.96    0.28
   5  -6   2    7.64    0.38
  -5  -6  -2    6.99    0.28
   5   6   2    6.32    0.36
   5   6   2    6.88    0.28
  -5   6  -2    6.81    0.37
   5   6   2    6.84    0.39
  -5   6  -2    6.78    0.43
  -5   6  -2    6.99    0.35
  -6  -6  -2   10.77    0.37
  -6  -6  -2   10.47    0.42
   6  -6   2   10.98    0.50
   6  -6   2   10.30    0.47
  -6  -6  -2   11.52    0.38
   6  -6   2   10.43    0.43
   6   6   2   10.40    0.37
  -6   6  -2   10.84    0.50
  -6   6  -2    9.73    0.52
  -6   6  -2   10.98    0.47
   6   6   2   11.35    0.51
  -7  -6  -2    7.32    0.32
   7  -6   2    7.26    0.41
  -7  -6  -2    7.68    0.37
   7  -6   2    7.28    0.43
  -7  -6  -2    7.07    0.32
  -7   6  -2    7.50    0.41
   7   6   2    7.52    0.44
  -7   6  -2    7.62    0.44
   7   6   2    7.67    0.33
  -7   6  -2    7.36    0.50
  -8  -6  -2    5.28    0.33
   8  -6   2    5.31    0.44
  -8  -6  -2    5.25    0.29
  -8  -6  -2    5.31    0.31
   8  -6   2    4.83    0.36
  -8   6  -2    4.38    0.43
   8   6   2    4.99    0.29
   8   6   2    4.61    0.40
  -8   6  -2    5.37    0.40
  -8   6  -2    4.89    0.40
  -9  -6  -2   10.15    0.44
   9  -6   2   11.50    0.57
  -9  -6  -2   10.28    0.49
   9  -6   2   10.59    0.58
  -9  -6  -2   10.82    0.44
   9   6   2   11.35    0.44
  -9   6  -2   10.79    0.55
  -9   6  -2   11.35    0.59
   9   6   2   11.22    0.57
 -10  -6  -2    3.25    0.29
 -10  -6  -2    3.44    0.34
  10  -6   2    3.41    0.40
  10  -6   2    3.98    0.41
 -10   6  -2    3.84    0.40
  10   6   2    4.00    0.42
  10   6   2    4.11    0.30
 -10   6  -2    3.50    0.41
 -11  -6  -2    7.71    0.47
  11  -6   2    7.01    0.58
 -11  -6  -2    7.17    0.42
  11  -6   2    7.20    0.51
  11   6   2    7.38    0.52
  11   6   2    6.51    0.38
 -11   6  -2    6.78    0.58
  12  -6   2    0.56    0.26
  12  -6   2    0.47    0.28
 -12  -6  -2    0.55    0.22
  12   6   2    0.81    0.28
  12   6   2    0.77    0.21
 -12   6  -2    0.61    0.28
 -13  -6  -2    1.32    0.29
  13  -6   2    1.62    0.38
  13  -6   2    1.21    0.32
 -13   6  -2    1.85    0.39
  13   6   2    1.20    0.32
  13   6   2    1.45    0.25
 -14  -6  -2    0.15    0.22
  14  -6   2    0.04    0.25
  14  -6   2   -0.16    0.30
 -14   6  -2    0.06    0.25
  14   6   2   -0.10    0.25
  15  -7  -2    0.31    0.33
 -15  -7   2    0.12    0.20
  15  -7  -2    0.03    0.27
  15   7  -2    0.51    0.31
 -15   7   2    0.07    0.28
  14  -7  -2    0.08    0.26
 -14  -7   2   -0.03    0.15
  14  -7  -2    0.37    0.25
 -14  -7   2    0.15    0.19
 -14   7   2    0.13    0.28
  14   7  -2    0.09    0.29
 -13  -7   2    0.39    0.17
  13  -7  -2    0.18    0.22
  13  -7  -2    0.53    0.30
 -13  -7   2    0.20    0.18
  13   7  -2   -0.05    0.24
 -13   7   2    0.01    0.25
 -12  -7   2    3.20    0.30
 -12  -7   2    2.92    0.26
  12  -7  -2    3.52    0.43
 -12  -7   2    3.03    0.27
  12  -7  -2    3.68    0.45
  12   7  -2    3.08    0.43
 -12   7   2    3.25    0.43
 -11  -7   2    0.73    0.17
  11  -7  -2    0.58    0.26
 -11  -7   2    0.60    0.14
 -11  -7   2    0.33    0.13
  11  -7  -2    0.44    0.21
  11   7  -2    0.56    0.23
 -11   7   2    0.64    0.26
  10  -7  -2    3.86    0.40
 -10  -7   2    2.92    0.20
  10  -7  -2    3.80    0.41
 -10  -7   2    3.47    0.26
 -10  -7   2    2.81    0.21
  10   7  -2    2.91    0.39
 -10   7   2    3.47    0.40
 -10   7   2    4.15    0.39
   9  -7  -2    0.09    0.17
   9  -7  -2   -0.14    0.16
  -9  -7   2    0.05    0.08
  -9  -7   2   -0.04    0.10
  -9  -7   2    0.01    0.07
   9   7  -2    0.12    0.18
  -9   7   2    0.04    0.18
  -9   7   2    0.02    0.15
  -8  -7   2    0.16    0.07
  -8  -7   2    0.32    0.08
   8  -7  -2    0.38    0.19
  -8  -7   2    0.43    0.11
   8  -7  -2    0.18    0.16
   8   7  -2    0.27    0.18
  -8   7   2    0.22    0.19
  -8   7   2    0.28    0.16
  -8   7   2    0.34    0.19
   7  -7  -2    0.29    0.17
  -7  -7   2    0.24    0.09
   7  -7  -2    0.15    0.16
   7   7  -2   -0.04    0.15
  -7   7   2    0.16    0.19
  -7   7   2    0.19    0.15
   7   7  -2    0.16    0.18
  -7   7   2    0.45    0.17
   6  -7  -2   -0.08    0.13
  -6  -7   2   -0.04    0.06
   6  -7  -2    0.08    0.13
  -6   7   2   -0.05    0.10
  -6   7   2    0.05    0.14
   6   7  -2    0.07    0.15
   6   7  -2    0.23    0.16
  -6   7   2    0.08    0.15
   5  -7  -2    0.08    0.12
  -5  -7   2    0.03    0.05
   5  -7  -2    0.03    0.10
   5  -7  -2    0.05    0.13
   5   7  -2    0.25    0.15
  -5   7   2    0.25    0.12
  -5   7   2    0.01    0.14
  -5   7   2   -0.07    0.11
   5   7  -2   -0.11    0.13
   4  -7  -2    1.85    0.19
  -4  -7   2    1.77    0.11
   4  -7  -2    1.69    0.22
   4  -7  -2    1.90    0.23
  -4   7   2    1.69    0.21
   4   7  -2    1.36    0.23
  -4   7   2    1.81    0.19
   4   7  -2    1.68    0.24
  -4   7   2    1.76    0.24
  -3  -7   2    0.60    0.08
   3  -7  -2    0.51    0.12
   3  -7  -2    0.61    0.15
   3  -7  -2    0.61    0.14
   3  -7  -2    0.57    0.14
  -3   7   2    0.77    0.15
  -3   7   2    0.73    0.17
   3   7  -2    0.72    0.18
   3   7  -2    0.56    0.16
   2  -7  -2   10.28    0.36
  -2  -7   2   10.82    0.31
   2  -7  -2   10.13    0.41
   2  -7  -2   10.10    0.42
  -2   7   2   10.39    0.40
   2   7  -2   10.38    0.50
  -2   7   2   10.62    0.48
  -1  -7   2    0.48    0.10
   1  -7  -2    0.40    0.10
   1  -7  -2    0.53    0.13
   1  -7  -2    0.26    0.11
   1   7  -2    0.44    0.16
  -1   7   2    0.33    0.11
  -1   7   2    0.34    0.15
   0  -7   2   11.53    0.37
   0  -7  -2   10.89    0.35
   0  -7  -2   11.34    0.41
   0  -7  -2   10.38    0.40
   0  -7   2   11.16    0.31
   0   7  -2   10.97    0.30
   0   7   2   11.16    0.48
   0   7   2   11.17    0.37
   0   7  -2   11.31    0.52
  -1  -7  -2   -0.02    0.09
  -1  -7  -2    0.06    0.07
   1  -7   2    0.01    0.08
   1  -7   2    0.01    0.07
  -1   7  -2    0.09    0.12
  -1   7  -2    0.05    0.08
   1   7   2   -0.09    0.10
   1   7   2   -0.06    0.08
   2  -7   2    5.80    0.26
   2  -7   2    5.95    0.30
  -2  -7  -2    6.18    0.24
  -2  -7  -2    5.72    0.29
   2   7   2    6.33    0.24
  -2   7  -2    5.27    0.37
  -2   7  -2    6.23    0.29
   2   7   2    5.74    0.35
   3  -7   2    0.23    0.11
   3  -7   2    0.48    0.14
  -3  -7  -2    0.39    0.10
   3  -7   2    0.42    0.13
  -3  -7  -2    0.21    0.11
   3   7   2    0.40    0.09
  -3   7  -2    0.67    0.14
   3   7   2    0.37    0.15
  -3   7  -2    0.65    0.18
   3   7   2    0.49    0.15
  -4  -7  -2    5.75    0.26
   4  -7   2    5.66    0.33
   4  -7   2    5.48    0.34
  -4  -7  -2    5.29    0.25
  -4  -7  -2    5.44    0.28
   4  -7   2    5.40    0.30
   4   7   2    5.46    0.36
  -4   7  -2    6.00    0.34
   4   7   2    6.12    0.38
  -4   7  -2    5.45    0.41
   4   7   2    5.98    0.24
  -5  -7  -2    5.00    0.29
  -5  -7  -2    4.59    0.25
   5  -7   2    4.45    0.34
  -5  -7  -2    4.89    0.25
   5  -7   2    5.14    0.34
  -5   7  -2    3.24    0.36
   5   7   2    5.33    0.39
   5   7   2    4.52    0.38
  -5   7  -2    4.40    0.32
   5   7   2    4.70    0.22
   6  -7   2   10.53    0.52
   6  -7   2   11.95    0.53
  -6  -7  -2   12.44    0.46
  -6  -7  -2   11.16    0.40
  -6  -7  -2   11.32    0.40
  -6   7  -2   11.28    0.59
   6   7   2   10.92    0.54
   6   7   2   11.72    0.37
  -6   7  -2   12.25    0.54
  -7  -7  -2    7.76    0.35
   7  -7   2    8.33    0.47
  -7  -7  -2    8.44    0.36
   7  -7   2    8.55    0.49
  -7  -7  -2    8.11    0.39
  -7   7  -2    8.21    0.48
  -7   7  -2    9.90    0.58
   7   7   2    8.30    0.31
   7   7   2    8.65    0.49
   8  -7   2   24.72    0.88
  -8  -7  -2   26.44    0.78
  -8  -7  -2   24.66    0.71
   8  -7   2   24.51    0.88
  -8  -7  -2   24.80    0.71
   8   7   2   24.99    0.65
  -8   7  -2   26.92    0.99
   8   7   2   26.02    0.91
  -8   7  -2   24.44    0.89
  -9  -7  -2    6.35    0.39
  -9  -7  -2    5.96    0.33
  -9  -7  -2    5.75    0.35
   9  -7   2    6.97    0.51
   9  -7   2    7.47    0.49
   9   7   2    6.06    0.31
  -9   7  -2    6.87    0.59
   9   7   2    5.78    0.49
  -9   7  -2    6.32    0.52
  10  -7   2   19.26    0.85
 -10  -7  -2   18.66    0.70
  10  -7   2   19.58    0.82
 -10  -7  -2   20.20    0.68
 -10   7  -2   18.42    0.82
  10   7   2   18.28    0.57
 -10   7  -2   19.92    0.91
  10   7   2   20.38    0.84
 -11  -7  -2    4.20    0.39
  11  -7   2    3.96    0.44
  11  -7   2    3.85    0.48
 -11  -7  -2    3.17    0.33
 -11   7  -2    4.11    0.47
  11   7   2    3.31    0.42
 -11   7  -2    4.51    0.54
 -12  -7  -2    4.52    0.44
  12  -7   2    6.18    0.55
  12  -7   2    5.54    0.55
 -12   7  -2    4.80    0.53
  12   7   2    5.21    0.54
 -12   7  -2    5.72    0.59
 -13  -7  -2    2.88    0.38
  13  -7   2    1.97    0.40
 -13   7  -2    3.67    0.49
  13   7   2    3.30    0.47
 -13   7  -2    2.63    0.46
  14  -7   2    2.75    0.47
 -14  -7  -2    2.72    0.38
  14  -7   2    2.19    0.43
 -14   7  -2    2.69    0.49
  14   7   2    3.13    0.47
 -14   7  -2    2.89    0.47
 -15   8   2    3.35    0.58
  14  -8  -2    0.62    0.29
 -14  -8   2    0.14    0.16
 -14  -8   2    0.18    0.20
  14  -8  -2    0.80    0.36
 -14   8   2    0.69    0.32
  14   8  -2    0.21    0.29
 -14   8   2    0.12    0.28
 -13  -8   2    3.89    0.35
  13  -8  -2    3.39    0.45
  13  -8  -2    3.76    0.50
 -13  -8   2    3.35    0.31
 -13   8   2    3.48    0.53
  13   8  -2    3.99    0.54
 -13   8   2    3.77    0.49
 -12  -8   2    1.45    0.20
 -12  -8   2    1.42    0.21
  12  -8  -2    1.46    0.32
  12  -8  -2    1.65    0.36
 -12  -8   2    1.46    0.23
 -12   8   2    1.43    0.36
 -12   8   2    1.76    0.34
  12   8  -2    1.57    0.35
 -11  -8   2    5.51    0.32
  11  -8  -2    5.19    0.52
 -11  -8   2    6.22    0.35
  11  -8  -2    5.31    0.49
 -11  -8   2    5.63    0.30
 -11   8   2    7.24    0.65
 -11   8   2    6.42    0.56
  11   8  -2    5.58    0.56
 -10  -8   2    6.52    0.33
  10  -8  -2    7.30    0.58
  10  -8  -2    6.65    0.48
 -10  -8   2    6.15    0.29
 -10  -8   2    6.38    0.28
  10   8  -2    6.77    0.58
 -10   8   2    6.17    0.59
 -10   8   2    6.06    0.52
  -9  -8   2   10.53    0.38
   9  -8  -2   10.31    0.55
  -9  -8   2    9.33    0.32
   9  -8  -2    9.95    0.59
  -9  -8   2   10.01    0.33
  -9   8   2   10.50    0.66
  -9   8   2    9.43    0.56
   9   8  -2    9.55    0.58
  -8  -8   2    2.40    0.19
   8  -8  -2    2.38    0.33
   8  -8  -2    2.51    0.31
  -8  -8   2    2.63    0.15
  -8  -8   2    2.06    0.14
   8   8  -2    2.63    0.35
   8   8  -2    2.04    0.33
  -8   8   2    2.19    0.31
  -8   8   2    2.09    0.34
   7  -8  -2   25.38    0.87
  -7  -8   2   25.28    0.60
   7  -8  -2   25.53    0.88
   7   8  -2   24.64    0.93
  -7   8   2   26.66    0.96
  -7   8   2   24.94    0.86
   7   8  -2   25.83    0.95
   6  -8  -2    0.84    0.21
  -6  -8   2    0.93    0.11
   6  -8  -2    0.81    0.21
  -6   8   2    1.25    0.26
   6   8  -2    0.76    0.21
  -6   8   2    1.44    0.25
   6   8  -2    0.83    0.23
   5  -8  -2   41.11    1.12
  -5  -8   2   40.57    0.85
   5  -8  -2   42.66    1.13
   5   8  -2   41.40    1.22
   5   8  -2   39.11    1.19
  -5   8   2   41.73    1.11
   4  -8  -2    8.86    0.39
  -4  -8   2    8.93    0.28
   4  -8  -2    9.39    0.44
   4  -8  -2    9.20    0.44
  -4   8   2    9.05    0.51
  -4   8   2    9.87    0.44
   4   8  -2    7.87    0.48
   4   8  -2    8.26    0.48
   3  -8  -2   35.46    0.96
  -3  -8   2   35.95    0.78
   3  -8  -2   35.90    0.87
   3  -8  -2   34.75    0.96
  -3   8   2   35.45    0.94
   3   8  -2   36.43    1.09
  -3   8   2   34.52    1.05
   2  -8  -2   11.48    0.46
  -2  -8   2   10.77    0.35
  -2  -8   2   10.81    0.34
   2  -8  -2   10.71    0.39
  -2   8   2   11.17    0.43
  -2   8   2   10.95    0.52
   2   8  -2   10.75    0.54
   1  -8  -2   28.98    0.72
  -1  -8   2   28.09    0.70
   1  -8  -2   30.35    0.82
  -1  -8   2   29.71    0.62
  -1   8   2   29.26    0.74
   1   8  -2   29.05    0.94
  -1   8   2   29.46    0.91
   0  -8  -2    2.61    0.24
   0  -8  -2    2.40    0.19
   0  -8   2    2.35    0.19
   0  -8   2    2.24    0.16
   0   8   2    2.23    0.27
   0   8   2    2.22    0.19
   0   8  -2    2.23    0.30
   0   8  -2    2.33    0.12
  -1  -8  -2   28.90    0.80
   1  -8   2   31.42    0.79
  -1  -8  -2   30.40    0.72
   1  -8   2   29.64    0.70
  -1   8  -2   28.81    0.70
  -1   8  -2   30.84    0.97
   1   8   2   29.72    0.92
   1   8   2   29.28    0.69
   2  -8   2    1.37    0.17
   2  -8   2    1.31    0.18
  -2  -8  -2    1.56    0.19
  -2  -8  -2    1.75    0.17
   2   8   2    1.50    0.13
   2   8   2    1.19    0.22
  -2   8  -2    1.09    0.23
  -2   8  -2    1.92    0.19
  -3  -8  -2   21.12    0.56
  -3  -8  -2   20.07    0.61
   3  -8   2   20.54    0.60
   3  -8   2   18.97    0.64
   3   8   2   20.88    0.49
  -3   8  -2   20.98    0.64
   3   8   2   21.26    0.48
  -3   8  -2   21.05    0.81
   3   8   2   21.43    0.74
  -4  -8  -2    7.27    0.31
  -4  -8  -2    7.73    0.35
   4  -8   2    7.25    0.39
   4  -8   2    8.01    0.37
   4   8   2    7.20    0.23
   4   8   2    6.72    0.44
  -4   8  -2    7.20    0.39
   4   8   2    7.54    0.45
  -4   8  -2    8.15    0.52
  -5  -8  -2   11.71    0.40
  -5  -8  -2   11.30    0.40
  -5  -8  -2   11.59    0.45
   5  -8   2   11.12    0.51
  -5   8  -2   12.20    0.63
   5   8   2   11.07    0.55
   5   8   2   10.90    0.54
  -5   8  -2   11.09    0.51
  -6  -8  -2    9.57    0.42
   6  -8   2    9.96    0.51
  -6  -8  -2    9.35    0.38
  -6  -8  -2    9.24    0.38
   6   8   2   10.56    0.55
  -6   8  -2   10.90    0.52
  -6   8  -2    9.85    0.58
   6   8   2    9.57    0.53
  -7  -8  -2   13.24    0.50
  -7  -8  -2   12.13    0.45
  -7  -8  -2   12.22    0.44
   7  -8   2   11.16    0.56
  -7   8  -2    9.86    0.61
   7   8   2   12.42    0.61
  -7   8  -2   11.42    0.57
   8  -8   2    2.25    0.32
  -8  -8  -2    1.68    0.22
  -8  -8  -2    2.21    0.23
  -8  -8  -2    1.99    0.25
   8   8   2    2.29    0.34
  -8   8  -2    3.05    0.42
  -8   8  -2    2.04    0.32
   9  -8   2    7.08    0.57
  -9  -8  -2    7.96    0.40
   9  -8   2    7.87    0.52
  -9  -8  -2    8.00    0.41
  -9  -8  -2    7.37    0.43
   9   8   2    7.14    0.51
  -9   8  -2    8.14    0.54
  -9   8  -2    8.81    0.62
  10  -8   2    0.29    0.23
 -10  -8  -2   -0.02    0.17
  10  -8   2    0.20    0.20
 -10  -8  -2   -0.08    0.15
 -10   8  -2    0.11    0.22
  10   8   2   -0.02    0.21
 -10   8  -2    0.03    0.22
 -11  -8  -2    0.85    0.24
 -11  -8  -2    0.32    0.19
  11  -8   2    0.95    0.29
  11  -8   2    0.62    0.30
 -11   8  -2    0.62    0.29
 -11   8  -2    0.46    0.30
  11   8   2    0.54    0.27
  12  -8   2    0.15    0.30
  12  -8   2    0.73    0.28
 -12  -8  -2    0.11    0.20
 -12   8  -2    0.31    0.26
 -12   8  -2    0.58    0.32
  12   8   2    0.16    0.27
 -13  -8  -2    0.37    0.24
  13  -8   2    0.12    0.33
  13  -8   2    0.18    0.30
 -13   8  -2    0.18    0.28
  13   8   2   -0.18    0.23
 -13   8  -2   -0.19    0.29
  13  -9  -2    0.50    0.29
 -13  -9   2    0.40    0.18
 -13   9   2    0.18    0.29
  13   9  -2    0.31    0.29
 -13   9   2    0.38    0.27
 -12  -9   2    2.04    0.24
  12  -9  -2    2.47    0.42
 -12  -9   2    2.54    0.25
 -12   9   2    2.67    0.41
 -12   9   2    2.56    0.46
  12   9  -2    2.76    0.45
 -11  -9   2    0.24    0.13
  11  -9  -2   -0.22    0.19
 -11  -9   2   -0.06    0.11
 -11   9   2    0.16    0.27
 -11   9   2    0.07    0.25
  11   9  -2   -0.20    0.23
 -10  -9   2    1.25    0.16
  10  -9  -2    2.15    0.35
 -10  -9   2    1.46    0.17
  10   9  -2    1.33    0.33
 -10   9   2    1.66    0.33
 -10   9   2    0.71    0.30
  -9  -9   2    2.43    0.19
  -9  -9   2    2.57    0.18
   9  -9  -2    1.93    0.32
   9   9  -2    2.09    0.37
  -9   9   2    2.33    0.36
  -9   9   2    2.57    0.41
   8  -9  -2    0.51    0.22
  -8  -9   2    0.53    0.10
  -8  -9   2    0.77    0.11
   8   9  -2    0.84    0.26
  -8   9   2    0.42    0.23
   8   9  -2    0.88    0.28
  -8   9   2    0.78    0.28
   7  -9  -2   12.79    0.61
   7   9  -2   12.20    0.68
  -7   9   2   12.21    0.69
  -7   9   2   13.62    0.62
   7   9  -2   12.40    0.66
   6  -9  -2    0.26    0.17
   6  -9  -2    0.06    0.16
   6   9  -2    0.18    0.19
  -6   9   2    0.19    0.17
   6   9  -2    0.10    0.19
  -6   9   2    0.15    0.20
   5  -9  -2    3.70    0.35
   5  -9  -2    3.70    0.35
  -5  -9   2    3.70    0.18
   5   9  -2    3.88    0.42
  -5   9   2    3.93    0.35
   5   9  -2    3.80    0.42
  -5   9   2    3.39    0.39
   4  -9  -2    0.26    0.15
  -4  -9   2    0.35    0.09
   4  -9  -2    0.33    0.17
  -4   9   2    0.29    0.20
   4   9  -2    0.35    0.20
  -4   9   2    0.54    0.17
   3  -9  -2    1.63    0.24
  -3  -9   2    1.29    0.15
   3  -9  -2    1.82    0.22
   3   9  -2    1.72    0.30
  -3   9   2    1.53    0.29
  -3   9   2    1.99    0.24
   2  -9  -2    0.00    0.14
  -2  -9   2    0.23    0.11
   2  -9  -2    0.16    0.12
  -2  -9   2    0.05    0.07
  -2   9   2    0.25    0.13
   2   9  -2    0.39    0.20
  -2   9   2    0.44    0.20
   1  -9  -2    1.52    0.18
  -1  -9   2    1.83    0.15
  -1  -9   2    1.97    0.19
  -1  -9   2    2.17    0.20
   1  -9  -2    2.09    0.25
   1   9  -2    1.52    0.29
  -1   9   2    1.86    0.28
  -1   9   2    2.01    0.20
   0  -9   2    4.25    0.23
   0  -9  -2    4.59    0.27
   0  -9   2    4.95    0.28
   0  -9  -2    4.59    0.31
   0   9  -2    4.78    0.44
   0   9   2    4.10    0.39
   0   9   2    4.40    0.23
  -1  -9  -2    0.10    0.10
   1  -9   2    0.22    0.11
   1  -9   2    0.13    0.12
  -1  -9  -2    0.22    0.13
   1   9   2    0.20    0.08
   1   9   2    0.20    0.17
  -1   9  -2    0.12    0.08
  -1   9  -2    0.15    0.18
   2  -9   2   21.43    0.68
  -2  -9  -2   20.50    0.59
  -2  -9  -2   22.67    0.67
   2  -9   2   21.64    0.62
   2   9   2   21.14    0.79
  -2   9  -2   22.21    0.61
  -2   9  -2   21.88    0.85
  -3  -9  -2    0.10    0.13
  -3  -9  -2   -0.04    0.09
   3  -9   2   -0.13    0.12
   3  -9   2    0.27    0.15
  -3   9  -2    0.17    0.18
  -3   9  -2    0.05    0.12
   3   9   2    0.05    0.15
   4  -9   2   19.75    0.70
  -4  -9  -2   20.30    0.63
  -4  -9  -2   19.33    0.58
  -4   9  -2   20.18    0.86
  -4   9  -2   21.12    0.68
   4   9   2   20.53    0.78
  -5  -9  -2    0.12    0.13
   5  -9   2    0.16    0.17
  -5  -9  -2    0.12    0.12
   5   9   2    0.25    0.20
   5   9   2    0.32    0.20
  -5   9  -2    0.16    0.18
  -5   9  -2    0.20    0.16
   6  -9   2    3.73    0.37
  -6  -9  -2    3.68    0.30
  -6  -9  -2    4.39    0.27
  -6   9  -2    4.26    0.39
   6   9   2    4.17    0.42
   6   9   2    4.13    0.43
  -6   9  -2    4.65    0.48
  -7  -9  -2    0.20    0.12
  -7  -9  -2    0.17    0.14
   7  -9   2   -0.01    0.17
  -7  -9  -2    0.06    0.14
   7   9   2   -0.07    0.19
  -7   9  -2    0.26    0.20
  -7   9  -2    0.14    0.22
  -8  -9  -2    0.49    0.18
  -8  -9  -2   -0.02    0.14
   8  -9   2    0.34    0.21
  -8  -9  -2   -0.03    0.12
   8   9   2    0.30    0.24
  -8   9  -2    0.29    0.26
  -8   9  -2    0.25    0.20
   9  -9   2    0.16    0.22
  -9  -9  -2    0.11    0.17
  -9  -9  -2   -0.08    0.14
  -9   9  -2    0.59    0.28
   9   9   2   -0.08    0.20
  -9   9  -2    0.40    0.23
  10  -9   2    1.63    0.33
 -10  -9  -2    2.02    0.28
 -10  -9  -2    1.98    0.29
 -10   9  -2    2.23    0.38
 -10   9  -2    1.45    0.39
  10   9   2    1.95    0.37
 -11  -9  -2    0.31    0.20
 -11  -9  -2    0.15    0.20
  11  -9   2   -0.22    0.20
 -11   9  -2   -0.10    0.24
 -11   9  -2   -0.19    0.26
  11   9   2    0.18    0.26
  12  -9   2    6.70    0.63
 -12   9  -2    6.18    0.61
 -12   9  -2    9.66    0.82
  12   9   2    6.51    0.62
 -12 -10   2    0.26    0.16
  12 -10  -2    0.44    0.29
  12 -10  -2    0.34    0.28
 -12 -10   2    0.20    0.15
 -12  10   2    0.65    0.30
  12  10  -2    0.23    0.31
 -12  10   2    0.19    0.32
  11 -10  -2    5.15    0.54
 -11 -10   2    5.66    0.31
  11 -10  -2    5.79    0.56
 -11 -10   2    5.31    0.32
 -11  10   2    6.55    0.69
 -11  10   2    5.13    0.54
  11  10  -2    4.89    0.57
  10 -10  -2    0.10    0.19
 -10 -10   2    0.32    0.13
  10 -10  -2    0.07    0.19
 -10 -10   2    0.00    0.11
 -10  10   2    0.70    0.27
 -10  10   2    0.15    0.25
  10  10  -2    0.25    0.27
   9 -10  -2   10.64    0.63
  -9 -10   2   11.35    0.39
   9 -10  -2   11.15    0.64
  -9 -10   2   10.98    0.38
   9  10  -2   11.39    0.71
  -9  10   2   12.70    0.76
  -9  10   2   10.94    0.64
   8 -10  -2    0.51    0.23
   8 -10  -2    0.16    0.21
  -8 -10   2    0.20    0.10
  -8 -10   2    0.15    0.09
   8  10  -2    0.32    0.23
  -8  10   2    0.22    0.25
   8  10  -2   -0.09    0.21
  -8  10   2    0.08    0.20
  -7 -10   2   25.86    0.59
   7 -10  -2   28.12    0.97
  -7 -10   2   25.86    0.60
   7 -10  -2   27.63    0.97
   7  10  -2   27.03    1.06
   7  10  -2   24.53    1.01
  -7  10   2   26.40    0.93
  -7  10   2   27.72    1.07
   6 -10  -2    0.14    0.18
   6 -10  -2   -0.14    0.16
  -6  10   2    0.23    0.17
   6  10  -2    0.35    0.23
  -6  10   2    0.17    0.22
   5 -10  -2   36.14    1.10
   5 -10  -2   33.90    1.07
   5  10  -2   35.99    1.22
  -5  10   2   35.93    1.03
  -5  10   2   35.35    1.21
   4 -10  -2    0.26    0.18
  -4  10   2    0.04    0.21
  -4  10   2    0.63    0.19
   4  10  -2    0.37    0.24
  -3 -10   2   35.91    0.84
   3 -10  -2   34.77    1.03
  -3 -10   2   34.29    0.75
  -3  10   2   36.57    0.95
  -3  10   2   35.69    1.17
   3  10  -2   34.74    1.18
  -2 -10   2    2.10    0.20
   2 -10  -2    2.34    0.29
   2 -10  -2    1.78    0.23
  -2 -10   2    1.84    0.16
  -2  10   2    2.37    0.23
   2  10  -2    1.97    0.33
  -2  10   2    1.60    0.30
  -1 -10   2   23.90    0.61
   1 -10  -2   23.90    0.77
  -1 -10   2   24.12    0.67
   1 -10  -2   22.47    0.68
  -1  10   2   24.14    0.63
  -1  10   2   22.85    0.90
   1  10  -2   24.25    0.94
   0 -10  -2    4.56    0.33
   0 -10  -2    4.36    0.29
   0 -10   2    4.52    0.30
   0 -10   2    4.85    0.31
   0 -10   2    4.61    0.26
   0  10   2    5.04    0.46
   0  10  -2    5.10    0.49
   1 -10   2    8.38    0.41
   1 -10   2    8.85    0.37
  -1 -10  -2    7.97    0.37
  -1 -10  -2    7.76    0.41
  -1  10  -2    8.66    0.58
   1  10   2    7.91    0.53
  -2 -10  -2    3.94    0.27
   2 -10   2    4.43    0.35
   2 -10   2    4.24    0.28
  -2 -10  -2    4.41    0.31
  -2  10  -2    3.52    0.43
   2  10   2    3.28    0.39
  -3 -10  -2    4.39    0.29
   3 -10   2    4.68    0.35
  -3 -10  -2    4.51    0.31
   3  10   2    4.62    0.45
  -3  10  -2    4.14    0.29
  -3  10  -2    4.60    0.48
  -4 -10  -2    0.70    0.16
   4 -10   2    1.25    0.24
  -4 -10  -2    0.81    0.18
  -4  10  -2    0.81    0.19
   4  10   2    0.97    0.27
  -4  10  -2    1.05    0.29
  -5 -10  -2    5.21    0.31
  -5 -10  -2    5.49    0.34
   5 -10   2    5.33    0.40
   5  10   2    6.45    0.53
  -5  10  -2    5.38    0.54
  -5  10  -2    6.35    0.41
  -6 -10  -2    0.03    0.13
   6 -10   2    0.03    0.17
  -6 -10  -2   -0.04    0.15
   6  10   2   -0.14    0.21
  -6  10  -2    0.12    0.17
  -6  10  -2   -0.06    0.22
   7 -10   2    0.88    0.26
  -7 -10  -2    1.30    0.21
  -7 -10  -2    1.48    0.23
   7  10   2    0.89    0.28
  -7  10  -2    0.89    0.26
  -7  10  -2    1.53    0.36
  -8 -10  -2    0.04    0.15
  -8 -10  -2    0.07    0.17
   8 -10   2    0.03    0.20
  -8  10  -2    0.24    0.21
   8  10   2    0.02    0.23
  -8  10  -2    0.21    0.25
   9 -10   2    1.00    0.28
  -9 -10  -2    0.75    0.22
  -9  10  -2    0.22    0.29
   9  10   2    0.91    0.31
  -9  10  -2    0.47    0.26
 -10 -10  -2    0.00    0.20
  10 -10   2   -0.02    0.21
 -10  10  -2    0.03    0.27
  10  10   2    0.02    0.27
 -10  10  -2    0.07    0.25
 -11  10  -2    3.25    0.53
  11 -11  -2    0.35    0.30
 -11 -11   2    0.36    0.16
  11 -11  -2    0.28    0.28
 -11 -11   2    0.23    0.15
 -11  11   2    0.11    0.29
  11  11  -2    0.60    0.34
 -11  11   2    0.28    0.30
  10 -11  -2    0.41    0.25
 -10 -11   2    0.26    0.14
 -10 -11   2    0.29    0.15
  10 -11  -2    0.06    0.22
 -10  11   2    0.62    0.33
 -10  11   2    0.13    0.24
  10  11  -2    0.41    0.29
   9 -11  -2   -0.01    0.23
  -9 -11   2    0.17    0.12
  -9 -11   2   -0.03    0.12
   9 -11  -2   -0.08    0.22
  -9  11   2   -0.08    0.27
   9  11  -2   -0.21    0.26
  -9  11   2    0.02    0.23
  -8 -11   2    1.11    0.15
  -8 -11   2    1.21    0.16
   8 -11  -2    0.76    0.27
   8 -11  -2    1.22    0.30
   8  11  -2    1.29    0.35
  -8  11   2    0.94    0.27
  -8  11   2    1.40    0.36
   7 -11  -2    1.17    0.29
   7 -11  -2    1.21    0.29
  -7 -11   2    1.29    0.15
   7  11  -2    0.89    0.31
  -7  11   2    1.97    0.39
  -7  11   2    1.02    0.26
  -6 -11   2    0.33    0.10
   6 -11  -2    0.39    0.23
  -6  11   2    0.16    0.25
   6  11  -2    0.53    0.28
  -6  11   2    0.31    0.20
   5 -11  -2    0.25    0.21
  -5 -11   2    0.36    0.10
  -5  11   2    0.52    0.21
   5  11  -2    0.72    0.28
  -5  11   2    0.20    0.25
   4 -11  -2    0.81    0.24
  -4 -11   2    1.09    0.13
   4  11  -2    0.84    0.30
  -4  11   2    0.85    0.27
  -4  11   2    1.11    0.22
  -3 -11   2    2.11    0.18
   3 -11  -2    2.28    0.31
  -3  11   2    2.05    0.23
   3  11  -2    1.79    0.37
  -3  11   2    1.87    0.35
   2 -11  -2    2.31    0.31
  -2 -11   2    1.82    0.19
  -2 -11   2    2.54    0.24
  -2  11   2    2.23    0.37
   2  11  -2    2.25    0.37
  -1 -11   2    2.16    0.24
  -1 -11   2    1.86    0.20
   1 -11  -2    2.05    0.25
   1 -11  -2    2.03    0.28
  -1  11   2    1.71    0.32
   1  11  -2    2.10    0.38
   0 -11  -2    0.16    0.17
   0 -11   2    0.21    0.12
   0 -11   2    0.03    0.13
   0 -11  -2   -0.04    0.13
   0  11   2    0.08    0.22
   0  11  -2    0.21    0.23
  -1 -11  -2   -0.01    0.15
  -1 -11  -2    0.01    0.14
   1 -11   2    0.15    0.16
   1 -11   2   -0.07    0.14
   1 -11   2   -0.12    0.13
   1  11   2    0.17    0.22
  -1  11  -2    0.19    0.25
  -2 -11  -2    0.03    0.13
   2 -11   2   -0.07    0.15
   2 -11   2    0.06    0.14
  -2 -11  -2    0.10    0.15
   2  11   2    0.13    0.23
  -2  11  -2   -0.23    0.21
  -3 -11  -2    0.31    0.15
  -3 -11  -2    0.46    0.17
   3 -11   2    0.09    0.17
   3  11   2    0.56    0.26
  -3  11  -2    0.80    0.30
  -4 -11  -2    1.59    0.23
  -4 -11  -2    1.01    0.20
   4 -11   2    1.59    0.27
   4  11   2    1.12    0.32
  -4  11  -2    0.99    0.30
  -5 -11  -2    0.14    0.15
   5 -11   2   -0.06    0.17
  -5 -11  -2    0.07    0.15
   5  11   2    0.18    0.26
  -5  11  -2    0.06    0.16
  -5  11  -2    0.11    0.24
   6 -11   2    4.66    0.45
  -6 -11  -2    4.66    0.34
  -6 -11  -2    4.69    0.35
   6  11   2    4.05    0.48
  -6  11  -2    5.07    0.43
  -6  11  -2    4.95    0.57
  -7 -11  -2    0.02    0.16
   7 -11   2    0.17    0.21
  -7  11  -2   -0.02    0.26
  -7  11  -2    0.09    0.21
   8 -11   2    8.02    0.57
  -8  11  -2    6.80    0.70
  -8  11  -2    7.87    0.55
   9 -11   2   -0.19    0.24
  -9  11  -2   -0.24    0.22
  -9  11  -2    0.16    0.28
   9 -12  -2   15.88    0.81
  -9 -12   2   14.70    0.50
  -9  12   2   14.71    0.92
   8 -12  -2    0.02    0.22
  -8 -12   2    0.10    0.13
   8  12  -2    0.49    0.34
  -8  12   2    0.35    0.32
  -8  12   2    0.24    0.25
   7 -12  -2    9.79    0.62
  -7 -12   2    9.76    0.38
   7  12  -2   10.75    0.75
  -7  12   2   10.47    0.76
  -7  12   2   10.23    0.57
   6 -12  -2    4.97    0.49
  -6 -12   2    4.89    0.27
   6  12  -2    4.38    0.54
  -6  12   2    5.23    0.43
  -6  12   2    5.36    0.61
  -5 -12   2    6.94    0.31
   5 -12  -2    7.99    0.52
  -5  12   2    8.00    0.69
   5  12  -2    7.94    0.69
  -4 -12   2    2.01    0.19
   4 -12  -2    2.64    0.36
  -4  12   2    1.88    0.38
   4  12  -2    2.15    0.42
  -3 -12   2    6.16    0.31
   3 -12  -2    6.41    0.47
  -3  12   2    6.62    0.62
   3  12  -2    6.83    0.65
  -2 -12   2    0.40    0.14
   2 -12  -2    0.38    0.21
  -2  12   2    0.23    0.25
   2  12  -2   -0.12    0.25
  -1 -12   2    5.45    0.33
   1 -12  -2    6.50    0.45
   1  12  -2    5.82    0.59
  -1  12   2    5.75    0.57
   0 -12  -2    2.49    0.30
   0 -12   2    2.25    0.27
   0 -12   2    2.30    0.25
   0  12   2    2.02    0.38
   0  12  -2    3.66    0.51
   1 -12   2    5.86    0.37
   1 -12   2    6.65    0.42
  -1 -12  -2    6.60    0.42
  -1  12  -2    6.75    0.64
   1  12   2    6.33    0.59
   2 -12   2    3.33    0.35
   2 -12   2    3.58    0.36
  -2 -12  -2    2.41    0.28
  -2 -12  -2    3.69    0.34
  -2  12  -2    2.74    0.46
   2  12   2    3.46    0.45
  -3 -12  -2    7.04    0.41
   3 -12   2    7.07    0.47
   3 -12   2    7.56    0.49
  -3 -12  -2    9.14    0.45
  -3  12  -2    8.27    0.71
   3  12   2    7.97    0.65
  -4 -12  -2    2.11    0.27
   4 -12   2    2.08    0.32
  -4  12  -2    1.81    0.40
   4  12   2    1.79    0.37
   5 -12   2    8.12    0.54
  -5  12  -2    8.82    0.77
   5  12   2    8.09    0.68
   6 -12   2    0.39    0.24
  -6  12  -2    0.30    0.31
   7 -12   2    6.30    0.56
  -7  12  -2    6.33    0.68
   6  13  -2   -0.02    0.30
  -6  13   2    0.09    0.29
   5 -13  -2    0.06    0.21
  -5 -13   2    0.00    0.14
   5  13  -2   -0.06    0.28
  -5  13   2    0.06    0.29
   4 -13  -2    0.06    0.22
  -4 -13   2    0.02    0.14
  -4  13   2    0.11    0.28
   4  13  -2    0.02    0.28
  -3 -13   2    0.12    0.14
   3 -13  -2    0.42    0.24
  -3  13   2    0.17    0.29
   3  13  -2    0.39    0.31
  -2 -13   2    0.39    0.17
   2 -13  -2    0.51    0.23
  -2  13   2    0.49    0.32
   2  13  -2    0.29    0.32
  -1 -13   2    0.46    0.17
   1 -13  -2    0.70    0.25
   1  13  -2    0.35    0.32
  -1  13   2    0.35    0.32
   0 -13  -2    2.69    0.34
   0  13  -2    2.46    0.46
   0  13   2    3.00    0.47
  -1  13  -2    0.87    0.34
   1  13   2    0.58    0.31
   2 -13   2    5.22    0.44
  -2  13  -2    3.76    0.52
   2  13   2    6.26    0.61
   3 -13   2    0.41    0.24
   3  13   2    0.16    0.29
  -3  13  -2    0.12    0.32
   4 -13   2    3.07    0.38
   4 -13   2    3.88    0.42
  -4  13  -2    2.92    0.51
 -18   0   3   -0.02    0.24
  18   0  -3    0.01    0.24
  18   0  -3   -0.08    0.28
 -17   0   3    2.47    0.38
  17   0  -3    1.98    0.37
  16   0  -3   -0.11    0.21
 -16   0   3    0.01    0.20
  15   0  -3    1.95    0.33
 -15   0   3    2.74    0.39
 -15   0   3    2.21    0.33
 -14   0   3   -0.10    0.16
 -14   0   3   -0.07    0.20
  14   0  -3   -0.07    0.18
 -13   0   3    7.23    0.46
 -13   0   3    6.89    0.44
  13   0  -3    7.51    0.45
 -12   0   3   -0.01    0.14
 -12   0   3   -0.10    0.15
  12   0  -3    0.07    0.15
  12   0  -3   -0.17    0.11
 -11   0   3    2.21    0.26
 -11   0   3    2.93    0.26
  11   0  -3    3.31    0.28
  11   0  -3    2.95    0.29
 -11   0   3    3.08    0.30
 -10   0   3   -0.17    0.08
 -10   0   3    0.09    0.10
  10   0  -3   -0.14    0.10
 -10   0   3   -0.08    0.11
  10   0  -3   -0.01    0.09
  -9   0   3    0.13    0.12
   9   0  -3    0.16    0.09
  -9   0   3    0.16    0.08
   9   0  -3   -0.17    0.08
  -9   0   3   -0.10    0.08
   8   0  -3   -0.06    0.09
   8   0  -3   -0.10    0.06
  -8   0   3    0.04    0.09
  -8   0   3   -0.03    0.07
  -8   0   3   -0.09    0.07
  -7   0   3    0.11    0.09
   7   0  -3    0.22    0.09
  -7   0   3    0.18    0.08
  -7   0   3    0.03    0.06
   7   0  -3    0.06    0.08
  -6   0   3    0.14    0.09
  -6   0   3   -0.11    0.05
   6   0  -3    0.06    0.07
  -6   0   3   -0.02    0.07
   6   0  -3    0.04    0.07
  -5   0   3    2.10    0.13
  -5   0   3    2.25    0.15
   5   0  -3    2.29    0.15
  -5   0   3    2.21    0.16
   5   0  -3    2.06    0.14
   5   0  -3    2.38    0.16
  -4   0   3   -0.04    0.05
   4   0  -3   -0.04    0.05
  -4   0   3    0.00    0.06
   4   0  -3    0.17    0.06
  -4   0   3    0.00    0.04
  -3   0   3   21.03    0.51
  -3   0   3   21.88    0.50
  -3   0   3   23.02    0.47
   3   0  -3   21.30    0.50
   3   0  -3   21.85    0.50
   2   0  -3    0.00    0.05
  -2   0   3    0.07    0.06
   2   0  -3    0.00    0.05
  -2   0   3    0.10    0.05
  -2   0   3    0.01    0.06
  -1   0   3   39.48    0.75
   1   0  -3   38.38    0.79
   1   0  -3   38.45    0.80
  -1   0   3   38.78    0.73
  -1   0   3   38.43    0.80
  -1   0   3   39.07    0.79
   1   0  -3   38.48    0.73
   0   0   3   -0.03    0.05
   0   0  -3   -0.03    0.05
   0   0   3    0.03    0.05
   0   0   3   -0.05    0.04
   0   0  -3   -0.11    0.05
   1   0   3  111.04    2.16
  -1   0  -3  110.73    2.16
  -1   0  -3  113.65    2.13
   1   0   3  112.64    2.14
  -1   0  -3  114.18    2.15
   1   0   3  112.89    2.06
  -2   0  -3    0.00    0.05
  -2   0  -3   -0.02    0.06
   2   0   3    0.00    0.06
   2   0   3    0.01    0.06
  -2   0  -3   -0.03    0.06
  -3   0  -3   43.54    0.95
  -3   0  -3   42.09    0.91
   3   0   3   42.17    0.95
  -3   0  -3   43.26    0.95
  -3   0  -3   42.84    0.89
   3   0   3   42.65    0.94
   3   0   3   40.03    0.94
  -4   0  -3    0.03    0.07
  -4   0  -3   -0.09    0.06
   4   0   3    0.10    0.08
  -4   0  -3   -0.04    0.06
   4   0   3   -0.04    0.06
  -4   0  -3   -0.09    0.07
   5   0   3    3.25    0.21
   5   0   3    3.36    0.23
  -5   0  -3    2.93    0.20
  -5   0  -3    3.09    0.21
  -5   0  -3    2.78    0.23
  -5   0  -3    2.91    0.20
   6   0   3   -0.02    0.10
   6   0   3    0.09    0.10
  -6   0  -3    0.07    0.09
  -6   0  -3   -0.20    0.08
  -6   0  -3    0.01    0.10
  -6   0  -3    0.03    0.08
  -7   0  -3    0.19    0.10
  -7   0  -3    0.56    0.16
   7   0   3    0.17    0.14
   7   0   3    0.34    0.12
  -7   0  -3    0.09    0.12
   8   0   3   -0.03    0.11
  -8   0  -3   -0.03    0.10
   8   0   3    0.03    0.11
  -8   0  -3    0.10    0.13
  -8   0  -3   -0.08    0.12
   9   0   3   16.32    0.63
  -9   0  -3   15.97    0.63
   9   0   3   14.78    0.57
  -9   0  -3   15.22    0.62
  -9   0  -3   15.34    0.53
 -10   0  -3   -0.14    0.13
  10   0   3    0.08    0.16
 -10   0  -3   -0.09    0.12
 -10   0  -3    0.00    0.15
  10   0   3    0.12    0.15
 -11   0  -3   35.36    1.12
  11   0   3   36.04    1.06
 -11   0  -3   34.56    1.10
 -11   0  -3   35.99    0.96
  11   0   3   34.14    1.09
  12   0   3    0.08    0.20
 -12   0  -3   -0.10    0.17
  12   0   3    0.11    0.19
 -12   0  -3   -0.01    0.21
 -13   0  -3   19.11    0.84
  13   0   3   19.05    0.82
 -13   0  -3   17.49    0.80
 -14   0  -3    0.04    0.21
  14   0   3   -0.16    0.21
 -14   0  -3   -0.15    0.24
 -15   0  -3    6.97    0.62
 -15   0  -3    7.42    0.66
  15   0   3    8.18    0.59
  16   0   3    0.02    0.30
  16   0   3   -0.07    0.25
 -18  -1   3    8.18    0.60
  18  -1  -3    9.32    0.65
  18   1  -3    6.39    0.70
  18   1  -3    8.28    0.57
 -18   1   3    7.62    0.67
 -17  -1   3   -0.03    0.22
  17  -1  -3    0.36    0.28
 -17   1   3    0.24    0.29
  17   1  -3    0.11    0.21
  17   1  -3   -0.29    0.23
 -17   1   3   -0.15    0.21
  16  -1  -3   12.86    0.69
 -16  -1   3   12.37    0.67
  16   1  -3   14.06    0.68
 -16   1   3   14.88    0.77
  16   1  -3   13.33    0.80
 -16   1   3   12.93    0.70
 -15  -1   3    0.03    0.17
  15  -1  -3    0.53    0.23
 -15   1   3   -0.15    0.22
 -15   1   3    0.16    0.19
  15   1  -3    0.00    0.19
  15   1  -3    0.00    0.23
 -14  -1   3   12.19    0.60
 -14  -1   3   12.02    0.60
  14  -1  -3   11.81    0.61
  14   1  -3   12.45    0.59
 -14   1   3   11.81    0.61
 -14   1   3   12.19    0.64
 -13  -1   3    0.97    0.23
  13  -1  -3    1.03    0.23
  13  -1  -3    0.73    0.20
 -13  -1   3    1.24    0.24
 -13   1   3    0.90    0.22
  13   1  -3    0.86    0.21
 -13   1   3    0.78    0.23
  12  -1  -3   27.54    0.85
 -12  -1   3   27.04    0.86
 -12  -1   3   28.21    0.79
  12  -1  -3   27.58    0.88
 -12  -1   3   26.40    0.86
 -12   1   3   30.23    0.93
  12   1  -3   27.04    0.84
 -12   1   3   28.68    0.92
 -11  -1   3   -0.04    0.10
  11  -1  -3    0.10    0.13
 -11  -1   3   -0.04    0.12
  11  -1  -3    0.01    0.11
 -11  -1   3    0.14    0.14
  11   1  -3    0.11    0.11
 -11   1   3    0.19    0.15
  11   1  -3    0.14    0.13
 -11   1   3   -0.10    0.14
 -10  -1   3   52.36    1.26
  10  -1  -3   53.81    1.26
 -10  -1   3   52.83    1.17
 -10  -1   3   53.27    1.27
  10  -1  -3   52.18    1.29
 -10  -1   3   51.95    1.17
 -10   1   3   53.15    1.30
 -10   1   3   50.97    1.30
  10   1  -3   53.21    1.24
  10   1  -3   51.71    1.19
 -10   1   3   51.99    1.19
  -9  -1   3   12.61    0.45
  -9  -1   3   12.41    0.41
   9  -1  -3   12.71    0.46
  -9  -1   3   11.88    0.39
   9  -1  -3   12.12    0.47
  -9  -1   3   12.35    0.45
  -9   1   3   11.22    0.46
  -9   1   3   12.55    0.49
   9   1  -3   11.79    0.41
  -9   1   3   11.63    0.41
   9   1  -3   12.36    0.45
  -8  -1   3   47.55    1.00
  -8  -1   3   46.37    1.08
  -8  -1   3   46.85    1.01
  -8  -1   3   47.16    1.09
   8  -1  -3   45.55    1.11
   8  -1  -3   46.89    1.09
   8   1  -3   46.99    1.04
   8   1  -3   48.12    1.07
  -8   1   3   47.88    1.14
  -8   1   3   46.66    1.03
  -8   1   3   46.91    1.12
  -7  -1   3   20.90    0.56
   7  -1  -3   20.60    0.58
  -7  -1   3   21.32    0.57
  -7  -1   3   21.40    0.51
  -7  -1   3   21.08    0.52
   7  -1  -3   20.15    0.60
   7   1  -3   21.75    0.54
   7   1  -3   20.35    0.53
  -7   1   3   21.28    0.60
   7   1  -3   20.42    0.56
  -7   1   3   21.45    0.62
  -7   1   3   21.21    0.54
  -6  -1   3   41.03    0.83
   6  -1  -3   41.25    0.93
  -6  -1   3   41.25    0.89
  -6  -1   3   41.58    0.84
  -6  -1   3   40.04    0.90
   6  -1  -3   39.94    0.93
  -6   1   3   40.09    0.95
   6   1  -3   40.05    0.87
  -6   1   3   39.36    0.93
   6   1  -3   40.17    0.87
  -6   1   3   42.45    0.88
   6   1  -3   40.84    0.89
  -5  -1   3    3.49    0.14
  -5  -1   3    3.45    0.17
   5  -1  -3    3.74    0.19
  -5  -1   3    3.18    0.17
   5  -1  -3    3.30    0.18
   5  -1  -3    3.38    0.19
  -5  -1   3    3.58    0.14
   5   1  -3    3.12    0.17
  -5   1   3    3.55    0.17
  -5   1   3    3.44    0.21
  -5   1   3    3.62    0.20
   5   1  -3    3.28    0.15
  -4  -1   3   74.76    1.45
   4  -1  -3   75.80    1.50
  -4  -1   3   74.05    1.46
   4  -1  -3   75.36    1.51
  -4  -1   3   74.81    1.37
  -4  -1   3   77.66    1.37
   4  -1  -3   75.10    1.50
   4   1  -3   73.65    1.46
  -4   1   3   75.74    1.51
   4   1  -3   75.14    1.53
  -4   1   3   74.68    1.52
  -4   1   3   75.12    1.43
   4   1  -3   74.97    1.44
  -3  -1   3    2.20    0.12
  -3  -1   3    2.18    0.11
  -3  -1   3    2.32    0.12
   3  -1  -3    2.27    0.16
   3  -1  -3    2.43    0.14
  -3  -1   3    2.05    0.08
   3   1  -3    1.96    0.14
  -3   1   3    2.40    0.13
   3   1  -3    2.40    0.15
  -3   1   3    2.28    0.14
  -3   1   3    2.22    0.16
   3   1  -3    2.14    0.12
   2  -1  -3   69.64    1.40
  -2  -1   3   71.10    1.27
  -2  -1   3   72.19    1.34
  -2  -1   3   72.65    1.37
  -2  -1   3   72.32    1.35
   2  -1  -3   70.08    1.41
  -2   1   3   70.82    1.39
   2   1  -3   71.37    1.35
   2   1  -3   69.92    1.35
   2   1  -3   70.70    1.38
   2   1  -3   69.54    1.40
  -2   1   3   72.39    1.41
   1  -1  -3    0.21    0.06
  -1  -1   3    0.38    0.06
   1  -1  -3    0.42    0.08
  -1  -1   3    0.31    0.06
  -1  -1   3    0.36    0.04
   1   1  -3    0.28    0.05
  -1   1   3    0.27    0.06
   1   1  -3    0.23    0.05
  -1   1   3    0.41    0.08
   1   1  -3    0.38    0.06
   1   1  -3    0.36    0.05
   1   1  -3    0.35    0.06
   0  -1  -3   38.59    0.81
   0  -1   3   38.59    0.80
   0  -1   3   38.77    0.74
   0  -1   3   38.47    0.79
   0  -1  -3   37.46    0.81
   0   1  -3   39.35    0.80
   0   1   3   37.58    0.82
   0   1   3   38.61    0.72
   0   1  -3   38.46    0.79
   0   1  -3   37.96    0.79
   0   1   3   38.23    0.80
   0   1  -3   38.01    0.79
  -1  -1  -3    3.29    0.16
  -1  -1  -3    3.51    0.17
   1  -1   3    3.11    0.15
  -1  -1  -3    3.50    0.15
   1  -1   3    3.46    0.14
   1  -1   3    2.91    0.16
   1  -1   3    3.38    0.15
   1   1   3    3.27    0.12
   1   1   3    3.19    0.15
  -1   1  -3    3.18    0.16
  -1   1  -3    3.36    0.15
   1   1   3    3.24    0.17
  -1   1  -3    3.41    0.17
  -1   1  -3    3.18    0.16
  -2  -1  -3   62.60    1.21
  -2  -1  -3   61.08    1.20
   2  -1   3   61.94    1.26
  -2  -1  -3   60.81    1.27
   2  -1   3   62.79    1.28
  -2  -1  -3   60.64    1.27
   2  -1   3   64.08    1.21
   2  -1   3   61.83    1.28
   2   1   3   61.97    1.28
  -2   1  -3   60.72    1.27
   2   1   3   62.04    1.25
  -2   1  -3   61.49    1.26
  -2   1  -3   61.46    1.27
  -3  -1  -3    3.28    0.17
   3  -1   3    3.59    0.20
  -3  -1  -3    2.99    0.16
   3  -1   3    3.73    0.21
  -3  -1  -3    3.08    0.17
   3  -1   3    3.14    0.17
  -3  -1  -3    3.37    0.19
  -3  -1  -3    3.63    0.20
   3   1   3    3.33    0.18
   3   1   3    3.33    0.20
  -3   1  -3    3.07    0.18
  -3   1  -3    3.09    0.19
  -3   1  -3    3.47    0.21
  -4  -1  -3   51.49    1.07
  -4  -1  -3   51.00    1.05
  -4  -1  -3   49.70    1.12
  -4  -1  -3   49.89    1.12
   4  -1   3   49.30    1.11
   4  -1   3   50.36    1.14
  -4  -1  -3   50.38    1.05
  -4   1  -3   49.08    1.13
   4   1   3   52.85    1.11
  -4   1  -3   49.67    1.12
   4   1   3   50.44    1.12
   4   1   3   48.72    1.12
  -4   1  -3   49.97    1.10
  -5  -1  -3    0.59    0.10
  -5  -1  -3    0.48    0.11
  -5  -1  -3    0.48    0.12
   5  -1   3    0.39    0.11
  -5  -1  -3    0.44    0.10
   5  -1   3    0.60    0.13
  -5  -1  -3    0.47    0.10
  -5   1  -3    0.39    0.11
   5   1   3    0.49    0.11
   5   1   3    0.46    0.12
  -5   1  -3    0.39    0.12
  -5   1  -3    0.50    0.11
  -6  -1  -3   21.02    0.58
   6  -1   3   22.04    0.64
  -6  -1  -3   20.34    0.63
  -6  -1  -3   21.31    0.57
   6  -1   3   22.18    0.67
  -6  -1  -3   21.91    0.59
  -6  -1  -3   22.04    0.65
  -6   1  -3   21.28    0.66
  -6   1  -3   21.03    0.65
  -6   1  -3   20.43    0.60
   6   1   3   20.38    0.63
   6   1   3   21.73    0.62
  -7  -1  -3    0.07    0.09
   7  -1   3    0.11    0.13
  -7  -1  -3    0.10    0.09
  -7  -1  -3    0.03    0.10
  -7  -1  -3    0.15    0.09
   7  -1   3    0.16    0.12
  -7  -1  -3    0.36    0.13
  -7   1  -3    0.02    0.12
   7   1   3    0.04    0.10
  -7   1  -3    0.08    0.11
   7   1   3    0.11    0.11
  -7   1  -3    0.24    0.12
   8  -1   3    5.27    0.33
  -8  -1  -3    4.43    0.31
   8  -1   3    4.51    0.36
  -8  -1  -3    4.30    0.26
  -8  -1  -3    4.30    0.30
  -8   1  -3    4.71    0.32
  -8   1  -3    4.20    0.32
  -8   1  -3    4.71    0.29
   8   1   3    3.79    0.28
   8   1   3    5.18    0.34
   9  -1   3    0.53    0.19
  -9  -1  -3    0.53    0.15
   9  -1   3    0.32    0.17
  -9  -1  -3    0.95    0.21
  -9  -1  -3    0.68    0.19
  -9   1  -3    0.65    0.17
  -9   1  -3    0.47    0.18
  -9   1  -3    0.84    0.20
   9   1   3    0.68    0.19
   9   1   3    0.57    0.16
  10  -1   3    0.75    0.23
 -10  -1  -3    0.99    0.23
 -10  -1  -3    0.90    0.21
 -10  -1  -3    0.83    0.17
  10  -1   3    0.93    0.22
 -10   1  -3    0.80    0.22
 -10   1  -3    1.02    0.20
  10   1   3    1.01    0.21
 -10   1  -3    0.77    0.21
  10   1   3    0.52    0.21
  11  -1   3    1.78    0.32
 -11  -1  -3    2.93    0.36
  11  -1   3    2.28    0.30
 -11  -1  -3    2.53    0.32
 -11  -1  -3    2.03    0.24
  11   1   3    1.85    0.30
 -11   1  -3    3.01    0.31
 -11   1  -3    2.90    0.36
 -11   1  -3    2.86    0.36
  12  -1   3    0.57    0.21
 -12  -1  -3    0.41    0.22
  12  -1   3    0.63    0.25
 -12  -1  -3    0.54    0.21
 -12   1  -3    1.02    0.28
  12   1   3    0.80    0.25
 -12   1  -3    0.40    0.23
 -12   1  -3    0.47    0.20
 -13  -1  -3    0.00    0.21
  13  -1   3    0.11    0.21
 -13  -1  -3    0.14    0.19
  13   1   3    0.34    0.23
 -13   1  -3    0.19    0.22
 -13   1  -3    0.13    0.24
  13   1   3    0.32    0.25
 -14  -1  -3   -0.03    0.25
 -14  -1  -3   -0.05    0.21
  14  -1   3   -0.22    0.22
 -14   1  -3    0.28    0.25
  14   1   3   -0.02    0.21
 -14   1  -3   -0.14    0.23
  14   1   3   -0.10    0.21
 -15  -1  -3    0.34    0.25
  15  -1   3    0.02    0.26
 -15   1  -3    0.06    0.24
  15   1   3   -0.20    0.24
  15   1   3    0.04    0.27
 -15   1  -3    0.02    0.26
  16  -1   3   -0.20    0.26
 -16   1  -3   -0.01    0.31
  16   1   3    0.19    0.27
  18  -2  -3    1.23    0.35
 -18  -2   3    1.16    0.32
 -18   2   3    1.20    0.39
  18   2  -3    0.84    0.29
  18   2  -3    0.24    0.29
 -18   2   3    0.55    0.30
  17  -2  -3    2.23    0.39
 -17  -2   3    1.64    0.34
  17   2  -3    2.48    0.36
 -17   2   3    2.51    0.45
  17   2  -3    1.91    0.41
 -17   2   3    2.92    0.43
 -16  -2   3    2.33    0.36
  16  -2  -3    2.88    0.41
  16   2  -3    2.79    0.44
 -16   2   3    2.48    0.37
  16   2  -3    2.41    0.34
 -16   2   3    1.84    0.38
 -15  -2   3    2.74    0.35
  15  -2  -3    2.34    0.36
  15   2  -3    2.37    0.41
 -15   2   3    3.02    0.38
 -15   2   3    2.09    0.37
  15   2  -3    2.37    0.32
 -14  -2   3    0.16    0.17
  14  -2  -3   -0.14    0.14
  14  -2  -3   -0.13    0.18
  14   2  -3   -0.18    0.16
 -14   2   3   -0.12    0.17
  14   2  -3    0.16    0.22
 -14   2   3    0.18    0.17
  13  -2  -3    0.85    0.21
  13  -2  -3    0.38    0.20
 -13  -2   3    0.48    0.19
  13   2  -3    0.75    0.20
 -13   2   3    0.52    0.21
 -13   2   3    0.91    0.26
  13   2  -3    0.57    0.24
  12  -2  -3    0.18    0.15
 -12  -2   3    1.00    0.20
  12  -2  -3    0.69    0.21
 -12  -2   3    0.69    0.16
 -12  -2   3    0.56    0.18
 -12   2   3    0.58    0.19
 -12   2   3    0.74    0.22
  12   2  -3    0.46    0.17
  12   2  -3    0.52    0.21
 -11  -2   3    0.63    0.16
 -11  -2   3    0.36    0.16
  11  -2  -3    0.67    0.20
 -11  -2   3    0.61    0.13
 -11  -2   3    0.62    0.14
  11  -2  -3    0.44    0.16
 -11   2   3    0.66    0.19
  11   2  -3    0.45    0.19
  11   2  -3    0.53    0.15
 -11   2   3    0.52    0.19
 -10  -2   3    7.86    0.33
  10  -2  -3    8.62    0.44
 -10  -2   3    8.09    0.37
 -10  -2   3    6.94    0.36
 -10  -2   3    7.32    0.31
  10  -2  -3    7.30    0.38
  10   2  -3    7.64    0.31
 -10   2   3    8.31    0.42
  10   2  -3    8.28    0.47
  10   2  -3    8.18    0.36
  10   2  -3    7.37    0.31
 -10   2   3    7.77    0.43
  -9  -2   3    0.34    0.10
   9  -2  -3    0.23    0.13
   9  -2  -3    0.15    0.11
  -9  -2   3    0.32    0.11
  -9  -2   3    0.13    0.08
  -9  -2   3    0.07    0.11
   9   2  -3    0.26    0.09
   9   2  -3    0.34    0.10
  -9   2   3    0.14    0.11
   9   2  -3    0.62    0.17
   9   2  -3    0.16    0.10
  -9   2   3    0.25    0.13
  -8  -2   3   13.14    0.43
  -8  -2   3   14.60    0.39
   8  -2  -3   13.44    0.47
  -8  -2   3   13.92    0.39
   8  -2  -3   14.50    0.51
  -8  -2   3   13.60    0.44
   8   2  -3   13.36    0.39
  -8   2   3   13.20    0.49
  -8   2   3   13.38    0.51
   8   2  -3   13.19    0.54
  -8   2   3   12.86    0.43
   8   2  -3   13.74    0.39
   8   2  -3   13.71    0.42
   7  -2  -3    1.40    0.18
  -7  -2   3    1.42    0.14
  -7  -2   3    1.50    0.12
  -7  -2   3    1.56    0.11
   7  -2  -3    1.16    0.16
  -7  -2   3    1.49    0.15
  -7   2   3    1.14    0.16
  -7   2   3    1.42    0.18
   7   2  -3    1.45    0.14
   7   2  -3    1.51    0.19
   7   2  -3    1.53    0.12
  -7   2   3    1.60    0.16
   6  -2  -3    0.63    0.13
  -6  -2   3    0.98    0.08
  -6  -2   3    0.86    0.08
   6  -2  -3    0.63    0.12
  -6  -2   3    1.08    0.11
  -6  -2   3    0.93    0.11
  -6   2   3    0.81    0.14
   6   2  -3    0.91    0.10
  -6   2   3    0.70    0.14
   6   2  -3    0.66    0.14
  -5  -2   3    7.26    0.22
  -5  -2   3    7.17    0.16
   5  -2  -3    6.88    0.28
  -5  -2   3    6.72    0.23
   5  -2  -3    6.75    0.29
  -5  -2   3    6.91    0.22
  -5  -2   3    7.08    0.17
   5   2  -3    6.82    0.19
   5   2  -3    6.83    0.22
  -5   2   3    6.91    0.29
  -5   2   3    7.58    0.30
   5   2  -3    7.54    0.32
  -4  -2   3    1.68    0.10
   4  -2  -3    1.43    0.14
  -4  -2   3    1.60    0.10
   4  -2  -3    1.71    0.15
  -4  -2   3    1.84    0.10
   4  -2  -3    2.00    0.17
   4   2  -3    1.66    0.10
   4   2  -3    1.83    0.08
  -4   2   3    1.87    0.17
   4   2  -3    1.76    0.16
   4   2  -3    1.53    0.15
  -4   2   3    1.44    0.14
  -3  -2   3    3.58    0.12
   3  -2  -3    2.85    0.19
  -3  -2   3    3.59    0.12
   3  -2  -3    3.22    0.18
  -3   2   3    3.37    0.20
  -3   2   3    3.79    0.19
   3   2  -3    3.59    0.19
   3   2  -3    3.50    0.13
   3   2  -3    3.43    0.18
   3   2  -3    3.40    0.11
  -2  -2   3   15.07    0.35
   2  -2  -3   15.91    0.43
   2  -2  -3   16.53    0.43
  -2  -2   3   16.26    0.34
   2  -2  -3   15.79    0.39
  -2  -2   3   15.61    0.34
  -2   2   3   16.17    0.42
   2   2  -3   15.29    0.42
   2   2  -3   16.19    0.38
   2   2  -3   15.94    0.42
  -2   2   3   16.27    0.43
   2   2  -3   15.35    0.33
  -1  -2   3    0.43    0.07
   1  -2  -3    0.47    0.09
  -1  -2   3    0.58    0.06
   1  -2  -3    0.47    0.08
   1  -2  -3    1.11    0.10
  -1  -2   3    0.40    0.06
   1   2  -3    0.38    0.06
  -1   2   3    0.54    0.06
   1   2  -3    0.39    0.07
  -1   2   3    0.45    0.08
   1   2  -3    0.53    0.08
  -1   2   3    0.52    0.08
   1   2  -3    0.51    0.09
   0  -2   3    2.75    0.11
   0  -2  -3    2.87    0.16
   0  -2  -3    2.82    0.14
   0  -2  -3    3.14    0.16
   0  -2   3    3.03    0.14
   0  -2   3    2.80    0.14
   0   2   3    2.85    0.12
   0   2   3    2.75    0.16
   0   2  -3    3.03    0.13
   0   2  -3    2.71    0.14
   0   2  -3    2.84    0.15
   0   2  -3    2.80    0.16
   0   2   3    3.01    0.15
  -1  -2  -3    5.30    0.21
   1  -2   3    5.23    0.21
  -1  -2  -3    5.03    0.22
   1  -2   3    5.24    0.19
   1  -2   3    5.04    0.21
   1  -2   3    5.79    0.21
   1  -2   3    5.18    0.18
  -1  -2  -3    5.56    0.20
   1   2   3    5.18    0.17
  -1   2  -3    5.56    0.21
  -1   2  -3    5.08    0.22
   1   2   3    5.07    0.18
   1   2   3    5.54    0.22
  -1   2  -3    4.87    0.20
   1   2   3    5.31    0.20
  -1   2  -3    5.10    0.22
  -2  -2  -3    5.22    0.20
  -2  -2  -3    5.47    0.23
  -2  -2  -3    5.22    0.20
   2  -2   3    5.08    0.20
  -2  -2  -3    4.86    0.22
   2  -2   3    5.51    0.24
   2  -2   3    5.16    0.20
   2  -2   3    5.45    0.23
  -2   2  -3    5.30    0.22
  -2   2  -3    5.81    0.25
   2   2   3    5.30    0.21
   2   2   3    5.69    0.23
  -2   2  -3    5.27    0.24
  -2   2  -3    5.64    0.23
   2   2   3    5.45    0.20
   3  -2   3   24.19    0.60
   3  -2   3   23.12    0.56
  -3  -2  -3   23.56    0.55
  -3  -2  -3   22.32    0.59
  -3  -2  -3   23.48    0.60
  -3  -2  -3   22.88    0.55
   3  -2   3   22.41    0.61
   3  -2   3   23.53    0.56
   3   2   3   23.56    0.58
   3   2   3   23.25    0.57
  -3   2  -3   23.21    0.61
  -3   2  -3   22.87    0.61
   3   2   3   23.72    0.60
  -3   2  -3   22.27    0.60
   4  -2   3    5.75    0.24
  -4  -2  -3    5.89    0.27
  -4  -2  -3    5.60    0.23
  -4  -2  -3    5.82    0.24
  -4  -2  -3    5.82    0.24
   4  -2   3    5.86    0.28
   4  -2   3    5.25    0.26
  -4  -2  -3    5.23    0.26
   4   2   3    5.66    0.27
   4   2   3    5.46    0.25
  -4   2  -3    5.80    0.28
  -4   2  -3    5.68    0.27
   4   2   3    5.64    0.26
  -4   2  -3    5.39    0.28
   4   2   3    5.91    0.27
   5  -2   3   71.52    1.55
  -5  -2  -3   70.52    1.51
  -5  -2  -3   66.94    1.50
  -5  -2  -3   72.79    1.43
   5  -2   3   67.10    1.43
   5  -2   3   70.02    1.52
  -5  -2  -3   68.31    1.41
  -5  -2  -3   70.34    1.42
   5   2   3   72.41    1.53
  -5   2  -3   69.65    1.54
  -5   2  -3   70.46    1.53
   5   2   3   68.04    1.46
  -5   2  -3   69.85    1.50
   5   2   3   68.32    1.50
   6  -2   3    1.97    0.21
  -6  -2  -3    2.46    0.23
   6  -2   3    2.92    0.26
  -6  -2  -3    2.74    0.19
  -6  -2  -3    2.94    0.21
  -6  -2  -3    2.50    0.24
  -6  -2  -3    3.14    0.20
   6   2   3    2.51    0.23
  -6   2  -3    2.92    0.25
  -6   2  -3    2.60    0.25
   6   2   3    2.79    0.23
   6   2   3    2.84    0.26
  -6   2  -3    2.25    0.24
  -7  -2  -3   62.21    1.33
   7  -2   3   62.07    1.46
   7  -2   3   62.94    1.49
  -7  -2  -3   59.71    1.44
  -7  -2  -3   62.77    1.36
  -7  -2  -3   61.93    1.45
  -7   2  -3   62.76    1.48
  -7   2  -3   63.59    1.43
   7   2   3   62.44    1.40
   7   2   3   64.03    1.50
   7   2   3   63.53    1.44
  -7   2  -3   63.72    1.50
  -8  -2  -3    4.09    0.28
   8  -2   3    3.90    0.34
  -8  -2  -3    4.47    0.25
   8  -2   3    4.51    0.31
  -8  -2  -3    4.30    0.30
  -8  -2  -3    4.97    0.33
  -8   2  -3    3.72    0.34
  -8   2  -3    4.11    0.35
   8   2   3    4.38    0.37
  -8   2  -3    4.53    0.31
   8   2   3    4.65    0.29
   8   2   3    3.91    0.33
  -9  -2  -3   21.01    0.73
   9  -2   3   21.88    0.78
  -9  -2  -3   20.56    0.60
  -9  -2  -3   20.66    0.73
   9  -2   3   22.24    0.75
  -9   2  -3   19.14    0.73
   9   2   3   21.48    0.73
   9   2   3   21.03    0.77
  -9   2  -3   21.58    0.78
   9   2   3   22.09    0.69
  -9   2  -3   22.16    0.71
  10  -2   3    6.04    0.43
 -10  -2  -3    5.77    0.32
 -10  -2  -3    5.81    0.41
  10  -2   3    5.83    0.40
 -10  -2  -3    5.62    0.40
  10   2   3    6.81    0.43
  10   2   3    5.82    0.43
 -10   2  -3    6.28    0.44
 -10   2  -3    6.53    0.43
 -10   2  -3    5.94    0.38
  11  -2   3    9.20    0.51
 -11  -2  -3    8.89    0.50
 -11  -2  -3    8.22    0.50
  11  -2   3    9.67    0.57
 -11   2  -3    9.46    0.56
  11   2   3    8.30    0.53
 -11   2  -3    8.92    0.48
  11   2   3    9.10    0.51
 -11   2  -3    8.54    0.51
  12  -2   3   -0.10    0.21
  12  -2   3    0.15    0.20
 -12  -2  -3    0.44    0.21
 -12  -2  -3    0.26    0.22
  12   2   3    0.29    0.20
 -12   2  -3    0.20    0.20
  12   2   3    0.20    0.21
 -12   2  -3    0.24    0.23
 -12   2  -3   -0.30    0.16
  13  -2   3    7.04    0.50
 -13  -2  -3    6.81    0.50
  13  -2   3    6.16    0.56
  13   2   3    6.66    0.49
 -13   2  -3    7.31    0.61
  13   2   3    6.96    0.60
 -13   2  -3    7.11    0.51
 -14  -2  -3    0.80    0.26
  14  -2   3    1.19    0.32
  14   2   3    0.63    0.29
  14   2   3    0.99    0.29
 -14   2  -3    0.92    0.32
 -14   2  -3    0.23    0.24
  15  -2   3    4.58    0.54
 -15  -2  -3    4.93    0.52
 -15   2  -3    4.18    0.53
  15   2   3    4.01    0.51
 -15   2  -3    5.71    0.57
  15   2   3    5.32    0.51
 -18  -3   3    0.72    0.30
  18  -3  -3    1.20    0.37
  18   3  -3    1.63    0.43
 -18   3   3    0.83    0.32
  18   3  -3    1.10    0.29
 -18   3   3    0.93    0.37
 -17  -3   3    1.21    0.32
  17  -3  -3    1.48    0.38
  17   3  -3    1.59    0.30
  17   3  -3    1.38    0.38
 -17   3   3    1.67    0.40
 -17   3   3    1.70    0.36
 -16  -3   3    2.81    0.38
  16  -3  -3    4.02    0.49
  16   3  -3    2.92    0.34
  16   3  -3    3.37    0.51
 -16   3   3    3.59    0.49
 -16   3   3    2.79    0.40
 -15  -3   3    0.68    0.23
  15  -3  -3    0.93    0.28
  15  -3  -3    0.83    0.26
  15   3  -3    0.74    0.29
  15   3  -3    0.83    0.23
 -15   3   3    1.29    0.33
 -15   3   3    0.39    0.23
  14  -3  -3   17.30    0.78
 -14  -3   3   16.73    0.70
  14  -3  -3   18.07    0.74
 -14   3   3   17.39    0.76
  14   3  -3   18.46    0.88
  14   3  -3   16.47    0.63
 -14   3   3   16.27    0.77
 -13  -3   3    1.32    0.24
  13  -3  -3    1.24    0.27
  13  -3  -3    1.70    0.27
 -13  -3   3    1.26    0.21
  13   3  -3    1.21    0.30
  13   3  -3    1.48    0.23
 -13   3   3    0.91    0.27
 -13   3   3    0.84    0.23
 -12  -3   3   18.66    0.60
  12  -3  -3   18.47    0.74
 -12  -3   3   19.21    0.67
 -12  -3   3   17.96    0.59
  12  -3  -3   19.62    0.72
 -12   3   3   18.89    0.76
  12   3  -3   20.70    0.63
  12   3  -3   17.83    0.80
 -12   3   3   18.77    0.74
  11  -3  -3    2.24    0.29
 -11  -3   3    1.81    0.20
  11  -3  -3    2.14    0.26
 -11  -3   3    2.30    0.24
 -11  -3   3    2.29    0.20
  11   3  -3    2.36    0.22
  11   3  -3    1.92    0.29
 -11   3   3    2.11    0.29
 -11   3   3    2.17    0.27
 -10  -3   3   24.94    0.63
  10  -3  -3   25.75    0.81
  10  -3  -3   25.30    0.79
 -10  -3   3   24.68    0.64
 -10  -3   3   23.91    0.69
 -10  -3   3   24.30    0.70
  10   3  -3   22.83    0.85
 -10   3   3   23.96    0.81
 -10   3   3   25.29    0.81
  10   3  -3   25.14    0.67
  -9  -3   3    1.17    0.16
  -9  -3   3    0.90    0.15
  -9  -3   3    1.27    0.13
   9  -3  -3    1.02    0.20
  -9  -3   3    1.28    0.14
   9  -3  -3    1.03    0.18
  -9   3   3    1.12    0.20
  -9   3   3    1.19    0.19
   9   3  -3    1.39    0.15
   9   3  -3    1.21    0.21
  -8  -3   3   72.88    1.51
  -8  -3   3   72.46    1.41
  -8  -3   3   71.45    1.50
  -8  -3   3   72.68    1.39
   8  -3  -3   71.98    1.64
   8  -3  -3   73.35    1.62
  -8   3   3   72.32    1.66
   8   3  -3   70.46    1.46
   8   3  -3   73.47    1.71
   8   3  -3   72.88    1.40
  -8   3   3   72.88    1.64
  -7  -3   3    0.28    0.08
  -7  -3   3    0.28    0.06
   7  -3  -3    0.11    0.10
   7  -3  -3    0.15    0.11
  -7  -3   3    0.13    0.08
  -7  -3   3    0.16    0.05
  -7   3   3    0.23    0.12
   7   3  -3    0.10    0.10
   7   3  -3    0.16    0.06
  -7   3   3    0.29    0.11
  -6  -3   3  105.99    2.03
  -6  -3   3  107.78    2.02
   6  -3  -3  107.94    2.16
   6  -3  -3  106.91    2.18
  -6  -3   3  107.43    2.02
  -6   3   3  102.37    2.16
   6   3  -3  106.93    2.23
  -6   3   3  106.67    2.20
   6   3  -3  103.26    2.00
  -5  -3   3    3.78    0.14
  -5  -3   3    3.78    0.15
   5  -3  -3    4.00    0.23
   5  -3  -3    4.11    0.24
  -5   3   3    3.83    0.25
   5   3  -3    3.75    0.11
   5   3  -3    3.91    0.25
   5   3  -3    3.57    0.11
   5   3  -3    3.73    0.24
  -5   3   3    3.52    0.22
   4  -3  -3   83.65    1.61
  -4  -3   3   83.28    1.55
  -4  -3   3   84.52    1.54
   4  -3  -3   82.58    1.71
   4  -3  -3   82.75    1.70
   4  -3  -3   83.80    1.72
   4   3  -3   84.76    1.56
   4   3  -3   81.97    1.75
  -4   3   3   82.04    1.73
   4   3  -3   86.31    1.75
  -4   3   3   84.88    1.72
   3  -3  -3   45.48    1.01
   3  -3  -3   45.59    1.00
   3  -3  -3   44.99    0.93
  -3   3   3   45.79    1.02
   3   3  -3   45.66    1.02
  -3   3   3   46.85    1.00
   3   3  -3   44.69    1.04
   3   3  -3   45.33    0.91
  -2  -3   3   80.49    1.44
   2  -3  -3   78.43    1.48
   2  -3  -3   77.10    1.57
  -2  -3   3   77.97    1.43
   2  -3  -3   76.04    1.57
  -2   3   3   76.44    1.58
  -2   3   3   77.62    1.55
   2   3  -3   77.84    1.60
   2   3  -3   76.62    1.61
   2   3  -3   77.75    1.50
  -1  -3   3  141.19    2.63
  -1  -3   3  141.43    2.61
  -1  -3   3  141.40    2.60
   1  -3  -3  142.36    2.70
   1  -3  -3  140.15    2.72
   1  -3  -3  145.36    2.58
  -1   3   3  140.87    2.70
   1   3  -3  142.03    2.66
   1   3  -3  139.04    2.61
  -1   3   3  144.32    2.72
  -1   3   3  142.29    2.68
   1   3  -3  138.62    2.77
   0  -3  -3   38.95    0.87
   0  -3   3   40.07    0.82
   0  -3  -3   40.14    0.88
   0  -3  -3   39.65    0.81
   0  -3   3   38.97    0.83
   0   3   3   38.99    0.83
   0   3   3   40.96    0.88
   0   3   3   40.94    0.85
   0   3  -3   39.33    0.87
   0   3  -3   38.83    0.82
   0   3  -3   39.85    0.91
  -1  -3  -3   42.25    0.92
   1  -3   3   40.46    0.90
   1  -3   3   43.07    0.85
   1  -3   3   42.46    0.90
  -1  -3  -3   41.29    0.86
  -1  -3  -3   42.71    0.92
  -1   3  -3   43.30    0.97
   1   3   3   41.46    0.89
  -1   3  -3   43.22    0.91
   1   3   3   42.82    0.90
  -1   3  -3   41.31    0.88
   1   3   3   42.78    0.92
   1   3   3   41.32    0.88
   2  -3   3   37.11    0.80
  -2  -3  -3   37.76    0.85
   2  -3   3   39.32    0.80
   2  -3   3   36.66    0.86
  -2  -3  -3   37.58    0.85
  -2  -3  -3   37.03    0.79
  -2  -3  -3   36.79    0.79
   2  -3   3   38.87    0.85
   2   3   3   37.60    0.82
  -2   3  -3   37.17    0.84
   2   3   3   37.96    0.85
   2   3   3   37.40    0.82
  -2   3  -3   38.29    0.89
  -2   3  -3   37.43    0.90
  -2   3  -3   37.07    0.86
   2   3   3   38.06    0.84
  -3  -3  -3    0.72    0.11
   3  -3   3    0.88    0.11
   3  -3   3    0.55    0.11
  -3  -3  -3    0.59    0.09
  -3  -3  -3    0.71    0.11
   3  -3   3    0.57    0.11
   3  -3   3    0.75    0.11
  -3  -3  -3    0.63    0.09
   3   3   3    0.77    0.10
   3   3   3    0.70    0.11
  -3   3  -3    0.66    0.12
   3   3   3    0.67    0.11
  -3   3  -3    0.87    0.13
  -3   3  -3    0.55    0.12
  -3   3  -3    0.65    0.11
   4  -3   3   34.83    0.82
   4  -3   3   37.03    0.89
  -4  -3  -3   34.97    0.85
   4  -3   3   36.88    0.83
  -4  -3  -3   35.60    0.79
  -4  -3  -3   36.10    0.86
   4  -3   3   36.78    0.90
  -4  -3  -3   34.92    0.79
  -4   3  -3   34.31    0.88
  -4   3  -3   34.57    0.87
   4   3   3   36.12    0.86
   4   3   3   34.66    0.81
  -4   3  -3   35.63    0.89
   4   3   3   36.08    0.86
   5  -3   3    0.17    0.10
  -5  -3  -3    0.09    0.09
   5  -3   3    0.24    0.11
  -5  -3  -3    0.13    0.08
  -5  -3  -3    0.16    0.10
  -5  -3  -3    0.01    0.06
   5  -3   3   -0.02    0.07
   5  -3   3    0.16    0.08
  -5  -3  -3    0.16    0.08
  -5   3  -3    0.07    0.09
  -5   3  -3    0.06    0.10
   5   3   3    0.23    0.10
  -5   3  -3    0.22    0.12
   5   3   3    0.12    0.09
   5   3   3    0.08    0.10
   5   3   3    0.06    0.10
  -6  -3  -3   27.52    0.70
   6  -3   3   27.34    0.79
  -6  -3  -3   28.50    0.77
  -6  -3  -3   27.86    0.77
  -6  -3  -3   27.67    0.68
   6  -3   3   26.80    0.81
  -6  -3  -3   29.04    0.71
  -6   3  -3   28.41    0.80
   6   3   3   27.65    0.76
  -6   3  -3   28.79    0.81
   6   3   3   26.69    0.71
   6   3   3   28.72    0.80
  -6   3  -3   27.52    0.81
  -7  -3  -3    0.01    0.08
   7  -3   3    0.16    0.13
  -7  -3  -3    0.12    0.11
   7  -3   3    0.09    0.15
  -7  -3  -3    0.12    0.12
  -7  -3  -3    0.05    0.10
  -7  -3  -3    0.15    0.09
   7   3   3    0.13    0.13
  -7   3  -3    0.28    0.14
   7   3   3    0.06    0.12
  -7   3  -3   -0.15    0.09
  -7   3  -3    0.04    0.12
   7   3   3    0.17    0.11
  -8  -3  -3   15.91    0.48
  -8  -3  -3   16.84    0.60
   8  -3   3   15.61    0.64
  -8  -3  -3   16.19    0.54
   8  -3   3   16.63    0.62
  -8  -3  -3   15.37    0.58
  -8   3  -3   14.19    0.57
  -8   3  -3   15.80    0.62
   8   3   3   14.90    0.52
   8   3   3   14.97    0.61
  -8   3  -3   16.88    0.65
   8   3   3   15.85    0.58
  -9  -3  -3    0.14    0.13
  -9  -3  -3    0.09    0.11
  -9  -3  -3    0.10    0.15
   9  -3   3   -0.15    0.14
   9  -3   3   -0.05    0.14
   9   3   3    0.12    0.15
  -9   3  -3   -0.03    0.14
  -9   3  -3    0.11    0.18
  -9   3  -3    0.21    0.16
   9   3   3    0.17    0.16
 -10  -3  -3    7.36    0.46
  10  -3   3    7.40    0.48
  10  -3   3    7.85    0.47
 -10  -3  -3    7.10    0.44
  10   3   3    7.00    0.47
  10   3   3    7.64    0.44
 -10   3  -3    7.01    0.43
 -10   3  -3    7.79    0.47
 -10   3  -3    7.67    0.48
  11  -3   3    0.25    0.22
 -11  -3  -3    0.19    0.17
  11  -3   3    0.44    0.20
 -11   3  -3    0.32    0.20
 -11   3  -3    0.13    0.20
  11   3   3    0.20    0.20
  11   3   3    0.52    0.21
 -11   3  -3    0.55    0.22
  12  -3   3    1.03    0.27
 -12  -3  -3    1.20    0.26
  12  -3   3    1.26    0.31
  12   3   3    0.66    0.24
 -12   3  -3    0.69    0.26
 -12   3  -3    0.89    0.25
 -12   3  -3    0.76    0.24
  12   3   3    0.88    0.27
  13  -3   3   -0.09    0.19
 -13  -3  -3    0.24    0.21
  13  -3   3    0.32    0.25
 -13   3  -3   -0.04    0.21
  13   3   3    0.23    0.23
  13   3   3    0.23    0.22
 -13   3  -3    0.11    0.22
  14  -3   3    0.17    0.23
 -14  -3  -3    0.20    0.22
  14  -3   3    0.17    0.26
  14   3   3   -0.16    0.23
  14   3   3   -0.05    0.22
 -14   3  -3    0.08    0.24
 -14   3  -3   -0.18    0.24
  15  -3   3    0.48    0.30
 -15  -3  -3   -0.01    0.22
  15   3   3   -0.09    0.24
 -15   3  -3   -0.03    0.27
  15   3   3    0.23    0.27
 -15   3  -3    0.35    0.26
  17  -4  -3    1.78    0.39
 -17  -4   3    1.45    0.32
 -17   4   3    0.77    0.35
 -17   4   3    0.59    0.28
  17   4  -3    1.46    0.38
  17   4  -3    1.07    0.27
  16  -4  -3    1.61    0.33
 -16  -4   3    1.80    0.32
  16  -4  -3    1.62    0.37
 -16   4   3    1.38    0.33
 -16   4   3    2.45    0.43
  16   4  -3    1.74    0.41
  16   4  -3    1.44    0.27
 -15  -4   3    1.27    0.26
  15  -4  -3    1.17    0.32
  15  -4  -3    1.05    0.28
  15   4  -3    1.10    0.33
 -15   4   3    1.93    0.38
  15   4  -3    1.14    0.23
 -15   4   3    1.76    0.34
 -14  -4   3    5.98    0.38
  14  -4  -3    6.67    0.48
 -14  -4   3    7.03    0.44
  14  -4  -3    6.56    0.56
 -14   4   3    6.85    0.57
  14   4  -3    6.53    0.39
  14   4  -3    5.82    0.57
 -14   4   3    6.55    0.57
 -13  -4   3    0.26    0.15
  13  -4  -3    0.12    0.19
  13  -4  -3    0.32    0.21
 -13  -4   3    0.48    0.16
 -13   4   3    0.43    0.24
 -13   4   3    0.36    0.20
  13   4  -3    0.29    0.15
  13   4  -3    0.75    0.25
  12  -4  -3    2.11    0.30
 -12  -4   3    2.37    0.23
 -12  -4   3    2.19    0.26
  12  -4  -3    1.65    0.29
 -12  -4   3    2.85    0.26
 -12   4   3    2.25    0.31
  12   4  -3    2.51    0.23
  12   4  -3    2.18    0.34
 -12   4   3    1.97    0.33
 -11  -4   3    0.18    0.13
 -11  -4   3   -0.01    0.08
 -11  -4   3    0.12    0.11
  11  -4  -3    0.09    0.17
  11  -4  -3    0.07    0.15
 -11   4   3   -0.17    0.14
  11   4  -3   -0.09    0.09
  11   4  -3   -0.05    0.13
 -11   4   3    0.23    0.15
 -10  -4   3    0.82    0.12
  10  -4  -3    0.67    0.19
 -10  -4   3    0.49    0.11
  10  -4  -3    0.58    0.17
 -10  -4   3    0.91    0.15
  10   4  -3    0.80    0.13
  10   4  -3    0.79    0.21
 -10   4   3    0.87    0.19
 -10   4   3    0.62    0.20
  -9  -4   3    0.05    0.07
  -9  -4   3   -0.01    0.06
  -9  -4   3    0.17    0.09
   9  -4  -3   -0.11    0.11
   9  -4  -3    0.02    0.11
   9   4  -3    0.04    0.08
  -9   4   3   -0.06    0.10
   9   4  -3    0.03    0.12
  -9   4   3   -0.02    0.13
  -8  -4   3    0.16    0.07
  -8  -4   3    0.37    0.10
   8  -4  -3    0.15    0.11
   8  -4  -3    0.36    0.14
  -8  -4   3    0.16    0.06
   8   4  -3    0.15    0.12
  -8   4   3    0.46    0.14
   8   4  -3    0.23    0.07
  -8   4   3    0.16    0.13
  -7  -4   3    0.12    0.07
   7  -4  -3   -0.06    0.09
   7  -4  -3   -0.12    0.10
  -7  -4   3    0.25    0.08
  -7  -4   3    0.14    0.07
   7   4  -3   -0.04    0.10
   7   4  -3    0.10    0.04
   7   4  -3    0.12    0.05
  -7   4   3    0.07    0.11
  -7   4   3    0.19    0.11
  -6  -4   3    0.93    0.09
   6  -4  -3    0.54    0.13
  -6  -4   3    1.00    0.09
   6  -4  -3    0.91    0.17
   6   4  -3    0.86    0.17
   6   4  -3    0.95    0.16
  -6   4   3    0.91    0.15
  -6   4   3    1.01    0.17
  -5  -4   3    2.55    0.11
   5  -4  -3    2.31    0.16
  -5  -4   3    2.61    0.11
   5  -4  -3    3.24    0.24
   5  -4  -3    2.24    0.21
  -5   4   3    2.23    0.22
   5   4  -3    2.56    0.24
  -5   4   3    2.70    0.20
   5   4  -3    2.73    0.25
   4  -4  -3    2.57    0.17
   4  -4  -3    2.11    0.19
   4  -4  -3    2.12    0.20
   4  -4  -3    2.46    0.18
   4   4  -3    2.54    0.22
  -4   4   3    2.23    0.20
  -4   4   3    2.22    0.19
   4   4  -3    2.52    0.22
   3  -4  -3   15.46    0.46
   3  -4  -3   15.15    0.41
   3  -4  -3   14.76    0.46
   3  -4  -3   14.69    0.47
   3   4  -3   15.51    0.50
   3   4  -3   14.44    0.49
   3   4  -3   15.37    0.40
  -3   4   3   15.10    0.47
  -3   4   3   14.29    0.44
   2  -4  -3    6.59    0.24
  -2  -4   3    6.76    0.17
  -2  -4   3    6.72    0.17
   2  -4  -3    6.91    0.28
   2  -4  -3    6.83    0.29
  -2   4   3    6.62    0.26
   2   4  -3    6.84    0.30
   2   4  -3    7.28    0.31
  -2   4   3    6.41    0.28
   2   4  -3    7.02    0.25
  -2   4   3    6.74    0.28
   1  -4  -3   40.34    0.90
   1  -4  -3   38.39    0.82
   1  -4  -3   39.73    0.90
  -1  -4   3   40.33    0.79
  -1  -4   3   39.16    0.79
   1   4  -3   38.77    0.88
  -1   4   3   38.79    0.89
   1   4  -3   39.49    0.77
   1   4  -3   40.39    0.96
  -1   4   3   38.96    0.86
  -1   4   3   38.59    0.89
   1   4  -3   39.39    0.78
   0  -4  -3    3.52    0.17
   0  -4   3    3.24    0.17
   0  -4  -3    3.44    0.20
   0  -4   3    3.77    0.17
   0  -4  -3    3.47    0.20
   0   4  -3    3.42    0.16
   0   4   3    3.40    0.20
   0   4  -3    3.45    0.20
   0   4   3    3.47    0.20
   0   4  -3    3.29    0.23
   0   4   3    3.42    0.17
   0   4  -3    3.41    0.13
   1  -4   3   33.68    0.76
   1  -4   3   32.91    0.70
   1  -4   3   34.24    0.77
  -1  -4  -3   35.38    0.73
  -1  -4  -3   33.48    0.79
  -1  -4  -3   33.24    0.78
   1   4   3   32.92    0.77
   1   4   3   33.99    0.79
   1   4   3   33.53    0.74
  -1   4  -3   32.75    0.81
   1   4   3   33.96    0.77
  -1   4  -3   33.38    0.86
  -1   4  -3   32.86    0.76
  -1   4  -3   32.23    0.73
   2  -4   3   15.07    0.45
   2  -4   3   14.44    0.40
  -2  -4  -3   14.34    0.44
   2  -4   3   15.30    0.44
  -2  -4  -3   14.93    0.40
  -2  -4  -3   15.35    0.45
  -2  -4  -3   15.40    0.41
  -2   4  -3   14.61    0.42
  -2   4  -3   14.63    0.51
  -2   4  -3   15.16    0.45
  -2   4  -3   14.73    0.48
   2   4   3   14.79    0.45
   2   4   3   15.01    0.44
   2   4   3   15.50    0.44
   2   4   3   14.85    0.40
  -3  -4  -3   16.77    0.49
   3  -4   3   16.85    0.47
   3  -4   3   15.84    0.46
  -3  -4  -3   16.96    0.44
   3  -4   3   16.87    0.51
  -3  -4  -3   17.48    0.46
   3  -4   3   16.96    0.52
  -3  -4  -3   16.77    0.50
  -3   4  -3   17.20    0.50
   3   4   3   17.01    0.45
   3   4   3   16.87    0.49
   3   4   3   17.26    0.49
  -3   4  -3   16.03    0.55
   3   4   3   16.99    0.51
  -3   4  -3   16.69    0.51
  -3   4  -3   17.17    0.55
   4  -4   3   13.98    0.48
  -4  -4  -3   12.32    0.42
   4  -4   3   12.98    0.46
  -4  -4  -3   13.00    0.39
  -4  -4  -3   13.06    0.39
   4  -4   3   12.62    0.41
   4  -4   3   13.01    0.42
  -4  -4  -3   12.70    0.43
  -4   4  -3   12.67    0.47
  -4   4  -3   12.94    0.44
   4   4   3   12.46    0.42
   4   4   3   13.69    0.46
  -4   4  -3   12.82    0.49
   4   4   3   12.72    0.38
  -4   4  -3   13.11    0.46
   5  -4   3   15.77    0.49
  -5  -4  -3   15.71    0.50
  -5  -4  -3   16.20    0.46
  -5  -4  -3   15.83    0.51
  -5  -4  -3   14.73    0.45
   5  -4   3   15.56    0.55
   5  -4   3   14.83    0.53
   5   4   3   15.72    0.49
  -5   4  -3   16.58    0.54
  -5   4  -3   15.46    0.55
   5   4   3   15.64    0.45
  -5   4  -3   14.90    0.55
   5   4   3   15.88    0.49
   5   4   3   15.61    0.53
  -6  -4  -3    3.83    0.22
  -6  -4  -3    3.11    0.26
   6  -4   3    3.71    0.31
   6  -4   3    2.74    0.27
  -6  -4  -3    3.49    0.23
  -6  -4  -3    3.50    0.25
  -6  -4  -3    3.93    0.23
   6   4   3    3.43    0.21
  -6   4  -3    3.88    0.27
   6   4   3    3.01    0.27
  -6   4  -3    3.25    0.29
   6   4   3    3.67    0.25
  -6   4  -3    3.27    0.29
  -7  -4  -3   24.26    0.68
  -7  -4  -3   25.63    0.76
  -7  -4  -3   24.75    0.68
  -7  -4  -3   25.48    0.75
  -7  -4  -3   25.75    0.65
   7  -4   3   25.38    0.81
   7  -4   3   25.30    0.80
  -7   4  -3   24.84    0.79
   7   4   3   23.87    0.77
  -7   4  -3   24.47    0.80
   7   4   3   26.38    0.74
  -7   4  -3   23.96    0.78
  -8  -4  -3    1.34    0.22
  -8  -4  -3    1.96    0.22
  -8  -4  -3    2.03    0.19
   8  -4   3    1.74    0.27
   8  -4   3    1.39    0.23
  -8  -4  -3    1.62    0.23
  -8  -4  -3    1.64    0.20
  -8   4  -3    1.96    0.26
   8   4   3    2.23    0.25
  -8   4  -3    1.54    0.26
   8   4   3    1.84    0.25
  -8   4  -3    1.74    0.25
  -9  -4  -3   21.10    0.73
   9  -4   3   19.21    0.74
  -9  -4  -3   20.55    0.66
   9  -4   3   21.09    0.80
  -9   4  -3   20.66    0.76
  -9   4  -3   20.38    0.74
   9   4   3   21.65    0.71
  -9   4  -3   19.53    0.78
   9   4   3   20.35    0.76
 -10  -4  -3    1.05    0.22
  10  -4   3    1.56    0.28
  10  -4   3    1.43    0.29
 -10   4  -3    1.09    0.27
 -10   4  -3    1.50    0.28
  10   4   3    0.77    0.23
  10   4   3    1.32    0.23
 -10   4  -3    0.97    0.24
  11  -4   3   10.69    0.61
  11  -4   3   11.41    0.60
 -11  -4  -3    9.33    0.53
 -11   4  -3   10.43    0.57
  11   4   3   10.15    0.58
  11   4   3   12.37    0.55
 -11   4  -3   12.05    0.65
 -11   4  -3   10.07    0.55
  12  -4   3    1.95    0.36
  12  -4   3    1.57    0.31
 -12  -4  -3    1.55    0.29
  12   4   3    1.00    0.26
 -12   4  -3    0.88    0.28
 -12   4  -3    1.32    0.29
  12   4   3    1.61    0.31
  13  -4   3    8.12    0.55
 -13  -4  -3    6.10    0.53
  13  -4   3    7.51    0.64
  13   4   3    6.99    0.60
 -13   4  -3    7.35    0.64
 -13   4  -3    9.42    0.61
  13   4   3    8.27    0.51
 -14  -4  -3    4.75    0.49
  14  -4   3    4.57    0.50
  14  -4   3    5.14    0.56
  14   4   3    4.89    0.53
  14   4   3    4.01    0.44
 -14   4  -3    3.94    0.49
 -14   4  -3    6.03    0.62
 -15  -4  -3    7.08    0.61
  15  -4   3    6.77    0.66
  15  -4   3    5.64    0.57
  15   4   3    6.26    0.61
 -15   4  -3    5.39    0.58
  15   4   3    7.11    0.53
 -15   4  -3    6.03    0.65
 -17  -5   3    2.44    0.37
  17  -5  -3    2.71    0.47
  17   5  -3    1.87    0.44
 -17   5   3    1.91    0.42
 -17   5   3    1.43    0.37
  16  -5  -3    3.53    0.47
 -16  -5   3    3.30    0.39
  16  -5  -3    3.16    0.47
  16   5  -3    2.63    0.45
 -16   5   3    3.13    0.44
 -16   5   3    2.10    0.43
  15  -5  -3    4.77    0.49
 -15  -5   3    4.03    0.40
  15  -5  -3    3.80    0.48
  15   5  -3    2.95    0.46
 -15   5   3    4.24    0.48
 -15   5   3    3.72    0.49
  14  -5  -3    5.35    0.52
 -14  -5   3    4.56    0.36
  14  -5  -3    4.38    0.47
 -14  -5   3    4.32    0.39
 -14   5   3    5.39    0.54
 -14   5   3    4.09    0.46
  14   5  -3    4.12    0.50
  14   5  -3    5.04    0.31
  13  -5  -3   10.45    0.63
 -13  -5   3   10.35    0.44
 -13  -5   3   10.66    0.50
 -13  -5   3   11.21    0.47
  13  -5  -3   11.00    0.60
  13   5  -3    9.76    0.63
  13   5  -3   10.15    0.40
 -13   5   3   10.24    0.60
 -13   5   3   10.41    0.62
 -12  -5   3    7.18    0.35
  12  -5  -3    7.77    0.48
 -12  -5   3    7.20    0.34
  12  -5  -3    7.52    0.50
 -12  -5   3    6.29    0.37
  12   5  -3    7.30    0.31
 -12   5   3    7.62    0.53
  12   5  -3    6.15    0.55
 -12   5   3    7.45    0.47
 -11  -5   3   13.14    0.43
  11  -5  -3   12.84    0.59
 -11  -5   3   13.52    0.49
  11  -5  -3   12.65    0.61
 -11  -5   3   13.54    0.45
 -11   5   3   13.02    0.63
 -11   5   3   13.13    0.61
  11   5  -3   12.90    0.39
  11   5  -3   12.01    0.64
 -10  -5   3    5.97    0.25
 -10  -5   3    5.92    0.26
 -10  -5   3    6.33    0.31
  10  -5  -3    5.49    0.39
  10  -5  -3    6.10    0.43
 -10   5   3    5.95    0.42
 -10   5   3    5.71    0.39
  10   5  -3    6.02    0.23
  10   5  -3    6.16    0.44
  -9  -5   3    8.56    0.28
  -9  -5   3    8.77    0.33
   9  -5  -3    8.47    0.44
  -9  -5   3    8.18    0.27
   9  -5  -3    8.13    0.46
   9   5  -3    7.93    0.47
  -9   5   3    8.09    0.44
  -9   5   3    8.75    0.48
   8  -5  -3   12.24    0.51
  -8  -5   3   12.70    0.38
   8  -5  -3   12.65    0.53
  -8  -5   3   12.76    0.31
  -8  -5   3   12.43    0.30
  -8   5   3   12.41    0.54
   8   5  -3   12.06    0.56
  -8   5   3   12.73    0.52
  -7  -5   3   27.00    0.61
   7  -5  -3   26.81    0.81
   7  -5  -3   26.23    0.79
   7   5  -3   27.76    0.85
  -7   5   3   25.71    0.81
  -7   5   3   27.04    0.79
   7   5  -3   27.35    0.86
   6  -5  -3   35.51    0.95
  -6  -5   3   36.66    0.74
   6  -5  -3   36.09    0.97
  -6  -5   3   36.11    0.73
   6   5  -3   36.93    1.02
   6   5  -3   36.68    1.02
  -6   5   3   36.81    0.95
  -6   5   3   35.30    0.97
   5  -5  -3   60.21    1.37
   5  -5  -3   58.62    1.37
   5  -5  -3   58.07    1.26
   5   5  -3   57.82    1.41
  -5   5   3   61.39    1.35
  -5   5   3   60.50    1.38
   5   5  -3   60.54    1.42
   4  -5  -3   52.31    1.11
   4  -5  -3   51.65    1.20
   4  -5  -3   53.05    1.21
   4  -5  -3   51.86    1.21
  -4   5   3   52.86    1.19
   4   5  -3   52.61    1.26
   4   5  -3   51.90    1.27
  -4   5   3   52.85    1.22
  -4   5   3   52.00    1.23
   3  -5  -3   36.34    0.89
   3  -5  -3   35.31    0.88
   3  -5  -3   35.27    0.80
  -3   5   3   35.36    0.85
  -3   5   3   34.63    0.88
  -3   5   3   35.43    0.90
   3   5  -3   35.22    0.93
   2  -5  -3  109.81    2.23
   2  -5  -3  110.86    2.11
   2  -5  -3  113.76    2.25
  -2  -5   3  112.04    2.06
  -2  -5   3  110.75    2.06
  -2   5   3  110.38    2.27
  -2   5   3  111.80    2.24
   2   5  -3  112.53    2.32
  -2   5   3  109.51    2.18
   2   5  -3  111.32    2.34
   1  -5  -3    3.65    0.22
  -1  -5   3    3.69    0.16
  -1  -5   3    3.83    0.16
   1  -5  -3    4.00    0.20
   1  -5  -3    3.73    0.23
  -1   5   3    3.65    0.22
  -1   5   3    3.65    0.25
   1   5  -3    4.16    0.27
   1   5  -3    3.65    0.13
  -1   5   3    3.87    0.19
   1   5  -3    3.86    0.23
   1   5  -3    3.51    0.12
   0  -5  -3  208.71    3.74
   0  -5   3  201.06    3.86
   0  -5  -3  203.21    3.93
   0  -5  -3  207.08    3.92
   0  -5   3  210.68    3.84
   0   5   3  212.83    3.92
   0   5   3  203.12    3.98
   0   5   3  204.81    3.84
   0   5  -3  206.49    3.92
   0   5  -3  207.53    4.08
   0   5  -3  206.19    3.84
  -1  -5  -3    8.50    0.33
   1  -5   3    8.74    0.31
   1  -5   3    8.46    0.31
   1  -5   3    8.16    0.26
  -1  -5  -3    8.34    0.32
  -1  -5  -3    8.07    0.28
  -1   5  -3    8.84    0.40
   1   5   3    8.59    0.34
  -1   5  -3    8.22    0.30
   1   5   3    7.94    0.31
   1   5   3    8.16    0.27
  -1   5  -3    8.19    0.35
  -2  -5  -3   88.62    1.74
   2  -5   3   90.92    1.86
  -2  -5  -3   90.24    1.84
  -2  -5  -3   90.56    1.85
   2  -5   3   91.50    1.84
   2  -5   3   91.40    1.74
  -2   5  -3   90.94    1.98
  -2   5  -3   91.95    1.85
   2   5   3   89.56    1.88
   2   5   3   89.10    1.87
   2   5   3   89.33    1.76
  -2   5  -3   90.59    1.80
  -2   5  -3   91.40    1.91
   2   5   3   90.45    1.83
  -3  -5  -3   22.88    0.57
   3  -5   3   22.17    0.64
   3  -5   3   22.72    0.65
  -3  -5  -3   23.30    0.58
   3  -5   3   24.14    0.60
  -3  -5  -3   22.50    0.62
  -3  -5  -3   24.48    0.64
   3   5   3   23.01    0.66
  -3   5  -3   23.28    0.73
   3   5   3   24.06    0.61
  -3   5  -3   22.73    0.65
  -3   5  -3   22.56    0.62
   3   5   3   22.55    0.64
   3   5   3   23.36    0.56
  -3   5  -3   24.20    0.70
   4  -5   3    1.24    0.18
   4  -5   3    1.10    0.15
  -4  -5  -3    1.24    0.16
   4  -5   3    1.35    0.18
  -4  -5  -3    1.26    0.16
  -4  -5  -3    1.30    0.14
   4  -5   3    1.09    0.15
  -4  -5  -3    1.31    0.14
   4   5   3    1.21    0.17
  -4   5  -3    1.35    0.19
  -4   5  -3    1.45    0.20
   4   5   3    1.79    0.20
  -4   5  -3    1.42    0.21
   4   5   3    1.32    0.16
   4   5   3    1.36    0.13
  -4   5  -3    1.64    0.18
   5  -5   3   13.14    0.50
  -5  -5  -3   13.39    0.42
  -5  -5  -3   12.58    0.45
  -5  -5  -3   12.46    0.41
  -5  -5  -3   13.21    0.46
   5  -5   3   13.48    0.46
   5  -5   3   12.30    0.45
   5  -5   3   13.14    0.52
  -5   5  -3   13.47    0.51
   5   5   3   12.92    0.44
   5   5   3   12.88    0.50
  -5   5  -3   12.03    0.51
   5   5   3   13.22    0.44
  -5   5  -3   13.01    0.48
  -5   5  -3   13.39    0.55
  -6  -5  -3    0.23    0.12
   6  -5   3   -0.05    0.11
  -6  -5  -3    0.03    0.11
   6  -5   3   -0.02    0.13
  -6  -5  -3    0.01    0.09
  -6  -5  -3    0.07    0.10
   6   5   3    0.28    0.11
   6   5   3    0.21    0.12
  -6   5  -3   -0.17    0.14
  -6   5  -3    0.18    0.14
  -6   5  -3   -0.06    0.10
  -6   5  -3    0.04    0.12
   7  -5   3    2.20    0.29
  -7  -5  -3    1.80    0.23
  -7  -5  -3    2.02    0.21
   7  -5   3    1.88    0.26
  -7  -5  -3    2.12    0.22
  -7  -5  -3    2.12    0.20
  -7   5  -3    2.13    0.26
  -7   5  -3    1.99    0.28
   7   5   3    2.10    0.26
   7   5   3    2.28    0.23
  -7   5  -3    1.86    0.26
  -8  -5  -3    3.84    0.27
  -8  -5  -3    3.39    0.28
   8  -5   3    3.55    0.36
  -8  -5  -3    3.82    0.33
   8  -5   3    3.69    0.35
   8   5   3    4.12    0.37
   8   5   3    4.79    0.32
  -8   5  -3    3.80    0.38
  -8   5  -3    4.31    0.39
  -8   5  -3    3.36    0.33
  -9  -5  -3    0.31    0.14
  -9  -5  -3    0.29    0.15
   9  -5   3    0.09    0.19
   9  -5   3   -0.01    0.17
  -9   5  -3    0.11    0.15
   9   5   3    0.21    0.17
  -9   5  -3    0.29    0.19
  -9   5  -3    0.03    0.16
   9   5   3    0.25    0.15
  10  -5   3    2.10    0.33
  10  -5   3    1.89    0.29
 -10  -5  -3    2.15    0.29
  10   5   3    1.75    0.29
 -10   5  -3    3.05    0.38
  10   5   3    2.67    0.29
 -10   5  -3    2.72    0.34
 -11  -5  -3    1.17    0.26
  11  -5   3    1.04    0.30
  11  -5   3    1.20    0.29
 -11   5  -3    1.16    0.28
  11   5   3    1.03    0.23
  11   5   3    1.30    0.29
 -11   5  -3    0.76    0.26
  12  -5   3    0.84    0.27
  12  -5   3    0.35    0.27
 -12  -5  -3    0.41    0.22
 -12   5  -3    0.90    0.29
 -12   5  -3    0.71    0.27
  12   5   3    0.87    0.23
  12   5   3    0.64    0.25
 -13  -5  -3    2.72    0.38
  13  -5   3    3.60    0.49
  13  -5   3    3.51    0.45
 -13   5  -3    4.18    0.50
 -13   5  -3    2.68    0.40
  13   5   3    2.80    0.36
  13   5   3    3.67    0.46
  14  -5   3    1.47    0.35
  14  -5   3    1.68    0.42
 -14  -5  -3    1.60    0.34
  14   5   3    1.43    0.35
 -14   5  -3    1.81    0.40
  14   5   3    1.95    0.32
 -16  -6   3    0.32    0.24
  16  -6  -3    0.31    0.28
  16  -6  -3    0.38    0.33
 -16   6   3    0.46    0.28
 -16   6   3    0.71    0.34
  16   6  -3    0.69    0.30
  15  -6  -3   -0.07    0.23
  15  -6  -3   -0.12    0.27
 -15  -6   3   -0.12    0.19
 -15   6   3   -0.04    0.25
 -15   6   3   -0.05    0.21
  15   6  -3   -0.12    0.25
  14  -6  -3    0.63    0.29
 -14  -6   3    0.25    0.16
  14  -6  -3    0.42    0.24
 -14  -6   3    0.39    0.19
 -14   6   3    0.48    0.25
  14   6  -3    0.31    0.27
 -14   6   3    0.30    0.28
  13  -6  -3    0.57    0.27
 -13  -6   3    0.89    0.21
 -13  -6   3    0.62    0.18
  13  -6  -3    0.41    0.23
 -13  -6   3    0.42    0.16
 -13   6   3    0.16    0.23
 -13   6   3    0.61    0.24
  13   6  -3    0.53    0.25
 -12  -6   3    0.58    0.15
 -12  -6   3    0.52    0.17
 -12  -6   3    0.57    0.14
  12  -6  -3    1.01    0.29
  12  -6  -3    0.52    0.22
 -12   6   3    0.72    0.25
  12   6  -3    0.54    0.26
 -12   6   3    0.85    0.28
 -11  -6   3    0.43    0.13
 -11  -6   3    0.37    0.11
 -11  -6   3    0.32    0.14
  11  -6  -3    0.48    0.23
  11  -6  -3    0.24    0.19
  11   6  -3    0.35    0.23
 -11   6   3    0.33    0.23
 -11   6   3    0.16    0.17
 -10  -6   3    0.62    0.11
  10  -6  -3    0.31    0.21
 -10  -6   3    0.76    0.15
  10  -6  -3    0.18    0.16
 -10  -6   3    0.57    0.11
 -10   6   3    0.51    0.19
 -10   6   3    0.70    0.22
  10   6  -3    0.76    0.24
  -9  -6   3    0.18    0.08
   9  -6  -3   -0.13    0.14
  -9  -6   3   -0.05    0.06
  -9  -6   3    0.08    0.10
   9  -6  -3   -0.10    0.13
  -9   6   3    0.05    0.14
  -9   6   3    0.26    0.17
   9   6  -3   -0.19    0.14
   8  -6  -3    0.64    0.19
   8  -6  -3    0.79    0.20
  -8  -6   3    0.61    0.10
   8   6  -3    0.87    0.22
  -8   6   3    1.00    0.22
  -8   6   3    0.61    0.17
   7  -6  -3   -0.12    0.10
  -7  -6   3   -0.03    0.06
   7  -6  -3   -0.06    0.14
  -7   6   3    0.26    0.14
   7   6  -3    0.05    0.13
   7   6  -3    0.45    0.17
  -7   6   3    0.01    0.11
  -6  -6   3    0.01    0.05
   6  -6  -3   -0.05    0.13
  -6  -6   3   -0.02    0.05
   6  -6  -3    0.06    0.10
   6  -6  -3   -0.01    0.10
   6   6  -3   -0.11    0.10
  -6   6   3   -0.07    0.10
  -6   6   3    0.13    0.13
   6   6  -3    0.13    0.13
   5  -6  -3    0.84    0.16
   5  -6  -3    0.90    0.14
   5  -6  -3    0.85    0.18
   5  -6  -3    1.07    0.17
   5   6  -3    0.81    0.18
  -5   6   3    0.82    0.15
  -5   6   3    1.48    0.22
  -5   6   3    1.36    0.20
   5   6  -3    0.89    0.19
   4  -6  -3    0.03    0.10
   4  -6  -3    0.04    0.10
   4  -6  -3    0.04    0.11
   4  -6  -3   -0.01    0.08
   4   6  -3   -0.10    0.09
   4   6  -3    0.06    0.11
  -4   6   3   -0.03    0.08
  -4   6   3    0.16    0.11
  -4   6   3    0.13    0.12
   3  -6  -3    2.75    0.19
  -3  -6   3    2.98    0.11
   3  -6  -3    3.11    0.26
  -3  -6   3    3.15    0.11
   3  -6  -3    3.22    0.24
  -3   6   3    3.28    0.26
   3   6  -3    2.64    0.26
   3   6  -3    2.71    0.27
  -3   6   3    3.16    0.27
  -3   6   3    3.08    0.21
  -2  -6   3   24.37    0.54
   2  -6  -3   24.78    0.69
   2  -6  -3   25.02    0.62
  -2  -6   3   25.34    0.54
   2  -6  -3   24.44    0.69
  -2   6   3   25.15    0.73
  -2   6   3   25.03    0.69
  -2   6   3   24.72    0.63
   2   6  -3   24.27    0.76
  -1  -6   3    2.42    0.15
  -1  -6   3    2.70    0.15
   1  -6  -3    2.66    0.18
   1  -6  -3    2.95    0.23
   1  -6  -3    2.48    0.22
   1   6  -3    2.54    0.26
  -1   6   3    2.88    0.24
  -1   6   3    2.87    0.17
  -1   6   3    2.88    0.21
   0  -6  -3   42.35    1.01
   0  -6  -3   42.65    0.93
   0  -6  -3   43.34    1.03
   0  -6   3   44.74    0.86
   0  -6   3   44.14    0.95
   0  -6   3   42.76    0.95
   0   6   3   43.80    1.00
   0   6   3   43.66    1.06
   0   6   3   44.59    0.93
   0   6  -3   44.26    1.14
   0   6  -3   43.60    0.91
  -1  -6  -3   13.59    0.40
   1  -6   3   13.11    0.42
   1  -6   3   12.83    0.42
  -1  -6  -3   13.21    0.45
  -1  -6  -3   12.60    0.43
   1  -6   3   13.38    0.37
  -1   6  -3   13.34    0.40
   1   6   3   12.65    0.46
  -1   6  -3   13.63    0.54
   1   6   3   12.31    0.41
  -1   6  -3   13.02    0.48
   2  -6   3   14.19    0.42
   2  -6   3   14.36    0.48
   2  -6   3   14.41    0.47
  -2  -6  -3   14.87    0.48
  -2  -6  -3   14.17    0.46
  -2  -6  -3   14.84    0.43
  -2   6  -3   15.68    0.56
   2   6   3   14.55    0.52
  -2   6  -3   14.65    0.42
  -2   6  -3   15.14    0.47
  -2   6  -3   15.78    0.60
   2   6   3   15.14    0.45
   2   6   3   13.27    0.49
  -3  -6  -3   25.10    0.68
  -3  -6  -3   26.69    0.65
   3  -6   3   25.50    0.66
  -3  -6  -3   26.65    0.71
   3  -6   3   25.89    0.73
   3  -6   3   25.73    0.72
   3   6   3   25.54    0.66
  -3   6  -3   26.16    0.68
   3   6   3   26.29    0.76
   3   6   3   26.03    0.74
  -3   6  -3   25.01    0.82
  -3   6  -3   25.23    0.71
  -3   6  -3   25.93    0.79
   4  -6   3    9.61    0.38
   4  -6   3   11.12    0.45
   4  -6   3   10.67    0.45
  -4  -6  -3   10.53    0.41
  -4  -6  -3   10.24    0.36
  -4  -6  -3    9.97    0.36
   4  -6   3   10.25    0.40
  -4   6  -3   10.43    0.51
  -4   6  -3   10.41    0.43
   4   6   3   11.38    0.46
  -4   6  -3    9.73    0.40
   4   6   3    9.70    0.43
  -4   6  -3    9.86    0.48
   4   6   3   10.92    0.38
   5  -6   3   14.42    0.51
   5  -6   3   13.41    0.55
  -5  -6  -3   14.43    0.46
   5  -6   3   15.08    0.56
  -5  -6  -3   15.28    0.52
  -5  -6  -3   14.23    0.46
  -5   6  -3   14.59    0.52
  -5   6  -3   14.82    0.56
   5   6   3   15.21    0.48
   5   6   3   14.85    0.57
  -5   6  -3   13.83    0.61
  -5   6  -3   13.75    0.58
   6  -6   3   17.39    0.64
  -6  -6  -3   18.36    0.61
   6  -6   3   17.96    0.67
  -6  -6  -3   17.70    0.54
  -6  -6  -3   17.69    0.54
  -6   6  -3   18.32    0.67
   6   6   3   18.17    0.55
  -6   6  -3   17.42    0.71
  -6   6  -3   18.21    0.63
  -6   6  -3   18.03    0.69
   6   6   3   16.72    0.64
  -7  -6  -3    8.65    0.39
   7  -6   3    9.28    0.50
  -7  -6  -3    8.71    0.42
  -7  -6  -3    8.52    0.38
   7  -6   3    9.88    0.49
   7   6   3    7.47    0.44
  -7   6  -3    8.47    0.48
  -7   6  -3    9.32    0.46
  -7   6  -3    8.07    0.50
   7   6   3    9.48    0.40
   8  -6   3    8.47    0.49
  -8  -6  -3    6.38    0.38
   8  -6   3    7.41    0.46
  -8  -6  -3    6.92    0.35
  -8  -6  -3    7.03    0.37
  -8   6  -3    6.44    0.54
   8   6   3    7.39    0.46
   8   6   3    7.48    0.37
  -8   6  -3    6.75    0.46
  -8   6  -3    6.31    0.41
   9  -6   3    9.48    0.57
  -9  -6  -3    8.14    0.46
  -9  -6  -3    8.61    0.43
   9  -6   3    8.62    0.51
   9   6   3    9.17    0.43
  -9   6  -3    8.30    0.58
  -9   6  -3    8.90    0.54
   9   6   3    7.23    0.48
  10  -6   3    2.20    0.36
 -10  -6  -3    2.24    0.30
  10  -6   3    1.79    0.31
 -10   6  -3    1.72    0.32
  10   6   3    1.62    0.29
 -10   6  -3    1.69    0.33
  10   6   3    1.68    0.24
 -11  -6  -3    3.36    0.37
  11  -6   3    3.28    0.43
  11  -6   3    2.67    0.38
 -11   6  -3    3.53    0.44
 -11   6  -3    3.71    0.47
  11   6   3    2.93    0.40
  11   6   3    4.23    0.35
  12  -6   3    4.23    0.51
 -12  -6  -3    4.20    0.44
  12  -6   3    3.95    0.46
  12   6   3    3.72    0.45
  12   6   3    3.98    0.37
 -12   6  -3    3.82    0.50
 -12   6  -3    4.94    0.53
  13  -6   3    1.72    0.38
 -13  -6  -3    1.18    0.29
  13  -6   3    1.38    0.33
  13   6   3    1.44    0.34
 -13   6  -3    2.34    0.43
 -13   6  -3    1.03    0.36
  13   6   3    1.63    0.28
  14  -6   3    3.25    0.51
 -14  -6  -3    3.13    0.42
  14  -6   3    3.04    0.45
 -14   6  -3    2.36    0.46
 -14   6  -3    3.70    0.53
  14   6   3    3.01    0.47
  14   6   3    3.50    0.38
  16  -7  -3    2.20    0.41
  16  -7  -3    3.00    0.51
 -16  -7   3    2.42    0.35
  16  -7  -3    2.50    0.42
 -16   7   3    2.45    0.48
  16   7  -3    3.11    0.53
  15  -7  -3    7.04    0.64
 -15  -7   3    7.21    0.44
 -15  -7   3    7.35    0.47
  15  -7  -3    8.12    0.71
  15   7  -3    6.81    0.68
 -15   7   3    7.97    0.71
 -14  -7   3    3.00    0.30
  14  -7  -3    2.06    0.42
  14  -7  -3    3.33    0.45
 -14  -7   3    3.59    0.35
  14   7  -3    2.59    0.46
 -14   7   3    3.74    0.48
 -13  -7   3   12.11    0.47
 -13  -7   3   12.81    0.53
  13  -7  -3   11.10    0.68
 -13  -7   3   12.73    0.50
  13  -7  -3   12.49    0.70
  13   7  -3   11.90    0.74
 -13   7   3   11.89    0.71
  12  -7  -3    6.85    0.51
  12  -7  -3    6.72    0.57
 -12  -7   3    6.79    0.37
 -12  -7   3    7.03    0.34
 -12  -7   3    6.36    0.32
 -12   7   3    7.22    0.54
 -12   7   3    6.48    0.47
  12   7  -3    7.25    0.64
  11  -7  -3   22.10    0.88
  11  -7  -3   20.66    0.84
 -11  -7   3   20.26    0.58
 -11  -7   3   21.82    0.64
 -11  -7   3   20.82    0.58
 -11   7   3   21.40    0.83
 -11   7   3   21.06    0.87
  11   7  -3   20.16    0.90
  10  -7  -3   15.52    0.69
 -10  -7   3   15.71    0.44
  10  -7  -3   17.52    0.75
 -10  -7   3   16.18    0.51
 -10  -7   3   15.80    0.45
 -10   7   3   16.77    0.74
  10   7  -3   16.24    0.76
 -10   7   3   16.73    0.69
   9  -7  -3   43.76    1.26
   9  -7  -3   42.53    1.24
  -9  -7   3   42.05    0.87
  -9  -7   3   42.90    0.87
  -9  -7   3   44.76    0.97
  -9   7   3   42.63    1.21
   9   7  -3   43.85    1.32
  -9   7   3   42.18    1.25
  -8  -7   3   18.74    0.48
   8  -7  -3   19.33    0.74
   8  -7  -3   18.22    0.72
   8   7  -3   17.77    0.75
   8   7  -3   18.85    0.78
  -8   7   3   19.18    0.74
  -8   7   3   18.35    0.68
  -7  -7   3   37.01    0.78
   7  -7  -3   36.10    1.06
   7  -7  -3   37.24    1.08
  -7   7   3   39.22    1.16
  -7   7   3   38.47    1.09
   7   7  -3   37.65    1.15
  -7   7   3   36.63    1.02
   7   7  -3   35.26    1.11
   6  -7  -3   16.09    0.61
  -6  -7   3   15.99    0.35
   6  -7  -3   16.26    0.61
   6  -7  -3   17.12    0.63
  -6   7   3   13.49    0.58
   6   7  -3   14.66    0.63
  -6   7   3   16.63    0.67
  -6   7   3   15.16    0.56
   6   7  -3   14.95    0.64
   5  -7  -3   10.83    0.49
   5  -7  -3   11.16    0.42
   5  -7  -3   11.05    0.48
   5  -7  -3   11.00    0.48
  -5   7   3   10.40    0.52
   5   7  -3   11.34    0.55
  -5   7   3   11.19    0.44
   5   7  -3   10.21    0.51
  -5   7   3   10.99    0.48
   4  -7  -3   14.01    0.55
   4  -7  -3   14.32    0.54
   4  -7  -3   15.16    0.49
   4  -7  -3   14.25    0.54
  -4   7   3   14.42    0.59
  -4   7   3   14.32    0.48
  -4   7   3   14.97    0.55
   4   7  -3   14.31    0.60
   4   7  -3   14.92    0.62
   3  -7  -3   10.92    0.45
   3  -7  -3   11.03    0.45
   3  -7  -3   11.38    0.40
  -3  -7   3   11.63    0.29
  -3   7   3   11.40    0.45
  -3   7   3   10.70    0.49
   3   7  -3   11.51    0.54
   2  -7  -3    3.66    0.27
   2  -7  -3    3.59    0.26
   2  -7  -3    2.96    0.21
  -2  -7   3    2.88    0.15
  -2   7   3    2.78    0.27
   2   7  -3    2.96    0.31
  -2   7   3    3.08    0.25
   1  -7  -3   13.80    0.50
  -1  -7   3   14.65    0.41
   1  -7  -3   15.56    0.52
  -1  -7   3   14.92    0.33
   1  -7  -3   15.18    0.45
   1   7  -3   15.13    0.60
  -1   7   3   13.71    0.54
  -1   7   3   15.26    0.49
   0  -7   3    0.15    0.07
   0  -7   3    0.19    0.09
   0  -7  -3    0.28    0.12
   0  -7  -3    0.21    0.11
   0  -7  -3    0.08    0.09
   0   7  -3    0.18    0.07
   0   7  -3    0.09    0.13
   0   7   3    0.29    0.13
   0   7   3    0.19    0.10
   1  -7   3   14.14    0.40
  -1  -7  -3   13.98    0.43
  -1  -7  -3   13.09    0.48
   1  -7   3   13.57    0.44
   1   7   3   13.13    0.53
  -1   7  -3   14.35    0.59
   1   7   3   13.67    0.43
  -1   7  -3   13.48    0.41
  -2  -7  -3    0.70    0.15
  -2  -7  -3    0.73    0.12
   2  -7   3    0.75    0.13
   2  -7   3    0.67    0.14
  -2   7  -3    0.88    0.20
   2   7   3    0.91    0.13
  -2   7  -3    0.66    0.14
   2   7   3    0.95    0.19
   3  -7   3   17.98    0.53
  -3  -7  -3   17.72    0.56
   3  -7   3   17.41    0.57
   3  -7   3   17.49    0.58
  -3  -7  -3   17.67    0.51
   3   7   3   17.18    0.61
   3   7   3   16.65    0.49
   3   7   3   17.22    0.62
  -3   7  -3   16.11    0.68
  -3   7  -3   17.27    0.56
  -4  -7  -3   15.04    0.53
   4  -7   3   15.92    0.53
   4  -7   3   15.57    0.57
   4  -7   3   15.08    0.56
  -4  -7  -3   15.46    0.48
  -4   7  -3   16.28    0.58
   4   7   3   15.34    0.60
  -4   7  -3   16.04    0.68
   4   7   3   15.83    0.60
   4   7   3   15.37    0.46
   4   7   3   15.54    0.47
  -5  -7  -3   15.64    0.55
   5  -7   3   15.01    0.58
  -5  -7  -3   15.29    0.49
  -5  -7  -3   15.83    0.50
   5  -7   3   15.16    0.54
   5  -7   3   14.61    0.59
   5   7   3   15.24    0.62
   5   7   3   15.93    0.48
  -5   7  -3   15.40    0.68
   5   7   3   14.91    0.60
  -5   7  -3   15.76    0.60
   6  -7   3   13.33    0.59
  -6  -7  -3   13.91    0.48
   6  -7   3   13.56    0.58
  -6  -7  -3   12.42    0.51
  -6  -7  -3   13.14    0.46
  -6   7  -3   14.15    0.67
   6   7   3   13.26    0.45
   6   7   3   13.02    0.58
  -6   7  -3   13.55    0.59
  -7  -7  -3   11.79    0.50
  -7  -7  -3   11.85    0.45
   7  -7   3   11.37    0.57
  -7  -7  -3   12.07    0.46
   7  -7   3   11.61    0.56
  -7   7  -3   11.08    0.56
   7   7   3   10.82    0.55
  -7   7  -3   12.18    0.65
   7   7   3   11.57    0.43
   8  -7   3    1.98    0.33
  -8  -7  -3    1.38    0.23
  -8  -7  -3    1.76    0.22
  -8  -7  -3    1.77    0.23
   8  -7   3    1.79    0.30
  -8   7  -3    1.41    0.30
  -8   7  -3    1.75    0.30
   8   7   3    2.36    0.23
   8   7   3    2.34    0.32
   9  -7   3    8.51    0.53
   9  -7   3    9.67    0.59
  -9  -7  -3    9.18    0.49
  -9  -7  -3    9.12    0.46
   9   7   3    9.74    0.56
  -9   7  -3    9.36    0.57
   9   7   3    9.42    0.41
  -9   7  -3    8.71    0.62
 -10  -7  -3    0.11    0.16
 -10  -7  -3    0.18    0.18
  10  -7   3    0.04    0.20
  10  -7   3   -0.21    0.21
  10   7   3   -0.17    0.18
 -10   7  -3    0.33    0.23
  10   7   3   -0.01    0.14
 -10   7  -3    0.21    0.22
  11  -7   3    2.19    0.40
  11  -7   3    1.92    0.34
 -11  -7  -3    1.38    0.27
  11   7   3    1.49    0.32
  11   7   3    1.60    0.23
 -11   7  -3    1.92    0.37
 -11   7  -3    1.25    0.34
 -12  -7  -3    0.07    0.21
  12  -7   3    0.21    0.23
  12  -7   3    0.00    0.28
  12   7   3    0.14    0.24
 -12   7  -3    0.25    0.25
 -12   7  -3   -0.01    0.28
  13  -7   3    0.25    0.25
 -13  -7  -3    0.56    0.26
  13  -7   3    0.44    0.31
  13   7   3    0.22    0.30
 -13   7  -3    0.29    0.31
 -13   7  -3    0.11    0.28
 -15  -8   3    0.34    0.19
  15  -8  -3    0.50    0.29
  15  -8  -3    0.00    0.32
  15  -8  -3    0.39    0.28
 -15   8   3    0.00    0.29
  15   8  -3    0.47    0.32
  14  -8  -3    1.08    0.32
  14  -8  -3    0.96    0.36
  14  -8  -3    1.66    0.36
 -14  -8   3    1.92    0.28
 -14  -8   3    1.30    0.23
  14   8  -3    1.44    0.40
 -14   8   3    0.98    0.35
  13  -8  -3    0.68    0.31
 -13  -8   3    0.80    0.18
 -13  -8   3    1.19    0.21
  13  -8  -3    0.73    0.28
 -13  -8   3    1.15    0.22
 -13   8   3    1.15    0.33
  13   8  -3    1.42    0.37
  12  -8  -3    0.22    0.22
 -12  -8   3    0.59    0.15
  12  -8  -3    0.17    0.27
 -12  -8   3    0.53    0.14
 -12  -8   3    0.69    0.18
  12   8  -3    0.71    0.29
 -12   8   3   -0.13    0.22
 -11  -8   3    1.93    0.19
  11  -8  -3    2.40    0.39
 -11  -8   3    1.86    0.19
  11  -8  -3    2.28    0.36
 -11  -8   3    2.23    0.23
  11   8  -3    2.36    0.38
 -11   8   3    2.73    0.39
 -11   8   3    1.92    0.41
 -10  -8   3    0.45    0.13
 -10  -8   3    0.16    0.10
  10  -8  -3    0.15    0.23
  10  -8  -3    0.04    0.17
 -10  -8   3    0.03    0.08
 -10   8   3    0.16    0.21
 -10   8   3    0.55    0.25
  10   8  -3    0.13    0.22
   9  -8  -3    0.62    0.21
   9  -8  -3    0.29    0.24
  -9  -8   3    0.73    0.10
  -9  -8   3    0.56    0.09
  -9  -8   3    0.75    0.12
   9   8  -3    0.70    0.26
  -9   8   3    0.08    0.22
  -9   8   3    0.55    0.24
   8  -8  -3    8.67    0.50
   8  -8  -3    8.19    0.51
   8  -8  -3    8.22    0.49
  -8  -8   3    7.99    0.27
   8   8  -3    8.30    0.54
  -8   8   3    8.83    0.52
  -8   8   3    7.42    0.53
   8   8  -3    7.98    0.55
   7  -8  -3   -0.02    0.14
  -7  -8   3    0.07    0.07
   7  -8  -3    0.15    0.16
   7  -8  -3   -0.05    0.17
  -7   8   3    0.06    0.16
   7   8  -3    0.19    0.19
  -7   8   3    0.03    0.16
   7   8  -3   -0.15    0.16
   6  -8  -3   16.62    0.65
   6  -8  -3   16.41    0.65
   6  -8  -3   16.45    0.66
   6   8  -3   14.23    0.67
  -6   8   3   16.48    0.71
   6   8  -3   16.47    0.73
  -6   8   3   17.24    0.67
   5  -8  -3    0.49    0.19
   5  -8  -3    0.36    0.16
   5  -8  -3    0.56    0.18
  -5   8   3    0.29    0.19
  -5   8   3    0.33    0.18
   5   8  -3    0.58    0.21
   5   8  -3    0.41    0.18
   4  -8  -3    6.83    0.35
   4  -8  -3    7.30    0.40
  -4  -8   3    6.73    0.21
   4  -8  -3    5.96    0.39
   4   8  -3    7.45    0.49
  -4   8   3    6.32    0.38
  -4   8   3    6.25    0.43
  -3  -8   3   -0.02    0.07
  -3  -8   3    0.07    0.07
   3  -8  -3    0.04    0.11
   3  -8  -3   -0.05    0.12
   3   8  -3   -0.14    0.15
  -3   8   3    0.10    0.13
  -3   8   3   -0.04    0.14
   2  -8  -3    2.04    0.20
  -2  -8   3    2.06    0.15
   2  -8  -3    1.51    0.22
   2   8  -3    1.82    0.28
  -2   8   3    1.78    0.21
  -2   8   3    2.16    0.28
   1  -8  -3    6.77    0.36
  -1  -8   3    7.03    0.28
   1  -8  -3    6.82    0.31
  -1  -8   3    7.10    0.23
   1   8  -3    6.78    0.46
  -1   8   3    6.55    0.41
  -1   8   3    7.01    0.33
   0  -8  -3    3.67    0.24
   0  -8   3    3.76    0.22
   0  -8   3    3.55    0.20
   0  -8  -3    3.79    0.30
   0   8  -3    3.80    0.14
   0   8  -3    3.15    0.34
   0   8   3    3.53    0.24
   0   8   3    3.48    0.32
  -1  -8  -3    9.20    0.36
   1  -8   3    9.13    0.37
  -1  -8  -3    8.85    0.40
   1  -8   3    8.44    0.33
  -1   8  -3    8.88    0.32
   1   8   3    8.72    0.34
   1   8   3    8.32    0.45
  -1   8  -3    9.71    0.52
  -2  -8  -3    7.32    0.36
   2  -8   3    7.60    0.36
   2  -8   3    6.70    0.31
  -2  -8  -3    7.09    0.32
  -2   8  -3    6.91    0.32
   2   8   3    6.83    0.29
  -2   8  -3    6.85    0.47
   2   8   3    6.68    0.43
  -3  -8  -3    5.72    0.29
  -3  -8  -3    5.46    0.32
   3  -8   3    6.13    0.35
   3  -8   3    5.77    0.31
  -3   8  -3    6.13    0.34
  -3   8  -3    6.11    0.45
   3   8   3    6.08    0.41
   3   8   3    5.49    0.25
  -4  -8  -3    7.26    0.36
  -4  -8  -3    7.47    0.34
   4  -8   3    6.93    0.40
   4  -8   3    7.07    0.37
  -4   8  -3    7.03    0.39
  -4   8  -3    7.46    0.52
   4   8   3    6.99    0.29
   4   8   3    7.76    0.45
   4   8   3    6.52    0.42
   5  -8   3    3.54    0.34
  -5  -8  -3    3.60    0.27
  -5  -8  -3    3.20    0.29
   5  -8   3    3.62    0.30
   5   8   3    3.59    0.36
  -5   8  -3    3.80    0.35
   5   8   3    3.31    0.34
  -5   8  -3    3.25    0.38
   5   8   3    3.31    0.22
   6  -8   3    6.22    0.41
  -6  -8  -3    6.15    0.36
  -6  -8  -3    6.20    0.33
  -6  -8  -3    6.57    0.34
  -6   8  -3    7.67    0.46
   6   8   3    6.02    0.28
   6   8   3    7.18    0.45
  -6   8  -3    6.97    0.50
  -7  -8  -3    0.05    0.13
  -7  -8  -3   -0.07    0.13
  -7  -8  -3    0.07    0.12
   7  -8   3   -0.08    0.16
   7   8   3    0.14    0.19
  -7   8  -3   -0.07    0.16
  -7   8  -3    0.15    0.19
  -8  -8  -3    6.68    0.40
  -8  -8  -3    6.57    0.38
   8  -8   3    6.92    0.47
  -8   8  -3    6.64    0.58
   8   8   3    6.38    0.47
  -8   8  -3    7.45    0.51
   9  -8   3    0.23    0.22
  -9  -8  -3    0.20    0.18
  -9  -8  -3    0.58    0.21
  -9   8  -3    0.46    0.28
  -9   8  -3    0.46    0.24
   9   8   3    0.55    0.25
  10  -8   3    8.63    0.58
 -10  -8  -3    9.20    0.49
 -10  -8  -3    9.03    0.51
 -10   8  -3    9.66    0.62
  10   8   3    8.86    0.58
 -10   8  -3    9.34    0.68
  11  -8   3    1.20    0.30
 -11  -8  -3    0.25    0.21
 -11   8  -3    0.74    0.28
 -11   8  -3    0.97    0.35
  11   8   3    0.18    0.26
 -12  -8  -3   10.00    0.58
  12  -8   3    9.22    0.65
  12   8   3    9.44    0.66
 -12   8  -3   10.02    0.68
  14  -9  -3    0.79    0.38
  14  -9  -3    0.90    0.36
 -14  -9   3    0.45    0.19
  14  -9  -3    0.50    0.34
 -14   9   3    0.33    0.31
  14   9  -3    0.14    0.30
 -14   9   3    0.16    0.32
  13  -9  -3    5.21    0.60
  13  -9  -3    5.06    0.54
 -13  -9   3    4.85    0.33
  13  -9  -3    4.98    0.54
 -13  -9   3    5.36    0.33
 -13   9   3    4.51    0.53
  13   9  -3    3.54    0.53
 -13   9   3    3.87    0.55
  12  -9  -3    1.03    0.35
 -12  -9   3    0.76    0.16
  12  -9  -3    0.94    0.29
 -12  -9   3    0.47    0.15
  12  -9  -3    0.55    0.26
  12   9  -3    0.38    0.30
 -12   9   3    1.16    0.37
 -12   9   3    0.54    0.29
 -11  -9   3    3.70    0.24
 -11  -9   3    3.45    0.24
  11  -9  -3    2.77    0.40
  11  -9  -3    3.22    0.42
  11  -9  -3    3.80    0.48
  11   9  -3    3.00    0.45
 -11   9   3    3.45    0.45
 -11   9   3    3.23    0.48
  10  -9  -3    2.11    0.35
  10  -9  -3    2.21    0.35
 -10  -9   3    1.96    0.17
 -10  -9   3    2.06    0.17
  10   9  -3    1.67    0.36
 -10   9   3    2.48    0.38
 -10   9   3    2.84    0.45
   9  -9  -3    4.50    0.45
   9  -9  -3    4.20    0.43
  -9  -9   3    3.90    0.18
  -9  -9   3    3.82    0.19
   9   9  -3    3.92    0.47
  -9   9   3    3.88    0.43
  -9   9   3    3.79    0.46
   8  -9  -3    0.65    0.23
   8  -9  -3    1.22    0.26
   8   9  -3    0.46    0.24
  -8   9   3    0.76    0.25
   8   9  -3    0.59    0.25
  -8   9   3    0.87    0.27
   7  -9  -3   14.58    0.66
   7  -9  -3   14.08    0.65
   7   9  -3   13.84    0.71
   7   9  -3   14.58    0.73
  -7   9   3   14.76    0.65
  -7   9   3   14.35    0.71
   6  -9  -3    0.26    0.18
   6  -9  -3    0.07    0.16
  -6   9   3    0.38    0.22
   6   9  -3    0.30    0.21
  -6   9   3    0.46    0.20
   6   9  -3    0.30    0.21
   5  -9  -3   32.73    1.00
   5   9  -3   32.84    1.11
  -5   9   3   33.00    1.08
  -5   9   3   30.80    0.96
   4  -9  -3    3.67    0.35
  -4  -9   3    4.32    0.19
  -4   9   3    5.03    0.35
   4   9  -3    3.40    0.39
  -4   9   3    4.80    0.43
   3  -9  -3   33.50    0.97
  -3  -9   3   32.81    0.74
   3  -9  -3   31.46    0.86
   3   9  -3   34.82    1.12
  -3   9   3   33.64    0.92
  -3   9   3   31.91    1.03
  -2  -9   3    4.98    0.25
  -2  -9   3    5.26    0.19
   2  -9  -3    4.74    0.35
   2  -9  -3    4.39    0.30
  -2   9   3    4.55    0.40
  -2   9   3    5.54    0.32
   2   9  -3    4.86    0.45
  -1  -9   3   32.22    0.80
   1  -9  -3   31.42    0.84
  -1  -9   3   32.32    0.72
   1  -9  -3   32.01    0.92
   1   9  -3   33.25    1.08
  -1   9   3   34.10    0.84
  -1   9   3   30.96    1.00
   0  -9   3    0.05    0.09
   0  -9   3    0.01    0.11
   0  -9  -3    0.02    0.13
   0  -9  -3    0.03    0.12
   0   9  -3    0.15    0.17
   0   9   3    0.06    0.16
   0   9   3    0.07    0.11
   1  -9   3   24.12    0.65
  -1  -9  -3   24.72    0.68
   1  -9   3   23.75    0.70
  -1  -9  -3   24.55    0.75
   1   9   3   24.01    0.62
  -1   9  -3   23.58    0.58
   1   9   3   26.28    0.86
  -1   9  -3   23.66    0.90
   2  -9   3    0.32    0.13
  -2  -9  -3    0.30    0.13
  -2  -9  -3    0.14    0.13
   2  -9   3    0.40    0.15
   2   9   3    0.18    0.17
  -2   9  -3    0.27    0.19
  -2   9  -3    0.19    0.11
   2   9   3    0.36    0.10
  -3  -9  -3    6.39    0.35
   3  -9   3    6.67    0.36
   3  -9   3    6.13    0.37
  -3  -9  -3    6.45    0.33
  -3   9  -3    7.08    0.52
   3   9   3    6.42    0.46
  -3   9  -3    6.32    0.35
  -4  -9  -3    1.03    0.19
   4  -9   3    1.12    0.22
  -4  -9  -3    0.81    0.16
   4   9   3    1.07    0.23
  -4   9  -3    1.05    0.28
  -4   9  -3    1.27    0.22
  -5  -9  -3    2.10    0.23
   5  -9   3    1.63    0.26
  -5  -9  -3    2.00    0.25
   5   9   3    1.62    0.28
  -5   9  -3    1.61    0.31
  -5   9  -3    1.99    0.27
  -6  -9  -3    0.18    0.14
  -6  -9  -3    0.18    0.15
   6  -9   3    0.02    0.17
   6   9   3   -0.01    0.19
  -6   9  -3    0.32    0.18
  -6   9  -3    0.27    0.23
  -7  -9  -3    3.03    0.28
   7  -9   3    2.77    0.35
  -7  -9  -3    2.61    0.30
  -7   9  -3    2.61    0.34
  -7   9  -3    2.57    0.40
   7   9   3    2.49    0.36
   8  -9   3    3.61    0.41
  -8  -9  -3    3.38    0.34
  -8   9  -3    3.62    0.41
  -8   9  -3    2.97    0.44
   8   9   3    3.41    0.41
  -9  -9  -3    2.12    0.30
   9  -9   3    1.47    0.32
   9   9   3    1.39    0.32
  -9   9  -3    1.69    0.37
  -9   9  -3    2.09    0.37
  10  -9   3    0.46    0.25
 -10  -9  -3    0.22    0.21
 -10   9  -3   -0.09    0.22
  10   9   3    0.05    0.23
 -10   9  -3    0.30    0.29
 -11  -9  -3    1.06    0.28
  11  -9   3    0.85    0.33
 -11   9  -3    0.79    0.29
 -11   9  -3    0.80    0.33
  11   9   3    0.92    0.32
 -13  10   3   -0.09    0.30
  12 -10  -3   -0.08    0.24
 -12 -10   3    0.16    0.14
  12 -10  -3   -0.07    0.26
 -12 -10   3    0.18    0.13
 -12  10   3    0.28    0.27
  12  10  -3    0.07    0.26
 -12  10   3   -0.03    0.29
  11 -10  -3    0.20    0.24
  11 -10  -3    0.08    0.24
 -11 -10   3    0.48    0.14
 -11 -10   3    0.30    0.13
 -11  10   3    0.12    0.25
  11  10  -3    0.22    0.27
 -11  10   3    0.14    0.29
  10 -10  -3    0.15    0.22
 -10 -10   3   -0.07    0.09
  10 -10  -3    0.22    0.23
 -10 -10   3    0.00    0.10
 -10  10   3    0.00    0.20
 -10  10   3    0.19    0.27
  10  10  -3    0.45    0.29
  -9 -10   3    0.26    0.09
   9 -10  -3    0.03    0.21
   9 -10  -3    0.17    0.22
  -9 -10   3    0.28    0.09
   9  10  -3    0.30    0.26
  -9  10   3   -0.02    0.24
  -9  10   3    0.14    0.23
   8 -10  -3    4.99    0.47
   8 -10  -3    3.98    0.43
  -8  10   3    4.82    0.46
  -8  10   3    3.38    0.46
   8  10  -3    4.55    0.50
   8  10  -3    4.48    0.51
   7 -10  -3   -0.13    0.19
  -7  10   3    0.14    0.21
   7  10  -3   -0.05    0.20
   7  10  -3    0.34    0.25
  -7  10   3    0.07    0.19
   6 -10  -3    0.85    0.23
   6  10  -3    1.07    0.30
  -6  10   3    1.12    0.29
  -6  10   3    0.84    0.22
   5 -10  -3    1.91    0.30
  -5  10   3    2.01    0.35
  -5  10   3    1.64    0.27
   5  10  -3    2.36    0.37
   4 -10  -3    5.90    0.42
   4  10  -3    4.74    0.49
  -4  10   3    4.20    0.35
  -4  10   3    4.40    0.45
  -3 -10   3    2.36    0.15
   3 -10  -3    2.55    0.31
  -3  10   3    2.52    0.27
  -3  10   3    2.36    0.34
   3  10  -3    2.11    0.35
   2 -10  -3    3.61    0.35
  -2 -10   3    3.81    0.25
   2 -10  -3    3.22    0.30
  -2 -10   3    3.33    0.19
   2  10  -3    2.92    0.40
  -2  10   3    3.36    0.39
  -2  10   3    3.18    0.27
  -1 -10   3    0.00    0.09
   1 -10  -3   -0.06    0.12
   1 -10  -3   -0.02    0.14
  -1 -10   3    0.01    0.11
   1  10  -3    0.00    0.20
  -1  10   3    0.02    0.11
  -1  10   3    0.12    0.19
   0 -10  -3    0.65    0.19
   0 -10   3    0.65    0.16
   0 -10   3    0.32    0.13
   0 -10  -3    0.59    0.16
   0  10  -3    0.26    0.21
   0  10   3    0.50    0.21
   0  10   3    0.47    0.13
  -1 -10  -3    1.44    0.23
  -1 -10  -3    1.51    0.21
   1 -10   3    1.77    0.20
   1 -10   3    1.09    0.20
  -1  10  -3    1.44    0.32
   1  10   3    1.11    0.26
   2 -10   3    3.56    0.29
  -2 -10  -3    3.86    0.33
  -2 -10  -3    3.25    0.28
   2 -10   3    3.56    0.32
   2  10   3    3.73    0.40
  -2  10  -3    4.24    0.46
  -3 -10  -3    1.27    0.22
   3 -10   3    1.07    0.21
  -3 -10  -3    1.41    0.21
   3  10   3    1.49    0.28
  -3  10  -3    1.52    0.21
  -3  10  -3    0.75    0.27
  -4 -10  -3    6.33    0.39
   4 -10   3    5.72    0.41
  -4 -10  -3    6.24    0.35
  -4  10  -3    6.30    0.38
  -4  10  -3    5.79    0.54
   4  10   3    5.96    0.50
  -5 -10  -3    0.20    0.14
   5 -10   3    0.24    0.19
  -5 -10  -3    0.06    0.15
  -5  10  -3    0.47    0.25
  -5  10  -3    0.30    0.18
   5  10   3    0.20    0.23
  -6 -10  -3    6.48    0.38
  -6 -10  -3    5.84    0.39
   6 -10   3    7.16    0.49
  -6  10  -3    6.36    0.61
  -6  10  -3    6.61    0.45
   7 -10   3    0.13    0.20
  -7 -10  -3    0.06    0.16
  -7  10  -3    0.34    0.22
   7  10   3    0.33    0.25
  -7  10  -3   -0.31    0.20
   8 -10   3   12.43    0.68
  -8 -10  -3   11.99    0.56
   8  10   3   11.46    0.69
  -8  10  -3   12.72    0.67
  -8  10  -3   15.20    0.83
   9 -10   3    0.00    0.21
  -9 -10  -3    0.18    0.19
   9  10   3    0.87    0.30
  -9  10  -3    0.48    0.31
  -9  10  -3    0.31    0.25
  10 -10   3   11.04    0.68
 -10  10  -3   10.34    0.65
 -10  10  -3   10.90    0.79
  11 -11  -3   16.37    0.85
 -11 -11   3   14.78    0.50
  11 -11  -3   14.99    0.84
 -11  11   3   16.30    0.94
 -11  11   3   15.13    0.80
 -10 -11   3   -0.03    0.11
 -10 -11   3   -0.04    0.11
  10 -11  -3    0.10    0.24
  10  11  -3    0.01    0.25
 -10  11   3    0.10    0.24
 -10  11   3   -0.24    0.26
  -9 -11   3   14.07    0.42
  -9 -11   3   14.29    0.43
   9 -11  -3   15.05    0.77
   9  11  -3   14.15    0.82
  -9  11   3   16.25    0.77
  -9  11   3   15.77    0.87
  -8 -11   3    0.01    0.08
   8 -11  -3    0.07    0.21
   8  11  -3   -0.10    0.25
  -8  11   3   -0.01    0.23
  -8  11   3    0.04    0.21
   7 -11  -3    6.37    0.55
  -7  11   3    7.14    0.50
  -7  11   3    7.12    0.65
   7  11  -3    7.46    0.66
   6 -11  -3    0.11    0.20
  -6  11   3   -0.14    0.18
   6  11  -3    0.19    0.23
  -6  11   3    0.29    0.26
   5 -11  -3    5.01    0.46
  -5  11   3    5.12    0.53
   5  11  -3    4.10    0.50
  -5  11   3    4.91    0.40
  -4 -11   3    0.65    0.11
   4 -11  -3    0.35    0.21
  -4  11   3    0.56    0.19
   4  11  -3    0.59    0.28
  -4  11   3    0.25    0.25
  -3 -11   3    6.40    0.26
   3 -11  -3    5.38    0.46
  -3  11   3    5.85    0.55
   3  11  -3    5.90    0.57
  -3  11   3    5.60    0.35
   2 -11  -3    0.98    0.24
  -2 -11   3    1.38    0.16
   2  11  -3    1.06    0.30
  -2  11   3    1.11    0.29
   1 -11  -3    8.99    0.49
  -1 -11   3    8.00    0.38
  -1 -11   3    8.09    0.35
   1  11  -3    7.84    0.59
  -1  11   3    9.34    0.60
   0 -11  -3    0.46    0.17
   0 -11   3    0.70    0.18
   0 -11   3    0.26    0.14
   0 -11   3    0.56    0.17
   0 -11  -3    0.39    0.18
   0  11   3    0.36    0.23
   0  11  -3    0.09    0.24
  -1 -11  -3    9.05    0.48
   1 -11   3    9.56    0.43
   1 -11   3    9.98    0.47
  -1 -11  -3    9.37    0.45
   1  11   3   10.24    0.61
  -1  11  -3    9.25    0.65
  -2 -11  -3    0.08    0.15
   2 -11   3    0.14    0.16
  -2 -11  -3   -0.02    0.14
   2  11   3    0.08    0.21
  -2  11  -3    0.06    0.24
  -3 -11  -3    9.63    0.46
  -3 -11  -3   10.49    0.49
   3 -11   3   10.88    0.53
   3  11   3   10.50    0.65
  -3  11  -3   11.04    0.70
   4 -11   3    1.99    0.30
  -4 -11  -3    2.48    0.30
  -4 -11  -3    1.85    0.25
   4  11   3    2.55    0.39
  -4  11  -3    2.14    0.40
  -5 -11  -3    9.73    0.47
   5 -11   3    9.46    0.55
  -5 -11  -3    9.12    0.48
  -5  11  -3   10.19    0.50
  -5  11  -3   10.64    0.72
  -6 -11  -3    0.19    0.18
   6 -11   3    0.03    0.21
  -6  11  -3    0.09    0.20
  -6  11  -3   -0.09    0.25
   7 -11   3    4.75    0.48
  -7 -11  -3    5.82    0.40
  -7  11  -3    6.45    0.65
  -7  11  -3    5.16    0.47
   8 -11   3    1.17    0.32
  -8  11  -3    1.13    0.38
  -8  11  -3    1.17    0.31
   9 -12  -3   -0.41    0.20
  -9 -12   3    0.16    0.12
  -9  12   3    0.29    0.33
  -9  12   3    0.01    0.25
   8 -12  -3    0.36    0.26
  -8 -12   3    0.26    0.12
  -8  12   3    0.38    0.32
   8  12  -3    0.70    0.34
  -8  12   3   -0.02    0.22
  -7 -12   3    0.15    0.11
   7 -12  -3    0.05    0.22
   7  12  -3    0.40    0.30
  -7  12   3    0.00    0.20
  -7  12   3    0.07    0.24
  -6 -12   3    0.06    0.10
   6 -12  -3    0.04    0.22
   6  12  -3    0.21    0.27
  -6  12   3    0.27    0.28
  -6  12   3    0.28    0.21
  -5 -12   3   -0.08    0.09
   5 -12  -3    0.16    0.22
  -5  12   3    0.18    0.19
  -5  12   3   -0.07    0.23
   5  12  -3    0.30    0.26
   4 -12  -3    0.48    0.24
  -4 -12   3    0.16    0.11
  -4  12   3    0.33    0.27
   4  12  -3    0.50    0.29
  -3 -12   3    0.24    0.12
   3 -12  -3    0.11    0.21
   3  12  -3    0.35    0.25
  -3  12   3    0.12    0.25
  -2 -12   3    0.20    0.13
   2 -12  -3    0.02    0.19
   2  12  -3    0.25    0.26
  -2  12   3    0.01    0.23
  -1 -12   3    1.06    0.19
   1 -12  -3    0.76    0.23
  -1  12   3    0.91    0.30
   1  12  -3    1.02    0.31
   0 -12  -3    1.19    0.26
   0 -12   3    1.58    0.25
   0 -12   3    1.39    0.21
   0  12  -3    1.16    0.35
   0  12   3    1.41    0.34
   1 -12   3    0.14    0.18
   1 -12   3   -0.01    0.16
  -1 -12  -3    0.00    0.17
   1  12   3    0.11    0.24
  -1  12  -3   -0.03    0.24
   2 -12   3    1.97    0.29
   2 -12   3    2.47    0.31
  -2 -12  -3    2.93    0.33
  -2  12  -3    2.43    0.44
   2  12   3    2.06    0.37
   3 -12   3    0.34    0.21
  -3 -12  -3    0.35    0.19
   3  12   3    0.01    0.25
  -3  12  -3   -0.16    0.25
   4 -12   3    5.05    0.46
  -4 -12  -3    5.39    0.40
  -4  12  -3    4.39    0.55
   5 -12   3    0.29    0.21
  -5  12  -3    0.07    0.24
   6 -12   3    7.88    0.55
  -6  12  -3    7.51    0.72
  -6  13   3    0.21    0.29
   6  13  -3   -0.15    0.29
   5 -13  -3   10.44    0.64
  -5 -13   3   10.50    0.40
  -5  13   3   12.36    0.80
   5  13  -3   10.24    0.77
  -4 -13   3    0.77    0.17
   4 -13  -3    0.76    0.27
   4  13  -3    0.76    0.36
  -4  13   3    0.94    0.35
  -3 -13   3   14.75    0.52
   3 -13  -3   16.24    0.75
  -3  13   3   15.90    0.88
   3  13  -3   15.94    0.92
  -2 -13   3    0.64    0.18
   2 -13  -3    0.31    0.23
  -2  13   3    0.73    0.32
   2  13  -3    0.79    0.34
  -1 -13   3   11.69    0.50
   1 -13  -3   12.52    0.62
  -1  13   3   11.66    0.76
   1  13  -3   11.16    0.78
   0 -13  -3   -0.11    0.21
   0  13  -3    0.20    0.28
   0  13   3   -0.36    0.26
  -1 -13  -3    6.55    0.46
  -1  13  -3    5.39    0.63
   1  13   3    6.16    0.61
   2 -13   3    0.08    0.21
  -2  13  -3   -0.10    0.28
   3 -13   3    5.64    0.49
   3 -13   3    6.25    0.47
  -3  13  -3    5.81    0.66
  18   0  -4    7.86    0.59
  18   0  -4    5.63    0.63
 -18   0   4    8.09    0.59
  17   0  -4    0.24    0.24
 -17   0   4    0.05    0.21
  16   0  -4    5.38    0.48
 -16   0   4    6.00    0.53
 -15   0   4    0.22    0.23
  15   0  -4    0.06    0.19
 -15   0   4   -0.16    0.16
 -14   0   4    3.26    0.37
 -14   0   4    3.16    0.36
  14   0  -4    3.17    0.35
 -13   0   4    0.02    0.14
 -13   0   4   -0.18    0.16
  13   0  -4   -0.03    0.16
 -12   0   4   20.49    0.73
  12   0  -4   21.53    0.68
  12   0  -4   20.72    0.71
 -12   0   4   20.08    0.72
 -11   0   4    0.01    0.12
  11   0  -4    0.11    0.12
 -11   0   4   -0.20    0.11
 -11   0   4    0.05    0.10
  11   0  -4    0.13    0.14
 -10   0   4   83.20    1.86
 -10   0   4   82.30    1.85
  10   0  -4   86.39    1.81
 -10   0   4   85.77    1.74
  10   0  -4   84.04    1.84
  10   0  -4   85.38    1.80
  -9   0   4   -0.10    0.08
   9   0  -4    0.14    0.10
  -9   0   4   -0.11    0.07
   9   0  -4    0.09    0.09
  -9   0   4    0.02    0.10
   9   0  -4    0.00    0.10
   8   0  -4   65.70    1.40
  -8   0   4   66.07    1.44
  -8   0   4   64.34    1.43
   8   0  -4   64.68    1.43
  -8   0   4   64.44    1.34
   8   0  -4   66.60    1.40
   7   0  -4   -0.01    0.07
  -7   0   4    0.13    0.09
  -7   0   4    0.00    0.06
   7   0  -4    0.00    0.08
  -7   0   4   -0.08    0.07
   7   0  -4    0.00    0.07
   6   0  -4   15.96    0.45
  -6   0   4   16.46    0.42
  -6   0   4   15.55    0.46
  -6   0   4   16.23    0.46
   6   0  -4   15.45    0.46
  -5   0   4   -0.02    0.05
  -5   0   4   -0.09    0.05
   5   0  -4   -0.03    0.05
   5   0  -4    0.05    0.07
  -5   0   4   -0.05    0.07
  -4   0   4   24.79    0.54
  -4   0   4   25.98    0.59
   4   0  -4   23.75    0.58
  -4   0   4   24.43    0.59
   4   0  -4   24.10    0.58
  -3   0   4   -0.02    0.04
   3   0  -4    0.01    0.06
  -3   0   4    0.08    0.07
  -3   0   4   -0.07    0.05
   3   0  -4   -0.07    0.05
  -2   0   4   56.86    1.15
  -2   0   4   57.85    1.09
   2   0  -4   55.79    1.15
   2   0  -4   58.02    1.15
  -2   0   4   55.87    1.16
   2   0  -4   57.65    1.09
   1   0  -4    0.01    0.06
   1   0  -4    0.02    0.06
  -1   0   4   -0.02    0.05
  -1   0   4    0.04    0.05
  -1   0   4    0.03    0.02
  -1   0   4   -0.06    0.06
   0   0  -4   25.52    0.60
   0   0   4   24.99    0.61
   0   0   4   25.87    0.59
   0   0   4   24.81    0.56
   0   0  -4   25.37    0.60
   1   0   4    0.01    0.05
   1   0   4   -0.04    0.07
   1   0   4    0.11    0.05
  -1   0  -4    0.00    0.04
  -1   0  -4   -0.06    0.05
  -1   0  -4    0.14    0.07
  -1   0  -4    0.06    0.06
   2   0   4   59.81    1.27
   2   0   4   62.33    1.30
  -2   0  -4   60.23    1.28
  -2   0  -4   59.06    1.25
  -2   0  -4   61.49    1.29
   3   0   4   -0.03    0.07
  -3   0  -4   -0.10    0.06
   3   0   4    0.02    0.08
  -3   0  -4    0.00    0.07
  -3   0  -4   -0.06    0.06
   4   0   4   28.05    0.76
  -4   0  -4   27.84    0.72
  -4   0  -4   27.52    0.69
   4   0   4   28.63    0.74
  -4   0  -4   29.27    0.76
  -4   0  -4   29.30    0.76
   4   0   4   28.29    0.76
   5   0   4    0.01    0.09
  -5   0  -4   -0.04    0.08
   5   0   4    0.00    0.11
  -5   0  -4   -0.01    0.07
  -5   0  -4    0.20    0.11
  -5   0  -4   -0.07    0.08
   6   0   4    0.15    0.11
   6   0   4    0.10    0.11
  -6   0  -4    0.05    0.11
  -6   0  -4    0.06    0.11
  -6   0  -4    0.09    0.11
  -7   0  -4    0.01    0.10
  -7   0  -4    0.05    0.12
   7   0   4    0.03    0.13
   7   0   4   -0.10    0.09
  -7   0  -4    0.10    0.11
   8   0   4    0.97    0.21
  -8   0  -4    0.45    0.17
  -8   0  -4    0.91    0.17
  -8   0  -4    0.53    0.17
   8   0   4    0.61    0.16
  -9   0  -4   -0.03    0.14
  -9   0  -4   -0.03    0.13
   9   0   4    0.07    0.14
   9   0   4   -0.13    0.15
  -9   0  -4    0.00    0.13
  10   0   4   14.99    0.67
 -10   0  -4   15.19    0.58
 -10   0  -4   16.70    0.70
  10   0   4   15.29    0.63
 -10   0  -4   15.55    0.68
  11   0   4   -0.06    0.19
 -11   0  -4    0.01    0.15
  11   0   4    0.06    0.17
 -11   0  -4    0.03    0.17
 -11   0  -4    0.14    0.21
 -12   0  -4    2.71    0.40
 -12   0  -4    2.44    0.36
  12   0   4    2.58    0.38
  13   0   4    0.37    0.26
 -13   0  -4    0.24    0.22
 -13   0  -4   -0.06    0.22
 -14   0  -4    1.68    0.37
  14   0   4    1.13    0.32
 -14   0  -4    1.03    0.31
  15   0   4    0.03    0.27
 -15   0  -4   -0.03    0.24
 -15   0  -4    0.10    0.28
  15   0   4   -0.08    0.25
 -18  -1   4   -0.10    0.21
  18  -1  -4    0.28    0.26
 -18   1   4    0.35    0.27
  18   1  -4   -0.02    0.29
  18   1  -4   -0.14    0.22
  17  -1  -4    5.28    0.51
 -17  -1   4    4.02    0.46
  17   1  -4    4.65    0.47
 -17   1   4    5.20    0.52
  17   1  -4    4.07    0.54
 -17   1   4    5.14    0.56
 -16  -1   4    0.30    0.22
  16  -1  -4    0.17    0.23
 -16   1   4    0.01    0.21
  16   1  -4   -0.16    0.21
  16   1  -4    0.07    0.23
 -16   1   4   -0.07    0.24
 -15  -1   4    0.79    0.24
  15  -1  -4    0.63    0.23
  15   1  -4    0.88    0.29
 -15   1   4    0.68    0.25
 -15   1   4    0.76    0.27
  15   1  -4    0.98    0.25
  14  -1  -4    0.30    0.21
 -14  -1   4    0.27    0.19
  14   1  -4   -0.08    0.17
 -14   1   4    0.19    0.17
 -14   1   4    0.61    0.24
  13  -1  -4    0.09    0.16
  13  -1  -4    0.41    0.18
 -13  -1   4    0.38    0.19
 -13  -1   4    0.33    0.17
  13   1  -4    0.21    0.16
 -13   1   4    0.05    0.18
 -13   1   4    0.35    0.17
 -12  -1   4    0.38    0.16
 -12  -1   4    0.39    0.14
 -12  -1   4    0.16    0.16
  12  -1  -4    0.75    0.19
  12  -1  -4    0.32    0.16
 -12   1   4    0.28    0.17
  12   1  -4    0.40    0.17
 -12   1   4    0.43    0.18
 -11  -1   4    0.17    0.13
 -11  -1   4    0.25    0.11
  11  -1  -4    0.16    0.14
  11  -1  -4    0.32    0.14
 -11  -1   4   -0.04    0.12
  11   1  -4    0.18    0.11
 -11   1   4    0.27    0.15
  11   1  -4    0.25    0.12
 -11   1   4    0.22    0.15
  11   1  -4    0.07    0.12
 -10  -1   4    3.04    0.27
  10  -1  -4    3.37    0.29
 -10  -1   4    3.36    0.28
  10  -1  -4    3.74    0.28
 -10  -1   4    3.17    0.24
 -10   1   4    3.06    0.25
  10   1  -4    3.27    0.23
  10   1  -4    2.88    0.24
  10   1  -4    3.32    0.27
 -10   1   4    3.39    0.31
 -10   1   4    2.78    0.27
   9  -1  -4    0.90    0.16
  -9  -1   4    1.25    0.16
  -9  -1   4    0.93    0.13
  -9  -1   4    1.01    0.16
   9  -1  -4    1.11    0.18
  -9   1   4    0.75    0.16
   9   1  -4    0.96    0.14
   9   1  -4    0.80    0.14
   9   1  -4    1.08    0.14
  -9   1   4    0.65    0.15
  -9   1   4    1.13    0.16
   8  -1  -4    3.84    0.26
  -8  -1   4    3.23    0.22
  -8  -1   4    3.46    0.19
  -8  -1   4    3.39    0.23
   8  -1  -4    3.22    0.23
   8  -1  -4    4.07    0.24
  -8   1   4    3.53    0.25
   8   1  -4    3.20    0.23
  -8   1   4    3.16    0.26
  -8   1   4    3.34    0.21
   8   1  -4    3.42    0.20
  -7  -1   4    3.71    0.18
   7  -1  -4    3.40    0.21
  -7  -1   4    3.73    0.22
   7  -1  -4    3.53    0.21
  -7  -1   4    4.00    0.22
   7  -1  -4    3.60    0.23
  -7   1   4    3.88    0.25
   7   1  -4    3.75    0.19
  -7   1   4    3.86    0.21
   7   1  -4    3.81    0.22
  -7   1   4    3.53    0.22
   6  -1  -4    2.95    0.20
  -6  -1   4    2.98    0.18
  -6  -1   4    2.88    0.15
  -6  -1   4    3.16    0.18
   6  -1  -4    3.25    0.22
   6  -1  -4    3.17    0.19
  -6   1   4    2.91    0.21
   6   1  -4    3.09    0.18
  -6   1   4    3.37    0.22
   6   1  -4    3.00    0.16
  -6   1   4    4.33    0.20
   5  -1  -4   12.08    0.39
  -5  -1   4   11.71    0.35
   5  -1  -4   11.83    0.37
  -5  -1   4   12.22    0.31
  -5  -1   4   11.96    0.35
   5   1  -4   11.69    0.34
   5   1  -4   12.03    0.40
  -5   1   4   12.80    0.39
   5   1  -4   11.74    0.33
  -5   1   4   12.00    0.40
  -5   1   4   12.54    0.35
   4  -1  -4   27.75    0.66
  -4  -1   4   27.29    0.56
  -4  -1   4   28.19    0.62
   4  -1  -4   26.68    0.66
  -4  -1   4   27.34    0.62
   4   1  -4   26.57    0.65
  -4   1   4   27.29    0.67
  -4   1   4   27.19    0.61
   4   1  -4   26.90    0.59
   4   1  -4   26.66    0.61
  -4   1   4   28.67    0.66
  -3  -1   4   23.64    0.56
  -3  -1   4   24.63    0.50
   3  -1  -4   24.60    0.60
  -3  -1   4   24.01    0.55
   3  -1  -4   25.05    0.60
   3   1  -4   24.71    0.57
  -3   1   4   24.71    0.59
   3   1  -4   23.58    0.58
  -3   1   4   24.68    0.55
   3   1  -4   25.18    0.54
  -3   1   4   25.20    0.61
   3   1  -4   24.23    0.55
  -2  -1   4    2.91    0.15
   2  -1  -4    2.72    0.16
  -2  -1   4    2.66    0.14
  -2  -1   4    2.84    0.11
   2  -1  -4    2.70    0.16
  -2   1   4    2.94    0.15
   2   1  -4    2.71    0.14
  -2   1   4    2.72    0.17
  -2   1   4    2.68    0.15
   2   1  -4    3.07    0.16
   2   1  -4    2.78    0.15
   2   1  -4    3.02    0.13
   2   1  -4    2.75    0.13
  -1  -1   4   31.53    0.70
   1  -1  -4   32.72    0.73
   1  -1  -4   31.47    0.72
  -1  -1   4   32.08    0.69
  -1  -1   4   32.13    0.64
  -1   1   4   31.92    0.73
   1   1  -4   31.42    0.69
  -1   1   4   32.94    0.72
   1   1  -4   31.10    0.70
   1   1  -4   31.81    0.69
   1   1  -4   32.48    0.69
   0  -1   4   26.89    0.56
   0  -1  -4   26.57    0.63
   0  -1   4   25.56    0.60
   0  -1   4   26.91    0.62
   0  -1  -4   25.66    0.62
   0   1  -4   27.03    0.62
   0   1   4   26.77    0.63
   0   1  -4   26.00    0.58
   0   1  -4   26.13    0.61
   0   1   4   25.36    0.61
   0   1  -4   27.12    0.61
  -1  -1  -4   34.05    0.77
   1  -1   4   33.41    0.75
   1  -1   4   33.04    0.77
   1  -1   4   34.55    0.72
  -1  -1  -4   32.88    0.77
   1  -1   4   33.19    0.71
   1   1   4   33.78    0.67
  -1   1  -4   33.54    0.76
   1   1   4   33.48    0.78
   1   1   4   32.28    0.75
  -1   1  -4   33.72    0.73
  -1   1  -4   32.92    0.76
  -1   1  -4   33.13    0.76
   2  -1   4   21.30    0.56
  -2  -1  -4   21.89    0.57
  -2  -1  -4   20.44    0.56
   2  -1   4   21.43    0.57
   2  -1   4   21.31    0.51
  -2   1  -4   20.99    0.56
  -2   1  -4   20.68    0.55
  -2   1  -4   21.05    0.56
   2   1   4   20.45    0.56
   2   1   4   21.14    0.55
   3  -1   4   45.77    1.06
   3  -1   4   46.31    1.06
  -3  -1  -4   46.14    1.05
  -3  -1  -4   45.58    0.98
   3  -1   4   46.69    0.98
  -3  -1  -4   46.39    1.02
   3  -1   4   45.78    1.04
  -3  -1  -4   45.64    1.05
   3   1   4   47.72    1.04
  -3   1  -4   46.79    1.06
   3   1   4   44.87    1.05
  -3   1  -4   46.17    1.03
  -3   1  -4   46.79    1.05
  -4  -1  -4    3.89    0.23
  -4  -1  -4    3.45    0.21
   4  -1   4    3.33    0.24
  -4  -1  -4    3.45    0.20
  -4  -1  -4    3.42    0.21
   4  -1   4    3.64    0.22
  -4  -1  -4    3.33    0.22
  -4   1  -4    3.43    0.23
   4   1   4    3.28    0.24
   4   1   4    3.59    0.24
   4   1   4    3.54    0.21
  -4   1  -4    3.33    0.23
  -4   1  -4    3.66    0.22
  -5  -1  -4   43.59    0.99
   5  -1   4   43.06    1.04
  -5  -1  -4   43.65    1.06
  -5  -1  -4   44.95    0.99
  -5  -1  -4   41.74    1.05
   5  -1   4   40.92    1.06
   5   1   4   42.57    1.02
   5   1   4   44.41    1.07
  -5   1  -4   40.97    1.01
  -5   1  -4   42.95    1.06
  -5   1  -4   43.92    1.07
  -6  -1  -4    9.69    0.42
  -6  -1  -4    9.46    0.37
   6  -1   4    8.65    0.42
  -6  -1  -4    9.45    0.38
   6  -1   4    9.54    0.42
  -6  -1  -4    9.55    0.37
  -6  -1  -4    9.52    0.43
  -6   1  -4    8.86    0.41
   6   1   4    9.18    0.41
  -6   1  -4    9.81    0.44
   6   1   4    9.40    0.40
  -6   1  -4    9.66    0.40
  -7  -1  -4   28.44    0.86
  -7  -1  -4   30.86    0.79
   7  -1   4   29.87    0.85
   7  -1   4   27.13    0.85
  -7  -1  -4   27.57    0.84
  -7   1  -4   30.13    0.88
  -7   1  -4   30.78    0.89
  -7   1  -4   29.99    0.82
   7   1   4   28.85    0.83
   7   1   4   28.88    0.86
  -8  -1  -4    2.64    0.24
   8  -1   4    1.73    0.23
   8  -1   4    1.94    0.26
  -8  -1  -4    2.76    0.29
  -8  -1  -4    1.86    0.25
   8   1   4    2.54    0.26
  -8   1  -4    2.20    0.24
  -8   1  -4    2.34    0.28
   8   1   4    1.63    0.25
  -8   1  -4    1.80    0.25
   9  -1   4   24.86    0.86
  -9  -1  -4   23.40    0.82
  -9  -1  -4   24.09    0.83
   9  -1   4   25.28    0.83
  -9  -1  -4   24.57    0.71
  -9   1  -4   24.89    0.85
  -9   1  -4   23.97    0.76
   9   1   4   24.87    0.78
   9   1   4   24.36    0.83
  -9   1  -4   23.44    0.83
 -10  -1  -4    8.71    0.49
 -10  -1  -4    8.49    0.51
 -10  -1  -4    9.16    0.43
  10  -1   4    9.48    0.54
  10  -1   4    8.32    0.49
 -10   1  -4    9.59    0.52
 -10   1  -4    9.21    0.53
  10   1   4    9.49    0.52
  10   1   4    8.32    0.46
 -10   1  -4    8.36    0.44
  11  -1   4   22.04    0.82
 -11  -1  -4   20.72    0.84
  11  -1   4   20.82    0.85
 -11  -1  -4   23.13    0.88
  11   1   4   22.53    0.85
 -11   1  -4   22.25    0.88
 -11   1  -4   23.37    0.78
 -11   1  -4   22.22    0.87
  12  -1   4    0.18    0.25
  12  -1   4    0.56    0.23
 -12  -1  -4    0.47    0.25
 -12  -1  -4    0.16    0.18
 -12   1  -4    0.44    0.23
 -12   1  -4    0.86    0.23
  12   1   4    0.57    0.24
 -12   1  -4    0.56    0.22
 -13  -1  -4    9.55    0.61
 -13  -1  -4   10.59    0.65
  13  -1   4   10.16    0.64
 -13   1  -4    9.91    0.65
 -13   1  -4   11.36    0.65
  13   1   4    9.87    0.61
  13   1   4    9.06    0.61
  14  -1   4    0.00    0.25
 -14  -1  -4   -0.05    0.20
 -14  -1  -4    0.00    0.25
 -14   1  -4   -0.14    0.20
  14   1   4    0.10    0.24
  14   1   4   -0.08    0.24
 -14   1  -4    0.31    0.29
 -15  -1  -4    4.92    0.55
  15  -1   4    4.95    0.54
 -15   1  -4    5.32    0.58
 -15   1  -4    4.64    0.55
  15   1   4    4.29    0.50
  15   1   4    5.54    0.57
 -18  -2   4    3.67    0.47
  18  -2  -4    4.76    0.53
 -18   2   4    4.49    0.57
 -18   2   4    3.65    0.48
  18   2  -4    4.04    0.57
  18   2  -4    3.98    0.45
 -17  -2   4    1.19    0.31
  17  -2  -4    1.00    0.32
 -17   2   4    0.88    0.28
  17   2  -4    1.45    0.37
  17   2  -4    1.54    0.31
 -17   2   4    0.76    0.34
 -16  -2   4   10.00    0.58
  16  -2  -4   10.57    0.63
  16   2  -4    9.56    0.68
  16   2  -4   10.42    0.56
 -16   2   4    9.92    0.61
 -16   2   4    8.74    0.63
  15  -2  -4   -0.02    0.21
 -15  -2   4    0.24    0.18
  15   2  -4    0.04    0.21
 -15   2   4    0.28    0.21
 -15   2   4    0.35    0.26
  15   2  -4    0.19    0.18
  14  -2  -4   28.14    0.95
  14  -2  -4   26.64    0.95
 -14  -2   4   27.57    0.92
  14   2  -4   28.61    0.89
  14   2  -4   29.04    1.10
 -14   2   4   27.85    0.97
 -14   2   4   27.12    1.00
 -13  -2   4   -0.07    0.15
  13  -2  -4    0.05    0.16
  13  -2  -4    0.03    0.17
 -13  -2   4   -0.11    0.12
 -13   2   4    0.13    0.19
  13   2  -4   -0.10    0.13
 -13   2   4   -0.10    0.15
  13   2  -4    0.23    0.20
 -12  -2   4   47.45    1.24
 -12  -2   4   50.29    1.16
  12  -2  -4   48.76    1.28
 -12  -2   4   47.69    1.14
  12  -2  -4   48.97    1.31
 -12   2   4   49.01    1.32
  12   2  -4   46.22    1.41
 -12   2   4   47.56    1.33
  12   2  -4   49.60    1.21
 -11  -2   4   -0.07    0.12
  11  -2  -4    0.11    0.15
  11  -2  -4   -0.03    0.11
 -11  -2   4    0.05    0.11
 -11  -2   4    0.08    0.09
 -11  -2   4   -0.10    0.11
 -11   2   4   -0.12    0.13
  11   2  -4    0.13    0.12
  11   2  -4    0.05    0.14
 -11   2   4    0.04    0.14
  10  -2  -4   32.67    0.95
 -10  -2   4   35.15    0.90
 -10  -2   4   34.20    0.81
 -10  -2   4   34.06    0.82
  10  -2  -4   33.07    0.93
 -10  -2   4   34.03    0.89
 -10   2   4   34.40    0.96
  10   2  -4   33.95    1.05
 -10   2   4   33.50    0.98
  10   2  -4   34.62    0.87
  -9  -2   4    1.38    0.17
  -9  -2   4    1.72    0.16
  -9  -2   4    1.54    0.18
   9  -2  -4    0.95    0.18
  -9  -2   4    1.62    0.15
   9  -2  -4    1.19    0.18
   9   2  -4    1.69    0.16
   9   2  -4    1.81    0.18
  -9   2   4    1.35    0.21
   9   2  -4    1.58    0.24
  -9   2   4    1.45    0.20
  -9   2   4    1.46    0.18
  -8  -2   4   29.04    0.74
  -8  -2   4   30.06    0.68
  -8  -2   4   30.11    0.67
   8  -2  -4   29.07    0.81
  -8  -2   4   29.08    0.73
   8  -2  -4   30.15    0.81
  -8   2   4   28.55    0.82
  -8   2   4   29.79    0.74
   8   2  -4   29.36    0.72
   8   2  -4   29.42    0.68
  -8   2   4   29.87    0.82
  -7  -2   4    9.86    0.28
   7  -2  -4    9.75    0.38
   7  -2  -4    9.27    0.38
   7  -2  -4    9.59    0.37
  -7  -2   4    9.18    0.32
  -7  -2   4   10.60    0.34
  -7  -2   4    9.08    0.28
  -7   2   4    9.61    0.34
  -7   2   4    9.19    0.38
   7   2  -4    9.62    0.42
  -7   2   4    9.46    0.39
   7   2  -4    9.92    0.32
  -6  -2   4   52.90    1.10
  -6  -2   4   52.35    1.00
   6  -2  -4   52.10    1.20
   6  -2  -4   53.29    1.18
   6  -2  -4   52.50    1.18
  -6  -2   4   53.87    1.09
  -6  -2   4   54.34    1.01
   6   2  -4   52.59    1.08
   6   2  -4   53.32    1.23
   6   2  -4   50.26    1.04
   6   2  -4   53.91    0.98
  -6   2   4   52.42    1.11
  -6   2   4   52.00    1.20
  -6   2   4   51.74    1.19
   5  -2  -4    9.74    0.37
  -5  -2   4   10.65    0.23
  -5  -2   4   10.48    0.30
  -5  -2   4   10.25    0.30
  -5  -2   4   10.96    0.23
   5  -2  -4   10.53    0.36
  -5  -2   4   10.89    0.30
  -5  -2   4   10.55    0.30
  -5   2   4   10.30    0.38
   5   2  -4   10.12    0.29
   5   2  -4   10.88    0.26
   5   2  -4   10.83    0.39
   5   2  -4   10.45    0.25
  -5   2   4   10.06    0.36
   4  -2  -4   60.29    1.32
   4  -2  -4   63.10    1.31
  -4  -2   4   63.16    1.21
  -4  -2   4   62.08    1.22
  -4  -2   4   62.17    1.20
   4   2  -4   61.91    1.15
   4   2  -4   61.08    1.20
   4   2  -4   60.53    1.33
  -4   2   4   62.14    1.31
  -4   2   4   62.11    1.33
   4   2  -4   62.52    1.19
   4   2  -4   61.33    1.31
   3  -2  -4    0.24    0.08
  -3  -2   4    0.21    0.05
  -3  -2   4    0.22    0.06
  -3  -2   4    0.30    0.06
   3  -2  -4    0.33    0.09
   3   2  -4    0.23    0.07
   3   2  -4    0.25    0.06
   3   2  -4    0.21    0.05
  -3   2   4    0.25    0.09
   3   2  -4    0.20    0.04
  -3   2   4    0.18    0.08
   3   2  -4    0.16    0.07
  -2  -2   4   39.67    0.78
   2  -2  -4   36.45    0.85
  -2  -2   4   37.29    0.69
  -2  -2   4   37.89    0.77
  -2  -2   4   38.45    0.78
   2  -2  -4   38.30    0.85
  -2   2   4   37.50    0.84
   2   2  -4   37.35    0.76
   2   2  -4   36.85    0.82
   2   2  -4   37.02    0.80
  -2   2   4   36.97    0.86
   2   2  -4   38.04    0.84
   1  -2  -4    4.48    0.21
  -1  -2   4    4.54    0.18
  -1  -2   4    4.32    0.18
  -1  -2   4    4.61    0.14
   1  -2  -4    4.48    0.21
   1  -2  -4    4.49    0.15
   1  -2  -4    4.58    0.19
  -1   2   4    4.51    0.21
   1   2  -4    4.68    0.20
   1   2  -4    4.87    0.21
   1   2  -4    4.67    0.18
  -1   2   4    4.50    0.21
   1   2  -4    4.87    0.17
   0  -2   4   29.46    0.67
   0  -2   4   29.76    0.66
   0  -2  -4   28.85    0.65
   0  -2   4   29.58    0.61
   0  -2  -4   28.40    0.69
   0  -2  -4   28.52    0.69
   0  -2  -4   28.65    0.60
   0   2  -4   29.44    0.68
   0   2  -4   28.58    0.64
   0   2   4   29.10    0.70
   0   2   4   29.02    0.59
   0   2   4   29.07    0.68
   0   2  -4   29.34    0.66
   1  -2   4    0.33    0.07
   1  -2   4    0.59    0.10
   1  -2   4    0.58    0.09
  -1  -2  -4    0.54    0.08
   1  -2   4    0.34    0.07
  -1  -2  -4    0.42    0.09
  -1  -2  -4    0.46    0.09
   1   2   4    0.41    0.10
  -1   2  -4    0.30    0.09
  -1   2  -4    0.59    0.10
  -1   2  -4    0.54    0.09
   1   2   4    0.45    0.06
   1   2   4    0.45    0.09
  -1   2  -4    0.49    0.09
  -2  -2  -4   28.54    0.72
  -2  -2  -4   28.43    0.72
   2  -2   4   30.47    0.72
   2  -2   4   30.57    0.68
   2  -2   4   30.35    0.74
  -2  -2  -4   28.31    0.67
   2  -2   4   30.36    0.68
   2  -2   4   28.92    0.73
   2   2   4   29.78    0.71
  -2   2  -4   29.93    0.72
   2   2   4   30.37    0.66
   2   2   4   30.20    0.74
  -2   2  -4   30.09    0.74
  -2   2  -4   30.45    0.73
  -2   2  -4   29.26    0.72
  -3  -2  -4    3.61    0.20
  -3  -2  -4    3.22    0.20
   3  -2   4    3.25    0.19
  -3  -2  -4    3.74    0.23
   3  -2   4    2.85    0.20
  -3  -2  -4    3.26    0.18
   3  -2   4    3.87    0.24
   3  -2   4    3.37    0.18
  -3   2  -4    3.20    0.21
   3   2   4    3.44    0.22
  -3   2  -4    3.20    0.21
   3   2   4    3.09    0.19
  -3   2  -4    3.08    0.21
   3   2   4    3.10    0.18
   4  -2   4   30.14    0.82
  -4  -2  -4   31.37    0.81
   4  -2   4   29.94    0.80
  -4  -2  -4   32.01    0.75
   4  -2   4   32.14    0.76
  -4  -2  -4   31.18    0.81
  -4  -2  -4   32.29    0.75
  -4  -2  -4   31.52    0.77
  -4   2  -4   31.65    0.82
   4   2   4   32.00    0.78
  -4   2  -4   32.42    0.84
   4   2   4   32.95    0.83
   4   2   4   30.23    0.78
  -4   2  -4   31.95    0.82
  -5  -2  -4    0.98    0.14
   5  -2   4    0.51    0.14
  -5  -2  -4    0.77    0.13
  -5  -2  -4    0.67    0.14
  -5  -2  -4    0.54    0.13
   5  -2   4    0.71    0.15
  -5  -2  -4    0.63    0.11
   5  -2   4    0.83    0.13
   5   2   4    0.85    0.15
   5   2   4    0.90    0.14
   5   2   4    0.71    0.14
   5   2   4    0.94    0.16
  -5   2  -4    0.60    0.14
  -5   2  -4    0.79    0.15
  -5   2  -4    0.96    0.17
  -6  -2  -4   31.14    0.78
  -6  -2  -4   29.18    0.84
   6  -2   4   31.73    0.90
  -6  -2  -4   31.29    0.78
  -6  -2  -4   31.58    0.86
   6  -2   4   31.38    0.87
  -6  -2  -4   30.06    0.79
   6   2   4   30.67    0.82
   6   2   4   30.61    0.85
  -6   2  -4   31.52    0.88
   6   2   4   30.32    0.85
  -6   2  -4   32.20    0.86
  -6   2  -4   31.23    0.89
  -7  -2  -4    0.03    0.13
   7  -2   4    0.07    0.12
  -7  -2  -4    0.09    0.11
   7  -2   4    0.03    0.13
  -7  -2  -4   -0.05    0.10
  -7  -2  -4   -0.04    0.10
  -7   2  -4    0.30    0.14
   7   2   4   -0.13    0.11
  -7   2  -4    0.01    0.12
  -7   2  -4    0.25    0.14
   7   2   4    0.31    0.12
   7   2   4   -0.10    0.10
   8  -2   4    6.89    0.39
  -8  -2  -4    6.17    0.39
  -8  -2  -4    6.33    0.40
  -8  -2  -4    6.29    0.33
   8  -2   4    6.48    0.43
   8   2   4    6.63    0.40
  -8   2  -4    6.59    0.37
   8   2   4    7.08    0.37
  -8   2  -4    6.75    0.42
   8   2   4    7.10    0.41
  -8   2  -4    6.46    0.39
  -9  -2  -4    1.81    0.27
   9  -2   4    1.81    0.30
  -9  -2  -4    1.82    0.27
  -9  -2  -4    1.75    0.21
   9  -2   4    1.91    0.26
   9   2   4    1.60    0.23
  -9   2  -4    1.61    0.25
   9   2   4    1.86    0.27
  -9   2  -4    1.60    0.27
   9   2   4    2.19    0.30
  -9   2  -4    1.95    0.28
 -10  -2  -4    0.17    0.17
 -10  -2  -4    0.35    0.18
 -10  -2  -4    0.32    0.15
  10  -2   4    0.54    0.23
  10  -2   4    0.21    0.19
 -10   2  -4    0.15    0.18
 -10   2  -4    0.24    0.18
  10   2   4    0.26    0.18
  10   2   4    0.26    0.19
 -10   2  -4    0.61    0.21
 -11  -2  -4    0.61    0.21
  11  -2   4    0.48    0.20
  11  -2   4    0.79    0.25
 -11  -2  -4    0.65    0.25
  11   2   4    1.20    0.27
 -11   2  -4    0.82    0.24
  11   2   4    0.77    0.24
 -11   2  -4    1.07    0.24
 -11   2  -4    0.54    0.24
  12  -2   4    0.22    0.25
  12  -2   4    0.44    0.22
 -12  -2  -4    0.81    0.25
 -12  -2  -4    0.25    0.25
 -12   2  -4    0.60    0.26
  12   2   4    0.27    0.22
 -12   2  -4    0.64    0.25
  12   2   4    0.14    0.22
 -12   2  -4    0.64    0.24
  13  -2   4   -0.06    0.26
 -13  -2  -4    0.08    0.21
  13  -2   4    0.15    0.23
  13   2   4    0.26    0.23
  13   2   4    0.07    0.22
 -13   2  -4    0.12    0.25
 -13   2  -4    0.14    0.23
  14  -2   4    0.16    0.27
 -14  -2  -4    0.14    0.23
  14   2   4   -0.03    0.23
 -14   2  -4    0.12    0.22
 -14   2  -4    0.01    0.26
  14   2   4   -0.15    0.22
  15  -2   4    0.14    0.30
 -15  -2  -4    0.07    0.27
 -15   2  -4   -0.03    0.28
 -15   2  -4   -0.12    0.23
  15   2   4    0.23    0.27
 -18  -3   4    0.32    0.25
  18  -3  -4    0.82    0.33
 -18   3   4    0.42    0.29
  18   3  -4    0.44    0.34
  18   3  -4    0.17    0.24
 -18   3   4    0.00    0.31
 -17  -3   4   -0.08    0.20
  17  -3  -4   -0.35    0.23
 -17   3   4    0.63    0.32
  17   3  -4    0.39    0.29
  17   3  -4    0.19    0.19
 -17   3   4   -0.15    0.21
  16  -3  -4    0.70    0.28
 -16  -3   4    0.93    0.26
  16   3  -4    0.71    0.31
 -16   3   4    0.25    0.24
 -16   3   4    1.21    0.35
  16   3  -4    1.24    0.25
  15  -3  -4    2.49    0.35
  15  -3  -4    2.38    0.37
 -15  -3   4    3.34    0.37
 -15   3   4    2.58    0.39
  15   3  -4    3.11    0.45
 -15   3   4    2.21    0.35
  15   3  -4    2.90    0.32
  14  -3  -4   -0.10    0.18
  14  -3  -4    0.11    0.21
 -14  -3   4    0.05    0.14
 -14  -3   4   -0.02    0.15
 -14   3   4    0.00    0.20
  14   3  -4    0.07    0.21
 -14   3   4   -0.15    0.17
  14   3  -4    0.03    0.16
 -13  -3   4    6.43    0.39
  13  -3  -4    6.74    0.48
 -13  -3   4    6.03    0.35
  13  -3  -4    6.64    0.43
 -13   3   4    6.39    0.48
  13   3  -4    5.68    0.36
  13   3  -4    5.20    0.51
 -13   3   4    5.55    0.47
  12  -3  -4    0.13    0.15
  12  -3  -4   -0.10    0.16
 -12  -3   4   -0.02    0.13
 -12  -3   4    0.05    0.11
 -12  -3   4    0.10    0.11
 -12   3   4   -0.06    0.15
  12   3  -4    0.07    0.13
  12   3  -4    0.01    0.18
 -12   3   4    0.08    0.16
  11  -3  -4    0.12    0.14
 -11  -3   4   -0.02    0.11
 -11  -3   4   -0.05    0.10
  11  -3  -4   -0.08    0.14
 -11  -3   4   -0.04    0.09
 -11   3   4    0.04    0.15
 -11   3   4   -0.30    0.12
  11   3  -4   -0.01    0.10
  11   3  -4   -0.19    0.11
  10  -3  -4    0.71    0.20
 -10  -3   4    0.60    0.12
  10  -3  -4    0.38    0.15
 -10  -3   4    0.43    0.11
 -10  -3   4    0.75    0.15
  10   3  -4    0.68    0.13
  10   3  -4    0.47    0.17
 -10   3   4    0.11    0.15
 -10   3   4    0.45    0.19
  -9  -3   4    4.37    0.26
   9  -3  -4    4.52    0.34
  -9  -3   4    4.58    0.25
   9  -3  -4    4.94    0.31
  -9  -3   4    5.01    0.21
  -9  -3   4    5.19    0.22
   9   3  -4    4.45    0.23
  -9   3   4    4.74    0.34
  -9   3   4    4.37    0.31
   9   3  -4    4.44    0.34
  -8  -3   4    1.95    0.13
  -8  -3   4    1.86    0.17
  -8  -3   4    2.17    0.18
   8  -3  -4    1.40    0.20
  -8  -3   4    1.95    0.12
   8  -3  -4    1.72    0.22
  -8   3   4    1.82    0.22
   8   3  -4    1.60    0.14
  -8   3   4    1.85    0.23
   8   3  -4    2.22    0.26
  -7  -3   4   11.80    0.28
  -7  -3   4   11.40    0.34
   7  -3  -4   11.23    0.46
   7  -3  -4   11.51    0.44
  -7  -3   4   11.63    0.35
   7  -3  -4   11.36    0.44
  -7  -3   4   11.74    0.35
  -7  -3   4   11.43    0.27
   7   3  -4   11.14    0.47
   7   3  -4   11.34    0.32
  -7   3   4   11.21    0.46
  -7   3   4   11.23    0.44
  -6  -3   4   15.59    0.39
   6  -3  -4   15.70    0.50
   6  -3  -4   15.48    0.51
   6  -3  -4   15.58    0.52
  -6  -3   4   15.25    0.40
  -6  -3   4   15.89    0.40
  -6   3   4   16.59    0.52
   6   3  -4   15.09    0.54
   6   3  -4   15.05    0.35
  -6   3   4   14.80    0.51
   6   3  -4   15.38    0.36
   6   3  -4   15.79    0.53
  -5  -3   4   27.22    0.58
   5  -3  -4   26.76    0.72
   5  -3  -4   27.86    0.73
   5  -3  -4   27.73    0.73
  -5  -3   4   28.14    0.59
   5   3  -4   27.81    0.57
   5   3  -4   27.67    0.74
   5   3  -4   27.48    0.54
   5   3  -4   27.68    0.75
  -5   3   4   27.88    0.73
   5   3  -4   27.78    0.54
  -5   3   4   28.16    0.75
   4  -3  -4    4.49    0.26
   4  -3  -4    3.92    0.23
  -4  -3   4    4.14    0.14
  -4  -3   4    4.08    0.14
   4   3  -4    3.91    0.16
  -4   3   4    4.22    0.23
  -4   3   4    3.63    0.23
   4   3  -4    4.11    0.25
   4   3  -4    4.28    0.24
  -3  -3   4   32.49    0.65
   3  -3  -4   31.93    0.78
   3  -3  -4   30.54    0.77
  -3  -3   4   32.03    0.64
   3  -3  -4   32.08    0.71
  -3   3   4   31.97    0.79
   3   3  -4   32.77    0.80
   3   3  -4   31.26    0.61
  -3   3   4   31.38    0.76
   3   3  -4   32.56    0.70
   3   3  -4   32.24    0.78
   2  -3  -4   10.66    0.35
  -2  -3   4    9.50    0.27
   2  -3  -4    9.90    0.35
   2  -3  -4    9.87    0.31
  -2  -3   4   10.22    0.26
  -2  -3   4    9.91    0.26
  -2   3   4    9.85    0.33
   2   3  -4   10.34    0.32
  -2   3   4   10.20    0.36
   2   3  -4   10.00    0.25
   2   3  -4    9.62    0.34
   2   3  -4   10.08    0.36
   1  -3  -4   14.33    0.44
  -1  -3   4   15.14    0.37
  -1  -3   4   15.07    0.38
  -1  -3   4   14.24    0.37
   1  -3  -4   15.55    0.40
   1  -3  -4   15.11    0.44
  -1   3   4   14.09    0.43
   1   3  -4   15.01    0.42
   1   3  -4   14.47    0.36
   1   3  -4   13.79    0.33
  -1   3   4   14.97    0.42
  -1   3   4   14.14    0.37
   1   3  -4   14.63    0.45
   0  -3   4    3.25    0.16
   0  -3   4    3.29    0.17
   0  -3   4    3.52    0.19
   0  -3   4    2.99    0.13
   0  -3  -4    3.40    0.18
   0  -3  -4    3.41    0.21
   0  -3  -4    3.35    0.20
   0   3  -4    3.50    0.22
   0   3  -4    3.60    0.20
   0   3  -4    3.32    0.17
   0   3   4    3.37    0.20
   0   3   4    3.70    0.19
   0   3  -4    3.07    0.15
   0   3   4    3.18    0.15
  -1  -3  -4   25.88    0.66
   1  -3   4   25.80    0.65
   1  -3   4   26.68    0.59
   1  -3   4   26.34    0.65
   1  -3   4   26.38    0.60
  -1  -3  -4   26.05    0.62
   1  -3   4   27.26    0.64
  -1  -3  -4   27.45    0.67
   1   3   4   27.14    0.64
  -1   3  -4   27.11    0.69
  -1   3  -4   26.55    0.68
   1   3   4   26.43    0.67
   1   3   4   26.72    0.61
   1   3   4   26.25    0.58
  -1   3  -4   25.54    0.64
  -1   3  -4   25.75    0.62
  -2  -3  -4   31.47    0.72
   2  -3   4   30.51    0.70
  -2  -3  -4   31.75    0.77
   2  -3   4   31.10    0.70
   2  -3   4   30.84    0.77
  -2  -3  -4   31.07    0.77
   2  -3   4   31.08    0.76
  -2   3  -4   31.61    0.76
  -2   3  -4   31.77    0.79
  -2   3  -4   31.15    0.79
   2   3   4   30.26    0.73
   2   3   4   31.22    0.77
  -2   3  -4   31.39    0.75
   2   3   4   31.50    0.72
  -3  -3  -4   25.61    0.63
   3  -3   4   24.89    0.63
   3  -3   4   26.10    0.70
  -3  -3  -4   25.65    0.69
   3  -3   4   26.28    0.69
   3  -3   4   25.41    0.63
  -3  -3  -4   26.92    0.64
  -3  -3  -4   24.03    0.67
   3   3   4   24.52    0.68
  -3   3  -4   26.31    0.71
  -3   3  -4   26.93    0.72
   3   3   4   25.17    0.65
  -3   3  -4   26.16    0.68
  -3   3  -4   25.53    0.69
   3   3   4   26.36    0.65
  -4  -3  -4   27.51    0.74
  -4  -3  -4   29.02    0.70
   4  -3   4   27.63    0.78
  -4  -3  -4   27.64    0.69
   4  -3   4   29.05    0.71
   4  -3   4   27.94    0.76
  -4  -3  -4   28.61    0.76
   4  -3   4   27.64    0.71
   4   3   4   28.41    0.73
  -4   3  -4   28.93    0.79
  -4   3  -4   27.25    0.77
   4   3   4   29.58    0.76
  -4   3  -4   29.60    0.77
   4   3   4   28.79    0.72
  -5  -3  -4   24.81    0.70
   5  -3   4   24.42    0.74
  -5  -3  -4   24.63    0.64
   5  -3   4   23.37    0.65
   5  -3   4   24.91    0.72
  -5  -3  -4   23.17    0.69
  -5  -3  -4   23.22    0.63
  -5  -3  -4   23.95    0.64
  -5   3  -4   23.71    0.71
   5   3   4   24.14    0.68
  -5   3  -4   23.63    0.71
   5   3   4   24.08    0.65
   5   3   4   23.41    0.69
   5   3   4   24.33    0.69
  -5   3  -4   22.40    0.71
   6  -3   4   10.16    0.48
  -6  -3  -4   10.45    0.45
  -6  -3  -4   10.46    0.44
   6  -3   4   10.39    0.45
  -6  -3  -4   10.11    0.38
  -6  -3  -4    9.86    0.39
  -6  -3  -4   10.07    0.39
  -6   3  -4   10.68    0.46
   6   3   4   10.69    0.41
  -6   3  -4   11.04    0.47
  -6   3  -4   10.31    0.46
   6   3   4   11.02    0.45
   6   3   4   10.65    0.44
  -7  -3  -4   28.64    0.85
   7  -3   4   26.36    0.86
  -7  -3  -4   28.24    0.77
  -7  -3  -4   28.35    0.75
  -7  -3  -4   28.49    0.84
   7  -3   4   27.83    0.86
   7   3   4   29.52    0.84
  -7   3  -4   27.98    0.86
  -7   3  -4   27.83    0.85
  -7   3  -4   29.94    0.91
   7   3   4   28.04    0.78
   7   3   4   28.72    0.84
  -8  -3  -4    3.28    0.26
  -8  -3  -4    3.49    0.33
   8  -3   4    2.91    0.32
  -8  -3  -4    2.53    0.29
   8  -3   4    2.82    0.33
  -8   3  -4    2.96    0.34
  -8   3  -4    3.06    0.31
  -8   3  -4    2.40    0.29
   8   3   4    2.56    0.29
   8   3   4    2.77    0.30
  -9  -3  -4   18.89    0.71
   9  -3   4   17.40    0.71
   9  -3   4   19.34    0.75
  -9  -3  -4   19.57    0.72
  -9  -3  -4   19.13    0.59
   9   3   4   18.08    0.71
  -9   3  -4   18.37    0.73
  -9   3  -4   16.93    0.73
   9   3   4   19.20    0.70
  -9   3  -4   18.75    0.70
 -10  -3  -4    2.24    0.31
 -10  -3  -4    1.97    0.29
  10  -3   4    1.66    0.32
  10  -3   4    1.79    0.27
  10   3   4    1.97    0.29
 -10   3  -4    1.66    0.28
  10   3   4    2.13    0.31
 -10   3  -4    2.32    0.31
 -10   3  -4    1.41    0.28
  11  -3   4    5.57    0.51
  11  -3   4    5.26    0.46
 -11  -3  -4    5.47    0.47
  11   3   4    5.24    0.45
  11   3   4    5.16    0.47
 -11   3  -4    5.63    0.49
 -11   3  -4    4.72    0.48
 -11   3  -4    5.75    0.47
 -12  -3  -4    0.56    0.23
  12  -3   4    0.83    0.29
  12  -3   4    1.01    0.27
  12   3   4    0.66    0.25
 -12   3  -4    0.58    0.23
 -12   3  -4    0.65    0.25
  12   3   4    0.95    0.27
 -12   3  -4    1.47    0.33
  13  -3   4    7.34    0.54
  13  -3   4    7.53    0.56
 -13  -3  -4    6.31    0.54
  13   3   4    6.25    0.56
 -13   3  -4    5.54    0.57
  13   3   4    5.86    0.51
 -13   3  -4    5.82    0.55
 -14  -3  -4    0.93    0.30
  14  -3   4    1.10    0.32
  14  -3   4    1.20    0.36
 -14   3  -4    1.01    0.31
 -14   3  -4    0.87    0.35
  14   3   4    1.01    0.32
  14   3   4    0.52    0.27
  15  -3   4    6.05    0.64
  15   3   4    5.85    0.55
 -15   3  -4    6.78    0.66
  18  -4  -4    4.54    0.57
 -18  -4   4    4.77    0.51
 -18   4   4    5.19    0.61
 -18   4   4    5.01    0.57
 -17  -4   4    1.47    0.31
  17  -4  -4    1.29    0.37
  17   4  -4    2.34    0.31
 -17   4   4    1.55    0.40
  17   4  -4    1.47    0.41
 -17   4   4    1.16    0.34
  16  -4  -4   10.54    0.66
 -16  -4   4   10.39    0.59
  16  -4  -4   10.31    0.63
  16  -4  -4   11.28    0.66
 -16   4   4    9.77    0.65
  16   4  -4   11.52    0.52
 -16   4   4   11.57    0.72
  16   4  -4   10.20    0.72
  15  -4  -4    4.10    0.45
 -15  -4   4    4.66    0.42
  15  -4  -4    3.72    0.45
  15   4  -4    4.43    0.35
 -15   4   4    4.42    0.48
 -15   4   4    4.73    0.51
  15   4  -4    4.74    0.55
  14  -4  -4   15.37    0.73
 -14  -4   4   15.49    0.59
  14  -4  -4   15.27    0.72
 -14  -4   4   14.59    0.63
 -14   4   4   15.94    0.78
  14   4  -4   14.78    0.79
  14   4  -4   15.88    0.56
 -14   4   4   15.37    0.73
 -13  -4   4    3.90    0.34
  13  -4  -4    4.41    0.42
  13  -4  -4    3.13    0.38
 -13  -4   4    3.75    0.27
 -13  -4   4    4.39    0.30
  13   4  -4    3.85    0.28
 -13   4   4    3.47    0.39
 -13   4   4    3.34    0.40
  13   4  -4    3.26    0.42
 -12  -4   4    8.51    0.37
 -12  -4   4    8.14    0.36
  12  -4  -4    8.27    0.49
  12  -4  -4    8.34    0.51
 -12  -4   4    8.81    0.42
  12   4  -4    8.13    0.35
  12   4  -4    6.98    0.51
 -12   4   4    8.88    0.50
 -12   4   4    7.22    0.50
 -11  -4   4    2.67    0.21
 -11  -4   4    2.72    0.21
  11  -4  -4    2.33    0.30
  11  -4  -4    3.27    0.33
 -11  -4   4    2.37    0.24
  11   4  -4    2.81    0.21
  11   4  -4    2.75    0.35
 -11   4   4    2.62    0.31
 -11   4   4    2.63    0.32
  10  -4  -4   14.12    0.60
 -10  -4   4   14.13    0.48
  10  -4  -4   13.40    0.57
 -10  -4   4   14.63    0.43
 -10  -4   4   13.74    0.41
 -10   4   4   13.91    0.60
 -10   4   4   14.47    0.60
  10   4  -4   13.84    0.41
  10   4  -4   13.57    0.63
  -9  -4   4    3.91    0.19
  -9  -4   4    3.82    0.23
   9  -4  -4    3.40    0.33
  -9  -4   4    3.71    0.18
   9  -4  -4    3.81    0.32
  -9   4   4    4.60    0.37
   9   4  -4    3.33    0.34
   9   4  -4    3.42    0.18
  -9   4   4    3.57    0.32
   8  -4  -4   74.88    1.73
  -8  -4   4   77.28    1.54
  -8  -4   4   77.23    1.42
   8  -4  -4   75.77    1.72
  -8  -4   4   76.69    1.41
  -8   4   4   73.82    1.72
  -8   4   4   77.00    1.76
   8   4  -4   74.87    1.79
   8   4  -4   74.96    1.45
  -7  -4   4    4.34    0.19
   7  -4  -4    4.18    0.28
  -7  -4   4    4.48    0.19
   7  -4  -4    4.73    0.29
   7  -4  -4    4.43    0.31
  -7   4   4    4.67    0.32
  -7   4   4    4.44    0.29
   7   4  -4    4.75    0.32
   6  -4  -4  111.20    2.31
   6  -4  -4  112.13    2.31
  -6  -4   4  113.94    2.10
   6  -4  -4  113.69    2.34
  -6  -4   4  110.96    2.09
  -6   4   4  109.97    2.34
   6   4  -4  112.86    2.37
  -6   4   4  109.82    2.31
   6   4  -4  111.42    2.39
  -5  -4   4   24.29    0.50
   5  -4  -4   23.97    0.69
   5  -4  -4   23.99    0.62
  -5  -4   4   23.93    0.50
   5  -4  -4   23.90    0.68
   5  -4  -4   25.66    0.70
  -5   4   4   23.64    0.70
   5   4  -4   24.30    0.72
   5   4  -4   24.70    0.72
  -5   4   4   25.64    0.69
   4  -4  -4   68.02    1.51
   4  -4  -4   66.95    1.48
  -4  -4   4   67.68    1.28
  -4  -4   4   69.82    1.28
   4  -4  -4   68.99    1.39
  -4   4   4   71.05    1.49
   4   4  -4   69.14    1.36
   4   4  -4   68.68    1.52
   4   4  -4   68.93    1.54
  -4   4   4   69.71    1.52
   3  -4  -4   72.76    1.56
  -3  -4   4   75.04    1.37
  -3  -4   4   72.46    1.37
   3  -4  -4   73.02    1.46
   3  -4  -4   74.16    1.56
   3   4  -4   71.85    1.46
   3   4  -4   73.07    1.59
   3   4  -4   73.17    1.60
  -3   4   4   73.13    1.57
  -3   4   4   73.17    1.53
  -2  -4   4   68.35    1.32
   2  -4  -4   69.39    1.48
   2  -4  -4   67.69    1.47
  -2  -4   4   69.87    1.32
   2  -4  -4   69.24    1.38
  -2   4   4   68.60    1.48
   2   4  -4   68.12    1.50
   2   4  -4   70.84    1.42
   2   4  -4   69.41    1.52
  -2   4   4   71.90    1.45
   2   4  -4   68.00    1.29
  -2   4   4   68.15    1.43
  -1  -4   4   24.08    0.56
   1  -4  -4   25.33    0.59
   1  -4  -4   24.19    0.64
  -1  -4   4   24.64    0.56
   1  -4  -4   24.19    0.65
  -1  -4   4   25.33    0.56
   1   4  -4   23.59    0.54
  -1   4   4   25.21    0.62
   1   4  -4   24.21    0.63
   1   4  -4   24.40    0.69
  -1   4   4   24.53    0.60
  -1   4   4   24.02    0.64
   0  -4   4   77.60    1.56
   0  -4   4   78.10    1.55
   0  -4  -4   77.07    1.62
   0  -4  -4   79.07    1.63
   0  -4  -4   77.82    1.53
   0   4   4   77.60    1.57
   0   4   4   77.08    1.62
   0   4  -4   80.16    1.55
   0   4  -4   77.88    1.62
   0   4  -4   77.55    1.68
   0   4   4   76.62    1.56
  -1  -4  -4    2.57    0.19
  -1  -4  -4    2.89    0.21
  -1  -4  -4    2.35    0.16
   1  -4   4    2.78    0.16
   1  -4   4    3.06    0.18
   1  -4   4    2.68    0.19
   1  -4   4    2.69    0.15
   1   4   4    2.57    0.17
   1   4   4    2.74    0.21
   1   4   4    2.84    0.17
  -1   4  -4    2.91    0.23
  -1   4  -4    2.61    0.22
  -1   4  -4    2.69    0.16
  -1   4  -4    2.57    0.18
   1   4   4    2.72    0.17
   2  -4   4   19.87    0.52
  -2  -4  -4   20.32    0.57
   2  -4   4   18.99    0.56
  -2  -4  -4   19.19    0.57
   2  -4   4   20.10    0.52
  -2  -4  -4   20.17    0.53
   2  -4   4   20.27    0.57
  -2   4  -4   19.60    0.62
   2   4   4   20.48    0.57
  -2   4  -4   20.76    0.61
  -2   4  -4   20.37    0.54
   2   4   4   19.87    0.53
   2   4   4   21.03    0.55
   2   4   4   20.06    0.52
  -2   4  -4   19.74    0.56
  -3  -4  -4    5.39    0.28
   3  -4   4    5.39    0.26
  -3  -4  -4    5.55    0.29
   3  -4   4    5.51    0.28
   3  -4   4    5.74    0.30
  -3  -4  -4    6.05    0.26
  -3  -4  -4    5.62    0.26
   3  -4   4    5.71    0.25
   3   4   4    5.44    0.25
  -3   4  -4    5.22    0.27
   3   4   4    5.72    0.26
   3   4   4    5.56    0.28
  -3   4  -4    5.80    0.30
  -3   4  -4    5.70    0.33
  -3   4  -4    5.08    0.29
   4  -4   4    2.44    0.20
  -4  -4  -4    2.52    0.20
  -4  -4  -4    2.30    0.19
   4  -4   4    2.06    0.21
  -4  -4  -4    2.52    0.23
   4  -4   4    2.14    0.20
  -4  -4  -4    2.27    0.22
   4  -4   4    2.28    0.23
  -4   4  -4    2.58    0.24
   4   4   4    2.42    0.18
  -4   4  -4    2.17    0.23
  -4   4  -4    2.03    0.23
   4   4   4    2.23    0.21
   4   4   4    2.49    0.22
  -4   4  -4    2.26    0.22
   5  -4   4    2.52    0.26
  -5  -4  -4    2.85    0.25
   5  -4   4    2.46    0.22
  -5  -4  -4    2.52    0.21
  -5  -4  -4    2.72    0.22
  -5  -4  -4    2.70    0.25
   5  -4   4    2.77    0.26
   5   4   4    3.27    0.22
  -5   4  -4    3.42    0.30
  -5   4  -4    3.07    0.26
   5   4   4    2.41    0.23
   5   4   4    2.66    0.24
  -5   4  -4    2.51    0.26
  -5   4  -4    2.93    0.28
   5   4   4    2.54    0.24
  -6  -4  -4    3.28    0.25
  -6  -4  -4    2.73    0.23
  -6  -4  -4    2.56    0.25
   6  -4   4    2.66    0.28
   6  -4   4    2.72    0.28
  -6  -4  -4    3.16    0.25
  -6  -4  -4    2.81    0.27
  -6   4  -4    2.85    0.28
   6   4   4    3.32    0.22
  -6   4  -4    2.46    0.28
  -6   4  -4    2.99    0.30
   6   4   4    2.43    0.25
   6   4   4    3.03    0.27
   7  -4   4   -0.05    0.13
  -7  -4  -4    0.16    0.13
   7  -4   4   -0.04    0.14
  -7  -4  -4    0.12    0.14
  -7  -4  -4   -0.05    0.11
  -7  -4  -4    0.02    0.10
   7   4   4    0.20    0.13
  -7   4  -4    0.03    0.14
  -7   4  -4    0.17    0.14
  -7   4  -4    0.10    0.14
   7   4   4    0.05    0.12
  -8  -4  -4    2.15    0.25
  -8  -4  -4    2.12    0.27
  -8  -4  -4    2.20    0.28
   8  -4   4    2.05    0.30
  -8  -4  -4    2.57    0.23
   8  -4   4    2.48    0.31
  -8   4  -4    2.36    0.29
   8   4   4    1.99    0.27
  -8   4  -4    2.68    0.32
  -8   4  -4    1.97    0.28
   8   4   4    2.36    0.28
  -9  -4  -4   -0.15    0.13
   9  -4   4   -0.07    0.17
   9  -4   4    0.22    0.15
   9   4   4   -0.10    0.13
  -9   4  -4   -0.06    0.18
  -9   4  -4   -0.17    0.15
   9   4   4   -0.03    0.15
  -9   4  -4    0.03    0.16
  10  -4   4    0.44    0.19
 -10  -4  -4    0.58    0.21
  10  -4   4    0.59    0.24
  10   4   4    0.83    0.23
 -10   4  -4    0.33    0.21
 -10   4  -4    0.34    0.20
 -10   4  -4    0.41    0.24
  10   4   4    0.41    0.20
  11  -4   4   -0.03    0.19
  11  -4   4   -0.06    0.23
 -11  -4  -4    0.25    0.20
  11   4   4    0.20    0.20
  11   4   4    0.20    0.19
 -11   4  -4    0.04    0.20
 -11   4  -4    0.50    0.24
 -11   4  -4    0.40    0.22
 -12  -4  -4    1.71    0.31
  12  -4   4    1.67    0.37
  12  -4   4    1.76    0.33
 -12   4  -4    2.75    0.42
  12   4   4    1.62    0.31
  12   4   4    2.63    0.37
 -12   4  -4    2.50    0.37
  13  -4   4    0.06    0.24
 -13  -4  -4    0.16    0.21
  13  -4   4    0.05    0.27
 -13   4  -4   -0.02    0.25
 -13   4  -4    0.26    0.24
  13   4   4    0.20    0.23
  13   4   4    0.05    0.23
 -14  -4  -4    2.36    0.38
  14  -4   4    2.31    0.40
  14  -4   4    2.99    0.48
 -14   4  -4    2.26    0.44
 -14   4  -4    2.55    0.42
  14   4   4    2.73    0.39
 -17  -5   4    1.30    0.30
  17  -5  -4    0.85    0.36
  17   5  -4    0.54    0.36
 -17   5   4    1.14    0.38
 -17   5   4    1.73    0.38
  16  -5  -4    0.11    0.25
  16  -5  -4   -0.30    0.21
 -16  -5   4   -0.24    0.18
  16  -5  -4    0.13    0.27
 -16   5   4   -0.21    0.26
  16   5  -4    0.07    0.27
 -16   5   4    0.00    0.24
  15  -5  -4   -0.16    0.24
 -15  -5   4    0.05    0.16
 -15  -5   4    0.11    0.18
  15  -5  -4    0.21    0.23
  15   5  -4    0.08    0.23
 -15   5   4    0.30    0.24
 -15   5   4    0.35    0.28
  14  -5  -4    0.28    0.23
 -14  -5   4    0.13    0.17
 -14  -5   4    0.06    0.15
  14  -5  -4   -0.09    0.21
 -14   5   4    0.08    0.21
  14   5  -4    0.16    0.23
 -14   5   4    0.18    0.24
 -13  -5   4    0.27    0.13
 -13  -5   4    0.16    0.15
 -13  -5   4    0.23    0.13
  13  -5  -4    0.11    0.20
  13  -5  -4    0.23    0.23
 -13   5   4    0.03    0.23
 -13   5   4    0.05    0.17
  13   5  -4    0.07    0.20
  12  -5  -4   -0.02    0.20
 -12  -5   4   -0.02    0.10
  12  -5  -4   -0.09    0.17
 -12  -5   4    0.03    0.09
 -12  -5   4    0.09    0.12
  12   5  -4   -0.01    0.19
 -12   5   4    0.11    0.19
  12   5  -4   -0.01    0.09
 -12   5   4    0.07    0.17
 -11  -5   4    0.04    0.12
 -11  -5   4    0.12    0.10
  11  -5  -4   -0.01    0.16
 -11  -5   4    0.09    0.09
  11  -5  -4   -0.20    0.13
  11   5  -4    0.11    0.07
  11   5  -4    0.04    0.17
 -11   5   4    0.42    0.21
 -11   5   4   -0.01    0.16
 -10  -5   4    0.41    0.10
 -10  -5   4    0.53    0.13
  10  -5  -4    0.58    0.19
  10  -5  -4    0.29    0.18
 -10  -5   4    0.38    0.09
 -10   5   4    0.47    0.20
  10   5  -4    0.33    0.18
 -10   5   4    0.51    0.18
   9  -5  -4    0.21    0.17
   9  -5  -4    0.32    0.16
  -9  -5   4    0.39    0.07
  -9  -5   4    0.42    0.11
  -9  -5   4    0.27    0.08
  -9   5   4    0.42    0.19
   9   5  -4    0.54    0.18
  -9   5   4    0.12    0.13
   8  -5  -4    0.32    0.15
  -8  -5   4    0.55    0.10
   8  -5  -4    0.82    0.20
  -8   5   4    0.53    0.16
   8   5  -4    0.67    0.17
  -8   5   4    0.61    0.18
   7  -5  -4    4.40    0.35
  -7  -5   4    4.10    0.17
   7  -5  -4    3.98    0.30
   7  -5  -4    4.54    0.31
  -7  -5   4    4.42    0.18
  -7   5   4    4.41    0.31
   7   5  -4    4.56    0.37
  -7   5   4    4.29    0.30
   7   5  -4    4.49    0.37
  -6  -5   4    7.66    0.21
  -6  -5   4    7.21    0.20
   6  -5  -4    7.30    0.37
   6  -5  -4    7.59    0.38
   6  -5  -4    7.53    0.38
   6  -5  -4    7.75    0.33
   6   5  -4    8.13    0.41
  -6   5   4    7.73    0.37
  -6   5   4    7.51    0.39
   6   5  -4    7.97    0.41
   5  -5  -4    3.26    0.27
   5  -5  -4    2.57    0.24
   5  -5  -4    2.49    0.21
   5  -5  -4    3.12    0.27
   5   5  -4    2.50    0.25
  -5   5   4    2.36    0.24
  -5   5   4    3.07    0.26
   5   5  -4    2.28    0.24
   4  -5  -4    1.41    0.19
   4  -5  -4    1.61    0.19
   4  -5  -4    1.64    0.17
  -4   5   4    1.79    0.20
   4   5  -4    1.77    0.21
  -4   5   4    1.53    0.18
   4   5  -4    2.10    0.23
  -4   5   4    1.53    0.19
  -3  -5   4    7.73    0.20
   3  -5  -4    7.69    0.30
  -3  -5   4    7.67    0.20
   3  -5  -4    7.95    0.36
   3  -5  -4    7.55    0.35
  -3   5   4    7.83    0.34
   3   5  -4    8.06    0.37
   3   5  -4    7.16    0.29
  -3   5   4    7.26    0.34
  -3   5   4    7.38    0.32
   3   5  -4    7.36    0.38
  -2  -5   4   65.85    1.28
   2  -5  -4   65.80    1.35
   2  -5  -4   65.48    1.45
  -2  -5   4   68.72    1.28
   2  -5  -4   66.37    1.45
  -2   5   4   64.93    1.45
  -2   5   4   65.68    1.43
  -2   5   4   66.59    1.41
   2   5  -4   65.13    1.39
   2   5  -4   66.11    1.51
   1  -5  -4   35.75    0.89
   1  -5  -4   37.15    0.83
   1  -5  -4   35.80    0.90
  -1  -5   4   36.01    0.79
  -1  -5   4   36.82    0.79
  -1  -5   4   38.35    0.79
  -1   5   4   37.41    0.85
   1   5  -4   36.43    0.75
  -1   5   4   35.24    0.88
   1   5  -4   36.63    0.89
  -1   5   4   36.21    0.87
   1   5  -4   36.97    0.75
   1   5  -4   36.32    0.96
   0  -5  -4   44.95    0.95
   0  -5  -4   43.92    1.03
   0  -5   4   44.63    0.95
   0  -5   4   41.86    0.94
   0  -5  -4   44.34    1.02
   0   5   4   42.90    0.96
   0   5   4   42.53    1.01
   0   5  -4   42.61    1.03
   0   5   4   42.96    0.99
   0   5  -4   42.84    0.93
   0   5  -4   43.41    1.10
   0   5  -4   43.41    0.86
   1  -5   4   40.77    0.94
  -1  -5  -4   41.43    0.91
  -1  -5  -4   42.24    0.99
   1  -5   4   40.63    0.87
  -1  -5  -4   40.71    0.98
   1  -5   4   40.38    0.94
   1   5   4   41.26    0.92
   1   5   4   41.59    0.95
  -1   5  -4   41.02    0.93
   1   5   4   41.12    0.97
  -1   5  -4   41.26    0.89
  -1   5  -4   42.14    1.07
   2  -5   4    2.22    0.20
   2  -5   4    2.60    0.17
  -2  -5  -4    2.28    0.21
   2  -5   4    2.30    0.21
   2  -5   4    2.28    0.18
  -2  -5  -4    2.49    0.18
  -2  -5  -4    2.13    0.21
   2   5   4    2.21    0.17
   2   5   4    2.18    0.19
   2   5   4    2.63    0.21
  -2   5  -4    2.09    0.23
  -2   5  -4    2.31    0.20
   2   5   4    2.26    0.20
  -2   5  -4    2.06    0.23
  -2   5  -4    2.37    0.17
   3  -5   4   19.66    0.60
   3  -5   4   19.33    0.60
  -3  -5  -4   20.08    0.60
  -3  -5  -4   19.95    0.55
   3  -5   4   19.74    0.55
   3  -5   4   19.54    0.55
  -3  -5  -4   18.69    0.58
  -3   5  -4   19.83    0.65
  -3   5  -4   18.97    0.57
  -3   5  -4   19.31    0.60
   3   5   4   19.33    0.58
  -3   5  -4   20.06    0.67
   3   5   4   18.98    0.57
   3   5   4   19.99    0.53
   3   5   4   19.15    0.57
   4  -5   4    5.59    0.32
  -4  -5  -4    5.96    0.29
  -4  -5  -4    5.38    0.30
   4  -5   4    5.43    0.28
   4  -5   4    5.31    0.29
  -4  -5  -4    5.19    0.27
  -4  -5  -4    6.02    0.32
   4  -5   4    5.32    0.31
  -4   5  -4    5.10    0.29
   4   5   4    4.49    0.27
   4   5   4    5.53    0.30
  -4   5  -4    5.43    0.34
  -4   5  -4    5.40    0.37
   4   5   4    5.23    0.25
  -4   5  -4    5.31    0.31
   5  -5   4   12.54    0.46
  -5  -5  -4   12.45    0.47
  -5  -5  -4   13.30    0.49
   5  -5   4   13.20    0.53
   5  -5   4   11.35    0.49
  -5  -5  -4   11.69    0.43
  -5  -5  -4   12.39    0.44
   5   5   4   11.73    0.47
   5   5   4   12.32    0.46
  -5   5  -4   12.53    0.53
  -5   5  -4   12.51    0.51
  -5   5  -4   13.83    0.57
   5   5   4   14.07    0.48
  -5   5  -4   12.74    0.49
  -6  -5  -4   15.59    0.51
   6  -5   4   15.95    0.63
  -6  -5  -4   15.68    0.57
  -6  -5  -4   15.60    0.57
  -6  -5  -4   15.16    0.51
   6  -5   4   16.10    0.61
   6   5   4   15.14    0.57
  -6   5  -4   15.37    0.64
   6   5   4   15.60    0.55
  -6   5  -4   15.06    0.57
  -6   5  -4   16.29    0.61
  -6   5  -4   15.70    0.63
  -7  -5  -4    4.99    0.32
   7  -5   4    4.58    0.39
  -7  -5  -4    5.19    0.30
   7  -5   4    4.76    0.40
  -7  -5  -4    5.51    0.35
  -7  -5  -4    5.00    0.31
  -7   5  -4    4.96    0.41
  -7   5  -4    5.21    0.36
  -7   5  -4    4.58    0.41
   7   5   4    5.38    0.35
   7   5   4    5.19    0.35
  -7   5  -4    5.37    0.43
  -8  -5  -4    5.61    0.37
  -8  -5  -4    5.96    0.35
   8  -5   4    5.39    0.40
   8  -5   4    5.49    0.46
  -8   5  -4    5.44    0.45
  -8   5  -4    5.75    0.48
  -8   5  -4    5.99    0.41
  -8   5  -4    4.98    0.41
   8   5   4    5.14    0.37
   8   5   4    6.20    0.38
   9  -5   4    3.43    0.38
   9  -5   4    3.44    0.40
  -9  -5  -4    3.48    0.35
   9   5   4    3.43    0.36
  -9   5  -4    3.79    0.39
  -9   5  -4    3.20    0.37
   9   5   4    3.60    0.34
  -9   5  -4    3.00    0.37
  10  -5   4    2.91    0.37
  10  -5   4    2.69    0.39
 -10  -5  -4    2.64    0.33
 -10   5  -4    2.35    0.34
  10   5   4    3.17    0.36
 -10   5  -4    3.24    0.40
[truncated: 755,932 more chars]
