# Supplementary material for: Crystal structure of a second polymorph of 2-cyclo­penta­dienyl-1,7-dicarba-2-cobalta-closo-dodeca­borane(11)
Source: Acta Crystallogr E Crystallogr Commun. 2015 Jun 17;71(Pt 7):m141–2. doi: 10.1107/S2056989015011445 (PMC4518921; doi:10.1107/S2056989015011445)
Supplement: Supplementary file 2 [file e-71-0m141-Isup2.hkl]

data_I                                                                          
_shelx_title ' '                                                                
_shelx_refln_list_code          4                                               
_shelx_F_calc_maximum      243.72                                               
_exptl_crystal_F_000       520.00                                               
_reflns_d_resolution_high  0.6372                                               
                                                                                
loop_                                                                           
 _space_group_symop_operation_xyz                                               
 'x, y, z'                                                                      
 '-x+1/2, y+1/2, -z+1/2'                                                        
 '-x, -y, -z'                                                                   
 'x-1/2, -y-1/2, z-1/2'                                                         
                                                                                
_cell_length_a    12.4903                                                       
_cell_length_b     8.7207                                                       
_cell_length_c    12.7392                                                       
_cell_angle_alpha  90.000                                                       
_cell_angle_beta  116.123                                                       
_cell_angle_gamma  90.000                                                       
                                                                                
_shelx_F_squared_multiplier     1.000                                           
                                                                                
loop_                                                                           
 _refln_index_h                                                                 
 _refln_index_k                                                                 
 _refln_index_l                                                                 
 _refln_F_squared_calc                                                          
 _refln_F_squared_meas                                                          
 _refln_F_squared_sigma                                                         
 _refln_observed_status                                                         
   2   0   0      59398.03      56935.24       362.03 o                         
   4   0   0       1857.67       1775.02        14.60 o                         
   6   0   0       1320.15       1184.99        11.81 o                         
   8   0   0       1635.58       1667.46        16.43 o                         
  10   0   0        390.61        453.46        10.03 o                         
  12   0   0        311.08        332.68        11.59 o                         
  14   0   0        469.46        471.49        27.65 o                         
  16   0   0        267.46        273.04        20.63 o                         
   1   1   0        390.21        373.62         3.50 o                         
   2   1   0        474.16        524.30         3.91 o                         
   3   1   0        747.01        777.82         5.51 o                         
   4   1   0        736.93        759.36         5.59 o                         
   5   1   0       1262.26       1273.65        11.39 o                         
   6   1   0        552.28        641.54         5.71 o                         
   7   1   0       1599.45       1498.28        10.71 o                         
   8   1   0          3.75          2.35         1.34 o                         
   9   1   0       1475.44       1438.01        12.44 o                         
  10   1   0          2.84          6.38         2.25 o                         
  11   1   0        661.79        675.26        10.75 o                         
  12   1   0          5.38          9.78         3.62 o                         
  13   1   0        426.31        461.06        15.30 o                         
  14   1   0        183.81        177.05         9.82 o                         
  15   1   0        321.08        313.77        12.27 o                         
  16   1   0         58.54         43.87         6.98 o                         
  17   1   0        202.45        210.93        11.40 o                         
   0   2   0         36.63         34.85         1.31 o                         
   1   2   0       2241.02       2394.36        13.61 o                         
   2   2   0       3781.88       3789.84        19.44 o                         
   3   2   0        174.27        155.21         1.97 o                         
   4   2   0      13709.49      14547.51        71.11 o                         
   5   2   0       1165.24       1190.37         7.99 o                         
   6   2   0       8305.96       8372.71        44.66 o                         
   7   2   0       1576.16       1558.82        11.42 o                         
   8   2   0       3319.22       3149.06        19.78 o                         
   9   2   0       1739.18       1653.87        13.13 o                         
  10   2   0       1366.88       1318.52        12.70 o                         
  11   2   0        484.85        476.43         8.67 o                         
  12   2   0        442.94        438.32         9.56 o                         
  13   2   0         69.24         52.61         5.36 o                         
  14   2   0        206.42        211.79         9.08 o                         
  15   2   0        126.32        108.23         8.24 o                         
  16   2   0         66.87         58.26         7.39 o                         
  17   2   0         45.70         50.90         7.71 o                         
   1   3   0         25.52         31.00         1.11 o                         
   2   3   0        150.92        150.13         2.27 o                         
   3   3   0       1235.22       1313.89         9.26 o                         
   4   3   0        260.19        305.10         3.06 o                         
   5   3   0       2074.81       2129.29        13.80 o                         
   6   3   0        394.22        406.24         4.38 o                         
   7   3   0        695.33        713.76         6.52 o                         
   8   3   0        459.51        401.78         5.14 o                         
   9   3   0        255.47        260.39         5.56 o                         
  10   3   0         18.72         12.67         2.55 o                         
  11   3   0        471.21        473.92         9.38 o                         
  12   3   0        487.77        496.80        11.28 o                         
  13   3   0        393.97        398.02        10.56 o                         
  14   3   0        473.18        480.53        13.64 o                         
  15   3   0        233.70        230.04        10.01 o                         
  16   3   0         43.24         35.82         7.00 o                         
  17   3   0        188.90        193.66        11.29 o                         
   0   4   0       1210.21       1135.77         9.64 o                         
   1   4   0       2477.59       2623.65        14.96 o                         
   2   4   0       3721.70       3548.70        20.61 o                         
   3   4   0       1375.56       1382.32         9.85 o                         
   4   4   0       3153.26       2999.66        19.32 o                         
   5   4   0       1251.20       1160.26         8.87 o                         
   6   4   0        707.35        722.93         6.34 o                         
   7   4   0        605.11        579.65         6.06 o                         
   8   4   0        263.97        264.21         5.14 o                         
   9   4   0         99.16         95.44         4.73 o                         
  10   4   0        922.18        900.52        11.46 o                         
  11   4   0        203.21        212.00         7.06 o                         
  12   4   0        627.52        605.27        11.28 o                         
  13   4   0        434.69        468.51        11.37 o                         
  14   4   0         83.23         84.79         6.77 o                         
  15   4   0        166.06        165.08        11.35 o                         
  16   4   0         53.87         49.07         7.35 o                         
   1   5   0         17.26         15.27         1.31 o                         
   2   5   0          0.60          0.13         1.06 o                         
   3   5   0         15.98         14.56         1.55 o                         
   4   5   0         20.54         22.55         1.70 o                         
   5   5   0        114.06        117.95         2.34 o                         
   6   5   0        159.20        136.84         3.36 o                         
   7   5   0          1.44         -0.05         1.65 o                         
   8   5   0        902.90        839.05         9.75 o                         
   9   5   0        139.87        135.59         4.72 o                         
  10   5   0        162.09        156.10         5.38 o                         
  11   5   0        257.33        274.10         7.01 o                         
  12   5   0          3.26          4.64         3.45 o                         
  13   5   0        355.46        369.22        10.84 o                         
  14   5   0         90.21         77.73         6.55 o                         
  15   5   0        346.14        358.41        14.52 o                         
  16   5   0        293.65        276.58        12.86 o                         
   0   6   0        504.93        499.86         7.57 o                         
   1   6   0       1773.07       1752.59        11.61 o                         
   2   6   0        305.70        307.01         4.61 o                         
   3   6   0       1133.46       1139.63        10.28 o                         
   4   6   0        405.24        407.60         6.32 o                         
   5   6   0        647.28        646.77         8.99 o                         
   6   6   0       1197.05       1177.85        10.17 o                         
   7   6   0        690.35        698.08         8.17 o                         
   8   6   0       1010.16        981.11        11.85 o                         
   9   6   0        898.06        900.24        11.12 o                         
  10   6   0        372.77        364.76         7.28 o                         
  11   6   0        507.82        511.65        12.18 o                         
  12   6   0        248.56        245.39         8.04 o                         
  13   6   0        125.64        132.22         8.59 o                         
  14   6   0        143.51        127.03        10.02 o                         
  15   6   0         11.67         11.78         6.77 o                         
   1   7   0          5.56          4.12         1.49 o                         
   2   7   0        133.01        145.37         5.46 o                         
   3   7   0          4.62          2.27         2.08 o                         
   4   7   0        164.59        162.17         3.97 o                         
   5   7   0          4.91          4.38         1.76 o                         
   6   7   0         92.47         94.44         4.19 o                         
   7   7   0         37.42         43.43         3.27 o                         
   8   7   0        467.22        469.20        11.27 o                         
   9   7   0        178.17        161.27         9.25 o                         
  10   7   0       1092.88       1076.68        15.09 o                         
  11   7   0        128.57        128.75         6.51 o                         
  12   7   0        472.37        468.27        12.69 o                         
  13   7   0         67.99         67.21         6.94 o                         
  14   7   0         82.46         73.60         8.86 o                         
  15   7   0         76.13         74.14        10.17 o                         
   0   8   0       1122.54       1152.74        16.07 o                         
   1   8   0       2904.27       3063.70        24.51 o                         
   2   8   0        562.03        567.70         8.27 o                         
   3   8   0       2470.12       2531.65        22.96 o                         
   4   8   0        154.25        137.82         3.89 o                         
   5   8   0       1236.25       1243.43        13.09 o                         
   6   8   0        227.66        226.70         5.95 o                         
   7   8   0        433.99        423.33         7.45 o                         
   8   8   0        526.29        529.84         9.09 o                         
   9   8   0        216.86        210.33         6.67 o                         
  10   8   0        218.53        223.86         8.52 o                         
  11   8   0         52.66         50.68         4.91 o                         
  12   8   0         44.93         41.38         5.75 o                         
  13   8   0         10.03          4.57         4.93 o                         
  14   8   0         81.37         74.44         8.46 o                         
   1   9   0         72.73         85.24         3.78 o                         
   2   9   0        224.20        227.40         5.65 o                         
   3   9   0         84.26         84.75         4.26 o                         
   4   9   0        727.05        752.92        10.84 o                         
   5   9   0         64.82         64.65         4.16 o                         
   6   9   0        705.64        735.48        18.02 o                         
   7   9   0         95.01        100.72         4.84 o                         
   8   9   0        158.32        158.06         6.28 o                         
   9   9   0         10.79          8.38         3.69 o                         
  10   9   0         23.87         19.51         4.14 o                         
  11   9   0         12.73         13.67         4.27 o                         
  12   9   0        149.15        143.48         8.63 o                         
  13   9   0         24.86         23.90         6.77 o                         
   0  10   0        383.59        413.72        13.07 o                         
   1  10   0       1248.01       1285.44        16.71 o                         
   2  10   0        378.46        386.14         7.68 o                         
   3  10   0       1374.26       1413.51        15.49 o                         
   4  10   0        245.95        248.05        10.02 o                         
   5  10   0       1509.07       1505.92        19.27 o                         
   6  10   0         39.17         35.97         4.45 o                         
   7  10   0        817.35        788.83        15.73 o                         
   8  10   0          3.55          0.73         3.82 o                         
   9  10   0        277.22        270.29         9.28 o                         
  10  10   0          0.20         -4.41         4.41 o                         
  11  10   0        306.60        298.68        13.29 o                         
  12  10   0         17.27         12.71        17.33 o                         
   1  11   0         74.62         68.40         5.25 o                         
   2  11   0          3.91          0.57         4.65 o                         
   3  11   0        217.25        219.85         7.98 o                         
   4  11   0         47.73         48.07         5.19 o                         
   5  11   0         81.80         70.22         5.82 o                         
   6  11   0        204.69        209.37         8.90 o                         
   7  11   0         20.96         17.76         5.17 o                         
   8  11   0        162.30        169.57        10.33 o                         
   9  11   0          0.35         -4.06         5.23 o                         
  10  11   0        139.61        156.18        15.70 o                         
   0  12   0        125.30        143.12        11.54 o                         
   1  12   0        700.62        721.52        15.30 o                         
   2  12   0         42.00         34.05         6.34 o                         
   3  12   0        629.87        617.42        23.70 o                         
   4  12   0          0.08          2.62         5.28 o                         
   5  12   0        573.84        579.72        14.76 o                         
   6  12   0          1.22         -2.97         5.17 o                         
   7  12   0        713.13        706.06        20.59 o                         
   8  12   0          1.69          5.89         8.71 o                         
   1  13   0          8.26          7.96         7.99 o                         
   2  13   0          2.01          2.46         6.16 o                         
   3  13   0         30.39          9.42         6.29 o                         
   4  13   0          0.42         -3.72         5.90 o                         
   5  13   0          2.52         -5.94         5.94 o                         
 -17   0   1        352.08        362.92        23.88 o                         
 -15   0   1         43.81         39.59         8.58 o                         
 -13   0   1        142.19        140.27        10.64 o                         
 -11   0   1        603.69        595.48        13.77 o                         
  -9   0   1        292.33        249.82         8.27 o                         
  -7   0   1        207.29        194.23         5.83 o                         
  -5   0   1        219.48        217.37         4.37 o                         
  -3   0   1         21.53         15.10         1.93 o                         
   1   0   1        311.39        238.47        42.76 o                         
   3   0   1       1121.93       1103.67         9.87 o                         
   5   0   1        223.22        230.05         5.95 o                         
   7   0   1          4.53          2.88         2.46 o                         
   9   0   1         58.40         67.79         4.67 o                         
  11   0   1        483.60        504.89        11.47 o                         
  13   0   1        391.35        407.10        16.67 o                         
  15   0   1        340.27        448.41        37.32 o                         
  17   0   1        380.45        354.33        39.29 o                         
 -17   1   1          0.31          0.49         5.72 o                         
 -16   1   1        861.74        875.09        18.37 o                         
 -15   1   1          3.33         -0.95         4.80 o                         
 -14   1   1        948.11        943.27        18.17 o                         
 -13   1   1         30.74         21.38         4.27 o                         
 -12   1   1        767.95        811.73        13.15 o                         
 -11   1   1        153.51        146.23         5.23 o                         
 -10   1   1       2134.40       2082.04        17.54 o                         
  -9   1   1        415.81        437.38         6.31 o                         
  -8   1   1       3809.53       3598.67        23.76 o                         
  -7   1   1        326.94        322.49         4.22 o                         
  -6   1   1       4259.77       4082.98        23.88 o                         
  -5   1   1          0.77          1.90         1.82 o                         
  -4   1   1       5532.01       5396.06        28.21 o                         
  -3   1   1         43.23         40.25         1.29 o                         
  -2   1   1      14798.54      14771.50        81.08 o                         
  -1   1   1       5342.92       5495.87       108.66 o                         
   0   1   1      17634.41      16715.48       608.03 o                         
   1   1   1       1711.84       1821.01         9.01 o                         
   2   1   1       6056.35       6062.31        32.60 o                         
   3   1   1         28.09         30.57         1.24 o                         
   4   1   1       3628.32       3560.64        20.79 o                         
   5   1   1         69.84         53.56         1.85 o                         
   6   1   1       3091.46       2971.32        18.04 o                         
   7   1   1        376.66        360.41         4.70 o                         
   8   1   1       2018.96       1975.03        14.62 o                         
   9   1   1        273.48        255.17         5.09 o                         
  10   1   1        639.99        641.41        11.65 o                         
  11   1   1         40.96         30.51         3.67 o                         
  12   1   1        488.70        485.47        11.72 o                         
  13   1   1         17.51         15.05         4.48 o                         
  14   1   1        590.48        603.29        19.55 o                         
  15   1   1         19.53         16.19         5.86 o                         
  16   1   1        177.96        168.39        10.31 o                         
  17   1   1          4.98         -2.19         7.91 o                         
 -17   2   1        122.87        121.45        11.24 o                         
 -16   2   1         14.67         11.29         5.79 o                         
 -15   2   1        661.72        673.37        20.50 o                         
 -14   2   1         77.62         87.48         6.31 o                         
 -13   2   1        782.16        757.48        13.71 o                         
 -12   2   1          9.39          9.17         3.42 o                         
 -11   2   1        341.80        347.92         7.88 o                         
 -10   2   1         66.57         59.49         3.16 o                         
  -9   2   1        278.11        291.85         5.55 o                         
  -8   2   1        702.18        740.32         7.80 o                         
  -7   2   1        145.71        139.86         3.26 o                         
  -6   2   1        854.12        920.34         8.34 o                         
  -5   2   1          8.12          4.35         1.06 o                         
  -4   2   1         40.30         37.63         1.82 o                         
  -3   2   1         11.98         10.79         0.86 o                         
  -2   2   1        120.49        131.69         3.22 o                         
  -1   2   1        508.59        545.52         5.09 o                         
   0   2   1       2095.30       2102.75        10.74 o                         
   1   2   1        656.73        728.20         4.51 o                         
   2   2   1        543.74        593.14         4.10 o                         
   3   2   1          8.05          4.46         0.82 o                         
   4   2   1        242.38        237.36         2.90 o                         
   5   2   1         78.75         54.63         1.85 o                         
   6   2   1        581.35        617.14         5.99 o                         
   7   2   1        758.19        753.63         7.11 o                         
   8   2   1        261.91        263.16         4.86 o                         
   9   2   1        755.13        757.11         7.96 o                         
  10   2   1        150.92        133.82         4.54 o                         
  11   2   1        754.10        739.22        12.07 o                         
  12   2   1         67.13         51.34         4.83 o                         
  13   2   1        819.39        824.82        14.93 o                         
  14   2   1         30.25         27.45         5.45 o                         
  15   2   1        420.90        446.28        13.79 o                         
  16   2   1         61.57         71.66         7.82 o                         
 -17   3   1         23.03         20.82         6.54 o                         
 -16   3   1          3.78         -1.21         5.47 o                         
 -15   3   1         19.06         21.93         5.19 o                         
 -14   3   1        282.17        266.82        12.78 o                         
 -13   3   1         13.03         19.73         4.34 o                         
 -12   3   1       1159.05       1135.71        15.13 o                         
 -11   3   1        220.28        205.27         6.13 o                         
 -10   3   1       1073.01       1062.43        11.47 o                         
  -9   3   1       1014.06        965.74        10.34 o                         
  -8   3   1       2062.74       1992.66        15.05 o                         
  -7   3   1       1806.01       1720.21        13.68 o                         
  -6   3   1       5477.83       5503.98        31.52 o                         
  -5   3   1       2422.55       2625.58        15.80 o                         
  -4   3   1       6371.53       6398.46        39.14 o                         
  -3   3   1       1270.56       1337.92        10.37 o                         
  -2   3   1       1959.71       1889.45        16.91 o                         
  -1   3   1       1466.52       1508.05        10.81 o                         
   0   3   1        504.81        450.24         4.12 o                         
   1   3   1       2826.97       2959.80        15.15 o                         
   2   3   1       2638.81       2646.33        13.98 o                         
   3   3   1       2710.80       2923.13        16.75 o                         
   4   3   1       5421.24       5392.84        28.23 o                         
   5   3   1       1450.85       1491.10         9.98 o                         
   6   3   1       3300.28       3230.29        18.84 o                         
   7   3   1        637.93        595.39         6.16 o                         
   8   3   1       1506.10       1475.43        11.53 o                         
   9   3   1        295.51        293.09         5.23 o                         
  10   3   1       1057.01       1032.07        12.80 o                         
  11   3   1         58.87         55.57         4.99 o                         
  12   3   1        424.19        399.50        10.40 o                         
  13   3   1          9.23          1.75         4.13 o                         
  14   3   1          4.06          0.98         4.65 o                         
  15   3   1          0.46         -1.96         5.38 o                         
  16   3   1          0.61          0.48         5.86 o                         
 -17   4   1        282.85        311.44        19.81 o                         
 -16   4   1        159.50        160.78         9.83 o                         
 -15   4   1        105.42        117.99         7.63 o                         
 -14   4   1        282.21        298.83        12.16 o                         
 -13   4   1          7.05          4.11         3.94 o                         
 -12   4   1        270.40        278.18         8.09 o                         
 -11   4   1         16.38          9.93         2.82 o                         
 -10   4   1         16.48         14.05         2.65 o                         
  -9   4   1        375.70        372.97         6.75 o                         
  -8   4   1          0.67          1.85         1.70 o                         
  -7   4   1        618.86        606.95         6.45 o                         
  -6   4   1        150.69        139.93         2.74 o                         
  -5   4   1        239.62        243.86         3.46 o                         
  -4   4   1        230.77        245.61         3.89 o                         
  -3   4   1          0.03         -1.00         1.00 o                         
  -2   4   1         11.98         16.02         1.52 o                         
  -1   4   1          7.93          9.10         1.32 o                         
   0   4   1        321.79        378.20         3.67 o                         
   1   4   1          8.14          7.10         0.91 o                         
   2   4   1          4.98          6.11         0.84 o                         
   3   4   1       1251.59       1333.48         8.04 o                         
   4   4   1        814.48        815.82         6.29 o                         
   5   4   1       2676.63       2696.89        16.72 o                         
   6   4   1        464.46        454.47         5.28 o                         
   7   4   1       2710.75       2641.28        18.03 o                         
   8   4   1        141.85        135.53         3.85 o                         
   9   4   1       1204.36       1175.31        13.08 o                         
  10   4   1        165.60        165.59         5.72 o                         
  11   4   1        280.99        281.43         8.29 o                         
  12   4   1        160.43        155.05         7.46 o                         
  13   4   1        211.54        204.88         8.95 o                         
  14   4   1        158.60        164.49         8.66 o                         
  15   4   1        364.02        345.90        12.04 o                         
  16   4   1        133.78        120.97         9.33 o                         
 -16   5   1          3.35          3.83         5.95 o                         
 -15   5   1        172.50        166.13         8.79 o                         
 -14   5   1          5.37         -1.57         4.27 o                         
 -13   5   1        383.29        423.39         9.93 o                         
 -12   5   1        300.16        295.99         8.65 o                         
 -11   5   1        450.13        453.29         9.48 o                         
 -10   5   1        707.27        706.84         9.62 o                         
  -9   5   1        124.41        134.49         5.18 o                         
  -8   5   1        413.59        415.03         6.26 o                         
  -7   5   1        111.56        110.42         3.40 o                         
  -6   5   1        797.51        769.63         7.81 o                         
  -5   5   1       1173.78       1098.54        10.51 o                         
  -4   5   1       2759.92       2726.44        20.23 o                         
  -3   5   1       3358.79       3236.07        21.91 o                         
  -2   5   1       3628.92       3694.20        22.92 o                         
  -1   5   1       3435.02       3393.80        21.89 o                         
   0   5   1       4864.37       4971.90        27.94 o                         
   1   5   1       2404.08       2344.89        14.46 o                         
   2   5   1       5420.34       5499.26        28.76 o                         
   3   5   1       2296.63       2251.30        13.42 o                         
   4   5   1       1093.17       1118.37         8.50 o                         
   5   5   1       1270.16       1310.16        10.23 o                         
   6   5   1         34.43         38.80         2.13 o                         
   7   5   1        251.28        264.30         4.83 o                         
   8   5   1        391.14        392.96         6.94 o                         
   9   5   1         38.24         34.50         3.20 o                         
  10   5   1        692.62        687.14        10.20 o                         
  11   5   1         22.23         22.97         4.67 o                         
  12   5   1        110.54        108.71         6.65 o                         
  13   5   1         82.98         84.55         9.35 o                         
  14   5   1          9.13          4.96         4.96 o                         
  15   5   1        106.34        100.90         7.70 o                         
 -16   6   1         39.24         37.89         8.16 o                         
 -15   6   1        122.75        109.58         9.64 o                         
 -14   6   1         21.81         20.70         5.81 o                         
 -13   6   1        408.23        436.46        11.50 o                         
 -12   6   1        228.14        223.77         7.68 o                         
 -11   6   1        579.01        600.93        11.60 o                         
 -10   6   1        799.77        798.01        12.21 o                         
  -9   6   1         61.39         64.59         3.81 o                         
  -8   6   1        226.69        237.24         5.65 o                         
  -7   6   1         10.67         11.85         2.44 o                         
  -6   6   1         54.74         53.04         3.29 o                         
  -5   6   1          8.90          4.28         1.89 o                         
  -4   6   1          2.17          2.33         1.41 o                         
  -3   6   1          4.32          3.04         1.40 o                         
  -2   6   1        129.61        142.52         3.61 o                         
  -1   6   1         53.59         46.84         2.07 o                         
   0   6   1       1361.76       1397.39        10.66 o                         
   1   6   1        178.43        170.20         3.00 o                         
   2   6   1        761.23        738.96         7.03 o                         
   3   6   1        314.42        307.52         3.87 o                         
   4   6   1          1.08          2.01         1.58 o                         
   5   6   1        112.45        108.76         3.08 o                         
   6   6   1         67.27         62.96         3.01 o                         
   7   6   1        152.77        172.41         4.66 o                         
   8   6   1        712.96        722.60         9.46 o                         
   9   6   1        942.43        969.07        11.83 o                         
  10   6   1        438.36        434.03         8.22 o                         
  11   6   1       1085.08       1149.05        15.49 o                         
  12   6   1        203.01        202.03        10.06 o                         
  13   6   1        259.02        260.21        10.57 o                         
  14   6   1        261.67        262.57        13.24 o                         
  15   6   1         86.81         92.32         9.66 o                         
 -15   7   1        117.22        117.62        13.49 o                         
 -14   7   1        163.21        154.00        10.57 o                         
 -13   7   1        210.96        205.81         9.63 o                         
 -12   7   1         63.23         62.19         5.30 o                         
 -11   7   1        278.44        271.73         8.24 o                         
 -10   7   1        246.39        238.63         7.16 o                         
  -9   7   1       1028.80       1006.50        13.37 o                         
  -8   7   1        809.28        804.77        10.01 o                         
  -7   7   1       2312.02       2338.12        18.78 o                         
  -6   7   1        736.38        736.46        10.57 o                         
  -5   7   1       1163.90       1172.27        13.87 o                         
  -4   7   1        426.02        424.16         8.44 o                         
  -3   7   1        269.92        270.91         7.12 o                         
  -2   7   1        700.08        670.25         9.08 o                         
  -1   7   1        607.17        617.05         7.06 o                         
   0   7   1        774.82        764.79         8.29 o                         
   1   7   1        779.47        795.56         8.63 o                         
   2   7   1        567.93        580.48         7.86 o                         
   3   7   1        840.57        846.04         7.84 o                         
   4   7   1       1249.61       1251.23        11.51 o                         
   5   7   1       1193.08       1181.36        11.48 o                         
   6   7   1       1697.50       1763.68        16.50 o                         
   7   7   1        798.51        784.39        10.79 o                         
   8   7   1        378.04        396.60         8.10 o                         
   9   7   1        367.88        378.41         8.42 o                         
  10   7   1          9.25         13.19         3.58 o                         
  11   7   1        310.85        313.10        10.07 o                         
  12   7   1         19.11         22.99         5.13 o                         
  13   7   1        115.57        112.31        15.11 o                         
  14   7   1          9.66          8.57         6.21 o                         
 -14   8   1        110.63         93.30         7.61 o                         
 -13   8   1         52.83         51.78         6.12 o                         
 -12   8   1         43.57         40.34         4.71 o                         
 -11   8   1        106.09        101.92         7.12 o                         
 -10   8   1         21.14         14.62         3.43 o                         
  -9   8   1        256.25        257.34         6.87 o                         
  -8   8   1          2.44          1.82         2.47 o                         
  -7   8   1        118.18        126.66         5.91 o                         
  -6   8   1         33.40         38.90         4.30 o                         
  -5   8   1          3.55          4.23         2.81 o                         
  -4   8   1          7.49          5.97         2.65 o                         
  -3   8   1         14.60         14.56         2.89 o                         
  -2   8   1         76.39         83.12         4.09 o                         
  -1   8   1          2.06          1.92         1.96 o                         
   0   8   1         22.77         27.32         2.89 o                         
   1   8   1        125.47        124.36         4.70 o                         
   2   8   1        420.79        452.96         7.61 o                         
   3   8   1         89.56         81.85         4.37 o                         
   4   8   1        464.19        476.20         7.20 o                         
   5   8   1        123.48        118.76         4.97 o                         
   6   8   1        282.31        290.02         7.43 o                         
   7   8   1         98.60        109.15         4.96 o                         
   8   8   1        217.09        199.18         6.55 o                         
   9   8   1          3.69         -1.18         4.04 o                         
  10   8   1        201.17        201.14         7.62 o                         
  11   8   1          4.09          1.58         4.48 o                         
  12   8   1        262.68        280.71        13.37 o                         
  13   8   1         74.50         83.76         8.32 o                         
 -13   9   1        227.14        202.59        21.70 o                         
 -12   9   1         48.59         38.38         5.78 o                         
 -11   9   1        370.47        357.67        13.48 o                         
 -10   9   1         39.69         47.33         5.19 o                         
  -9   9   1        314.49        310.15         8.13 o                         
  -8   9   1        238.33        239.54         6.62 o                         
  -7   9   1        359.81        353.31         7.37 o                         
  -6   9   1        308.87        290.95         7.59 o                         
  -5   9   1       1379.26       1354.25        14.85 o                         
  -4   9   1        222.73        211.81         5.36 o                         
  -3   9   1       2543.83       2644.29        23.48 o                         
  -2   9   1        502.19        516.10         8.33 o                         
  -1   9   1       2173.49       2213.37        25.30 o                         
   0   9   1        384.41        418.92         6.88 o                         
   1   9   1       1427.50       1432.48        15.39 o                         
   2   9   1         24.32         27.23         3.16 o                         
   3   9   1        682.57        690.54        10.38 o                         
   4   9   1         55.99         61.37         4.48 o                         
   5   9   1        194.48        192.62         6.70 o                         
   6   9   1         96.03         98.34         4.82 o                         
   7   9   1        295.01        300.47         8.05 o                         
   8   9   1          7.73          3.51         3.21 o                         
   9   9   1        535.83        537.86        11.07 o                         
  10   9   1          1.36          6.05         3.98 o                         
  11   9   1        290.25        274.77        11.06 o                         
  12   9   1        156.86        169.26         9.58 o                         
 -12  10   1         69.82         60.83         7.96 o                         
 -11  10   1         13.47         13.05         4.87 o                         
 -10  10   1          3.26         -2.95         3.99 o                         
  -9  10   1         31.24         28.87         4.61 o                         
  -8  10   1        185.89        183.85         7.11 o                         
  -7  10   1          3.27          4.99         3.24 o                         
  -6  10   1        600.56        594.41        14.84 o                         
  -5  10   1         12.18         10.53         3.53 o                         
  -4  10   1          0.14          3.68         2.85 o                         
  -3  10   1         17.73         12.97         3.22 o                         
  -2  10   1        305.45        309.20         7.16 o                         
  -1  10   1         14.67         12.61         3.41 o                         
   0  10   1          0.93         -0.77         3.06 o                         
   1  10   1         21.46         21.12         3.50 o                         
   2  10   1         25.46         21.19         3.32 o                         
   3  10   1         35.59         43.56         3.95 o                         
   4  10   1        219.69        223.62         7.77 o                         
   5  10   1          5.36         10.73         3.73 o                         
   6  10   1        274.27        293.20        10.93 o                         
   7  10   1          5.17          4.49         4.03 o                         
   8  10   1         79.58         81.35         5.57 o                         
   9  10   1          0.86          3.86         4.45 o                         
  10  10   1        169.84        159.58        12.64 o                         
  11  10   1          0.66         -5.54         5.54 o                         
 -10  11   1         24.78         30.60         4.89 o                         
  -9  11   1       1005.05        964.32        15.62 o                         
  -8  11   1          4.46          9.34         4.78 o                         
  -7  11   1        911.35        927.90        16.49 o                         
  -6  11   1          1.15          2.03         4.09 o                         
  -5  11   1        719.07        751.29        16.11 o                         
  -4  11   1         25.17         23.34         4.62 o                         
  -3  11   1        542.56        574.44        14.28 o                         
  -2  11   1          0.89          2.90         3.88 o                         
  -1  11   1        549.53        572.21        11.30 o                         
   0  11   1          4.29          4.06         3.60 o                         
   1  11   1        894.48        894.82        14.45 o                         
   2  11   1         12.70          9.99         3.66 o                         
   3  11   1       1200.40       1186.79        17.48 o                         
   4  11   1         24.92         23.68         4.69 o                         
   5  11   1       1035.51       1041.92        18.71 o                         
   6  11   1         75.47         72.26         6.86 o                         
   7  11   1        741.75        703.91        17.46 o                         
   8  11   1         28.44         27.33         7.26 o                         
   9  11   1        529.07        532.15        18.88 o                         
  -8  12   1        107.74        103.87         8.22 o                         
  -7  12   1          1.63          0.01         4.76 o                         
  -6  12   1          9.94         13.75         5.28 o                         
  -5  12   1          0.49          3.81         5.50 o                         
  -4  12   1         11.53          8.14         5.25 o                         
  -3  12   1          0.05         -2.82         5.24 o                         
  -2  12   1         41.04         34.84         6.18 o                         
  -1  12   1          2.83          0.13         5.05 o                         
   0  12   1          2.99          0.24         4.17 o                         
   1  12   1          0.43         -1.51         4.60 o                         
   2  12   1          5.09          2.90         4.67 o                         
   3  12   1         56.54         47.34         7.27 o                         
   4  12   1         17.77         18.69         5.57 o                         
   5  12   1         23.07         12.90         5.66 o                         
   6  12   1        144.21        143.22         9.35 o                         
   7  12   1          9.43          2.17         8.89 o                         
  -5  13   1        440.35        460.90        23.77 o                         
  -4  13   1         53.93         57.17         9.67 o                         
  -3  13   1        749.44        746.12        19.01 o                         
  -2  13   1        155.73        163.88        10.74 o                         
  -1  13   1       1198.19       1235.45        36.57 o                         
   0  13   1        147.99        154.98        16.59 o                         
   1  13   1        768.40        730.86        32.56 o                         
   2  13   1         72.85         85.96        11.49 o                         
   3  13   1        417.09        416.49        21.10 o                         
   4  13   1         52.25         41.11         7.99 o                         
 -18   0   2        173.52        181.84        24.75 o                         
 -16   0   2        573.38        608.39        43.33 o                         
 -14   0   2        682.70        716.92        30.13 o                         
 -12   0   2        801.27        863.17        17.51 o                         
 -10   0   2       3001.78       2988.96        32.05 o                         
  -8   0   2       4340.26       4047.44        35.11 o                         
  -6   0   2       2203.44       1850.61        17.35 o                         
  -4   0   2       4047.72       4184.92        36.36 o                         
  -2   0   2      43065.89      41114.07       378.29 o                         
   0   0   2      36803.05      36111.61       294.43 o                         
   2   0   2       4510.00       4656.34        36.66 o                         
   4   0   2       2966.95       2850.82        24.86 o                         
   6   0   2       1598.04       1544.84        16.53 o                         
   8   0   2        207.36        212.77         7.17 o                         
  10   0   2        130.19        134.21         8.28 o                         
  12   0   2        280.79        308.07        16.18 o                         
  14   0   2         40.94         46.06         9.31 o                         
  16   0   2          0.30          0.29        10.62 o                         
 -18   1   2         15.37         10.80         7.03 o                         
 -17   1   2        289.01        299.54        12.79 o                         
 -16   1   2         21.22         15.40         5.73 o                         
 -15   1   2        340.08        338.49        11.98 o                         
 -14   1   2          6.75          4.40         4.21 o                         
 -13   1   2        356.00        355.48         9.34 o                         
 -12   1   2          0.20         -0.49         3.12 o                         
 -11   1   2        974.90        984.28        11.79 o                         
 -10   1   2          8.75         10.45         2.26 o                         
  -9   1   2       1532.46       1456.09        12.27 o                         
  -8   1   2         22.59         23.24         2.22 o                         
  -7   1   2        794.39        773.77         7.27 o                         
  -6   1   2         68.68         68.78         2.23 o                         
  -5   1   2        120.64        134.04         2.63 o                         
  -4   1   2          0.72         -0.73         0.73 o                         
  -3   1   2        587.78        634.78         4.54 o                         
  -2   1   2       2158.68       2236.80        12.79 o                         
  -1   1   2       4185.10       4309.50        23.50 o                         
   0   1   2       5952.89       6255.32        29.86 o                         
   1   1   2       2938.83       3080.74        16.06 o                         
   2   1   2         88.45         69.43         1.73 o                         
   3   1   2        609.30        597.97         4.84 o                         
   4   1   2        411.10        468.47         5.04 o                         
   5   1   2        670.25        603.75         8.36 o                         
   6   1   2         17.54          9.97         1.64 o                         
   7   1   2        895.13        854.36         7.92 o                         
   8   1   2         11.00         13.75         2.13 o                         
   9   1   2        637.79        666.90         8.81 o                         
  10   1   2        341.36        331.44         6.72 o                         
  11   1   2        620.71        655.44         9.67 o                         
  12   1   2         60.82         61.12         5.01 o                         
  13   1   2        546.79        584.44        12.80 o                         
  14   1   2         78.41         76.02         7.00 o                         
  15   1   2        310.89        299.58        14.47 o                         
  16   1   2         35.25         24.06         6.94 o                         
 -18   2   2        116.55        110.29         9.36 o                         
 -17   2   2        178.97        174.06        10.29 o                         
 -16   2   2        157.36        147.70         9.14 o                         
 -15   2   2         94.49         92.67         7.56 o                         
 -14   2   2        248.63        244.42         9.26 o                         
 -13   2   2         23.27         18.01         4.55 o                         
 -12   2   2       1076.40       1059.99        13.29 o                         
 -11   2   2        155.53        140.88         4.85 o                         
 -10   2   2       2966.65       2860.05        20.99 o                         
  -9   2   2        358.95        359.90         5.51 o                         
  -8   2   2       5428.03       5239.67        31.19 o                         
  -7   2   2        615.60        671.95         9.33 o                         
  -6   2   2       9820.99      10148.62        60.63 o                         
  -5   2   2        822.52        801.36         8.25 o                         
  -4   2   2       8195.77       8295.75        47.17 o                         
  -3   2   2         49.15         41.88         1.13 o                         
  -2   2   2       2797.92       2851.65        19.27 o                         
  -1   2   2        139.31        168.11         2.86 o                         
   0   2   2       1292.75       1318.88         7.73 o                         
   1   2   2        261.39        260.63         2.55 o                         
   2   2   2       2802.96       2720.08        14.85 o                         
   3   2   2          3.24          1.29         0.88 o                         
   4   2   2       3343.56       3324.07        18.01 o                         
   5   2   2         10.70          8.95         1.22 o                         
   6   2   2       2270.66       2216.60        14.83 o                         
   7   2   2        273.18        245.26         4.25 o                         
   8   2   2       1464.79       1424.17        11.83 o                         
   9   2   2        252.37        251.39         5.27 o                         
  10   2   2        547.32        549.14         8.63 o                         
  11   2   2          0.18         -2.47         2.98 o                         
  12   2   2        139.97        129.29         6.78 o                         
  13   2   2         12.71         15.14         4.54 o                         
  14   2   2         34.06         29.83         5.56 o                         
  15   2   2         42.35         44.23         7.07 o                         
  16   2   2          1.07          1.31         5.95 o                         
 -17   3   2         80.24         66.10         7.75 o                         
 -16   3   2        244.12        244.29        11.20 o                         
 -15   3   2        222.32        222.48        10.04 o                         
 -14   3   2        332.04        336.72        13.44 o                         
 -13   3   2        439.76        462.45         9.87 o                         
 -12   3   2          0.49          5.46         3.08 o                         
 -11   3   2         38.62         44.47         3.50 o                         
 -10   3   2        174.58        153.46         5.30 o                         
  -9   3   2         72.71         65.02         3.04 o                         
  -8   3   2         31.58         23.87         2.83 o                         
  -7   3   2         16.07         14.78         1.43 o                         
  -6   3   2          0.13         -0.94         0.94 o                         
  -5   3   2         20.60         26.51         2.46 o                         
  -4   3   2          1.16         -0.56         0.87 o                         
  -3   3   2        426.74        440.26         6.30 o                         
  -2   3   2        906.23        962.60         8.40 o                         
  -1   3   2         35.65         54.05         1.60 o                         
   0   3   2       2223.06       2439.82        13.86 o                         
   1   3   2          6.55          3.74         0.86 o                         
   2   3   2          0.45          1.43         0.89 o                         
   3   3   2       2445.19       2453.22        13.71 o                         
   4   3   2        174.11        145.51         2.60 o                         
   5   3   2       2530.92       2569.58        15.63 o                         
   6   3   2         52.20         61.28         2.31 o                         
   7   3   2       1620.35       1628.45        12.29 o                         
   8   3   2          1.58          1.68         1.70 o                         
   9   3   2       1440.24       1404.48        13.25 o                         
  10   3   2        127.21        115.80         5.36 o                         
  11   3   2        822.79        812.22        14.99 o                         
  12   3   2        132.83        117.33         6.86 o                         
  13   3   2        389.40        399.04        12.02 o                         
  14   3   2         17.69         14.66         5.02 o                         
  15   3   2        365.73        381.09        14.17 o                         
  16   3   2         19.10          9.42         6.45 o                         
 -17   4   2        140.15        137.20        11.24 o                         
 -16   4   2        176.50        182.85         9.17 o                         
 -15   4   2        552.67        585.00        14.58 o                         
 -14   4   2        815.45        854.12        20.77 o                         
 -13   4   2        726.22        764.84        13.73 o                         
 -12   4   2       1097.63       1091.52        17.03 o                         
 -11   4   2        215.46        218.82         5.95 o                         
 -10   4   2        190.37        196.45         5.28 o                         
  -9   4   2         75.22         73.94         3.33 o                         
  -8   4   2        373.92        417.34         6.05 o                         
  -7   4   2         79.67         67.95         2.06 o                         
  -6   4   2       3933.57       3867.63        25.73 o                         
  -5   4   2        194.11        166.02         3.58 o                         
  -4   4   2       6997.96       6765.97        43.95 o                         
  -3   4   2       1661.71       1673.57        18.09 o                         
  -2   4   2       2866.34       2768.88        20.11 o                         
  -1   4   2       2817.21       2931.69        18.14 o                         
   0   4   2       2355.23       2269.10        14.00 o                         
   1   4   2       1357.04       1392.61         8.82 o                         
   2   4   2       4001.23       3994.31        22.38 o                         
   3   4   2       2013.98       2002.70        12.41 o                         
   4   4   2       1716.84       1671.43        10.58 o                         
   5   4   2       2028.60       1963.15        15.00 o                         
   6   4   2        618.71        606.52         6.42 o                         
   7   4   2        322.02        300.82         4.98 o                         
   8   4   2        634.82        613.45         7.46 o                         
   9   4   2          1.02         -0.19         2.44 o                         
  10   4   2        329.13        342.51         8.58 o                         
  11   4   2         22.66         23.27         4.40 o                         
  12   4   2         92.75        114.11         7.73 o                         
  13   4   2         21.72         19.87         5.02 o                         
  14   4   2        156.28        137.18         8.37 o                         
  15   4   2          0.13          2.53         5.34 o                         
 -17   5   2        122.56        129.40        10.79 o                         
 -16   5   2         11.06          8.21         6.09 o                         
 -15   5   2         40.36         45.81         5.93 o                         
 -14   5   2          4.69          5.01         4.02 o                         
 -13   5   2          2.67          2.40         3.52 o                         
 -12   5   2          6.60          9.91         3.04 o                         
 -11   5   2          3.78          2.69         2.97 o                         
 -10   5   2        138.77        130.93         4.87 o                         
  -9   5   2          2.65          2.78         1.83 o                         
  -8   5   2         48.82         44.08         2.36 o                         
  -7   5   2        166.15        156.74         4.18 o                         
  -6   5   2         16.52         16.18         2.38 o                         
  -5   5   2         86.65         84.36         2.74 o                         
  -4   5   2         63.26         62.14         4.37 o                         
  -3   5   2          2.22          0.30         1.69 o                         
  -2   5   2        213.43        247.31         3.47 o                         
  -1   5   2        359.29        336.62         4.52 o                         
   0   5   2       1589.03       1783.38        12.12 o                         
   1   5   2       1482.42       1446.82        10.78 o                         
   2   5   2        256.85        279.94         3.95 o                         
   3   5   2        845.04        836.35         6.50 o                         
   4   5   2         56.78         46.02         1.83 o                         
   5   5   2        398.80        380.90         4.87 o                         
   6   5   2        858.63        812.90         8.21 o                         
   7   5   2        555.11        524.39         6.94 o                         
   8   5   2        662.60        636.23         9.19 o                         
   9   5   2        509.17        498.24         8.58 o                         
  10   5   2         45.98         44.17         4.33 o                         
  11   5   2        461.53        462.19        15.57 o                         
  12   5   2        184.45        176.65         8.28 o                         
  13   5   2        391.37        389.46        17.93 o                         
  14   5   2        522.90        548.09        19.59 o                         
  15   5   2        253.88        248.25        11.89 o                         
 -16   6   2        236.39        269.48        14.04 o                         
 -15   6   2         11.54         12.68         5.80 o                         
 -14   6   2        330.09        342.48        10.96 o                         
 -13   6   2        149.73        137.25         7.39 o                         
 -12   6   2        287.88        285.44         8.98 o                         
 -11   6   2        984.76        976.08        16.35 o                         
 -10   6   2        642.80        658.08        10.65 o                         
  -9   6   2       1603.18       1616.40        16.39 o                         
  -8   6   2       1111.98       1093.26        14.45 o                         
  -7   6   2       1229.04       1207.62        15.47 o                         
  -6   6   2        216.01        204.14         5.29 o                         
  -5   6   2       1031.89       1015.66         9.69 o                         
  -4   6   2         20.08         14.99         1.59 o                         
  -3   6   2       1244.98       1220.82        10.09 o                         
  -2   6   2        988.34        967.28         9.02 o                         
  -1   6   2       1839.99       1778.01        14.19 o                         
   0   6   2       2794.36       2796.68        16.51 o                         
   1   6   2       2050.60       1973.89        13.02 o                         
   2   6   2       1917.96       1916.34        13.36 o                         
   3   6   2       1530.98       1525.95        10.96 o                         
   4   6   2       1099.93       1094.14         8.95 o                         
   5   6   2        382.37        394.33         5.34 o                         
   6   6   2        634.34        620.72         7.64 o                         
   7   6   2        430.13        428.96         7.02 o                         
   8   6   2        307.82        293.30         6.44 o                         
   9   6   2        611.95        628.17         9.77 o                         
  10   6   2        217.84        213.80         7.35 o                         
  11   6   2        426.99        410.13        10.44 o                         
  12   6   2         44.49         36.82         5.88 o                         
  13   6   2         98.71         83.08         7.40 o                         
  14   6   2          3.05          0.43         6.47 o                         
 -15   7   2         12.54         11.06         6.85 o                         
 -14   7   2          7.88          6.80         5.12 o                         
 -13   7   2         15.71         12.24         5.06 o                         
 -12   7   2        189.07        183.25         7.41 o                         
 -11   7   2         37.08         32.20         3.93 o                         
 -10   7   2        184.96        189.53         9.69 o                         
  -9   7   2          2.23          0.90         2.28 o                         
  -8   7   2         14.07         16.61         2.29 o                         
  -7   7   2         13.98         11.59         2.97 o                         
  -6   7   2          0.02          1.37         2.22 o                         
  -5   7   2          1.97          2.92         1.89 o                         
  -4   7   2        100.29        101.15         3.63 o                         
  -3   7   2         32.52         36.01         2.53 o                         
  -2   7   2        585.85        602.53         8.68 o                         
  -1   7   2         27.21         23.58         2.56 o                         
   0   7   2        610.77        640.99         7.19 o                         
   1   7   2          0.64          0.38         1.69 o                         
   2   7   2        334.27        345.98         6.10 o                         
   3   7   2         31.66         24.69         2.23 o                         
   4   7   2        319.99        326.35         5.29 o                         
   5   7   2        275.45        271.74         7.45 o                         
   6   7   2        653.17        667.08        10.66 o                         
   7   7   2        483.34        483.66         7.93 o                         
   8   7   2       1435.18       1457.31        15.72 o                         
   9   7   2        361.07        363.33         9.40 o                         
  10   7   2       1068.68       1112.33        15.30 o                         
  11   7   2        230.63        221.28         9.27 o                         
  12   7   2        297.70        306.70        12.53 o                         
  13   7   2        174.08        169.52        14.01 o                         
  14   7   2        165.49        158.43        10.54 o                         
 -15   8   2        202.98        193.56        33.51 o                         
 -14   8   2         21.65         19.76         6.07 o                         
 -13   8   2        245.45        210.44         9.29 o                         
 -12   8   2         91.50         86.64         5.54 o                         
 -11   8   2        332.90        336.43        11.75 o                         
 -10   8   2        383.81        371.52         8.12 o                         
  -9   8   2        579.36        573.45         9.08 o                         
  -8   8   2        141.57        136.10         4.32 o                         
  -7   8   2       1431.18       1469.13        18.19 o                         
  -6   8   2         61.90         56.57         4.91 o                         
  -5   8   2       2342.01       2374.03        25.45 o                         
  -4   8   2        500.24        519.10         9.80 o                         
  -3   8   2       2001.53       2053.52        20.41 o                         
  -2   8   2        621.32        631.23         9.06 o                         
  -1   8   2       1594.64       1690.87        16.53 o                         
   0   8   2        132.35        134.46         3.78 o                         
   1   8   2       1648.17       1722.91        16.24 o                         
   2   8   2         88.13         88.22         4.98 o                         
   3   8   2       1195.74       1198.95        11.47 o                         
   4   8   2        416.60        428.34         7.27 o                         
   5   8   2        646.06        657.97         9.85 o                         
   6   8   2        559.40        565.14         9.66 o                         
   7   8   2        695.82        692.29        18.83 o                         
   8   8   2        126.77        124.05         6.55 o                         
   9   8   2        447.12        450.94         9.87 o                         
  10   8   2          1.18          3.48         4.23 o                         
  11   8   2         39.66         35.75         5.64 o                         
  12   8   2         19.96         18.56         6.19 o                         
  13   8   2          1.21          4.51         6.41 o                         
 -13   9   2         19.69         20.76         6.45 o                         
 -12   9   2        147.79        140.89         7.82 o                         
 -11   9   2         10.75          0.25         4.09 o                         
 -10   9   2         77.77         82.79         8.53 o                         
  -9   9   2        144.76        139.55         6.11 o                         
  -8   9   2         42.41         38.44         3.86 o                         
  -7   9   2        700.45        734.33        16.79 o                         
  -6   9   2          4.14          9.04         4.21 o                         
  -5   9   2        213.18        215.18         6.75 o                         
  -4   9   2         20.71         20.44         3.41 o                         
  -3   9   2        106.22         94.18         5.21 o                         
  -2   9   2          9.36         10.43         3.10 o                         
  -1   9   2        114.39        109.62         4.15 o                         
   0   9   2        243.03        260.91         6.22 o                         
   1   9   2          8.39          9.52         2.20 o                         
   2   9   2       1226.21       1250.26        14.66 o                         
   3   9   2          3.88          2.91         2.75 o                         
   4   9   2       1147.64       1164.79        16.22 o                         
   5   9   2         15.46         10.38         3.43 o                         
   6   9   2        231.02        239.00         7.85 o                         
   7   9   2          7.94          6.43         3.46 o                         
   8   9   2         11.02         11.26         3.83 o                         
   9   9   2          6.45          8.05         5.17 o                         
  10   9   2        123.93        111.15         7.82 o                         
  11   9   2          4.67          1.60         5.23 o                         
  12   9   2        415.12        414.47        38.50 o                         
 -12  10   2         18.89         17.93         4.89 o                         
 -11  10   2        312.64        317.04        10.13 o                         
 -10  10   2         15.01         11.16         3.85 o                         
  -9  10   2        649.11        648.89        11.65 o                         
  -8  10   2         10.83         10.63         3.10 o                         
  -7  10   2       1538.41       1527.40        21.43 o                         
  -6  10   2          6.98          7.72         4.81 o                         
  -5  10   2       2014.53       2048.94        28.90 o                         
  -4  10   2         17.82         19.47         5.84 o                         
  -3  10   2       2000.41       2039.56        22.33 o                         
  -2  10   2        111.51        116.58         5.52 o                         
  -1  10   2       1356.77       1369.66        15.64 o                         
   0  10   2        273.29        268.84         7.10 o                         
   1  10   2        474.28        478.23        10.05 o                         
   2  10   2        232.74        235.98        10.08 o                         
   3  10   2        271.58        257.14         8.04 o                         
   4  10   2         45.74         52.31         4.87 o                         
   5  10   2        296.58        325.84        11.49 o                         
   6  10   2          3.02         -0.15         3.93 o                         
   7  10   2         78.30         70.91         7.11 o                         
   8  10   2          4.22          5.46         4.54 o                         
   9  10   2         44.40         39.49         7.43 o                         
  10  10   2          6.98          1.01         6.05 o                         
  11  10   2        193.46        187.78        30.62 o                         
 -11  11   2         19.29         17.65         4.90 o                         
 -10  11   2         18.49         16.70         4.42 o                         
  -9  11   2          0.47         -0.40         3.84 o                         
  -8  11   2         71.16         66.05         4.92 o                         
  -7  11   2         65.71         73.62         6.54 o                         
  -6  11   2         23.00         19.47         4.40 o                         
  -5  11   2         25.53         22.56         4.74 o                         
  -4  11   2         61.73         58.86         5.23 o                         
  -3  11   2        108.42        119.64         6.64 o                         
  -2  11   2        119.00        127.03         6.90 o                         
  -1  11   2        112.57        115.07         6.17 o                         
   0  11   2          8.35          5.84         3.57 o                         
   1  11   2          1.48          1.40         3.44 o                         
   2  11   2          2.60          0.51         3.72 o                         
   3  11   2         21.02         22.84         5.92 o                         
   4  11   2         72.16         76.48         7.99 o                         
   5  11   2          1.27          4.44         4.14 o                         
   6  11   2        285.19        271.43         9.83 o                         
   7  11   2          2.75          3.79         5.80 o                         
   8  11   2        427.17        444.75        19.91 o                         
   9  11   2          0.01         -6.17         8.11 o                         
  -9  12   2        858.41        865.90        22.31 o                         
  -8  12   2         14.28         11.28         5.41 o                         
  -7  12   2        592.26        580.84        14.39 o                         
  -6  12   2        307.42        286.67        10.65 o                         
  -5  12   2        462.65        428.98        17.86 o                         
  -4  12   2        134.59        123.47         8.34 o                         
  -3  12   2        382.79        367.80        12.95 o                         
  -2  12   2         14.66         14.82         5.62 o                         
  -1  12   2        309.78        337.30        12.90 o                         
   0  12   2        145.24        141.76        11.75 o                         
   1  12   2        365.19        369.14        11.80 o                         
   2  12   2        197.09        186.41        10.58 o                         
   3  12   2        442.46        453.37        15.98 o                         
   4  12   2        141.12        115.49         9.49 o                         
   5  12   2        494.22        478.66        21.42 o                         
   6  12   2         14.50         20.26        10.97 o                         
   7  12   2        400.32        364.71        24.98 o                         
  -6  13   2          1.35          2.08        12.05 o                         
  -5  13   2          5.06          0.85         5.83 o                         
  -4  13   2          1.32          2.70         5.86 o                         
  -3  13   2         14.12         14.30         6.07 o                         
  -2  13   2         23.39         24.36         6.76 o                         
  -1  13   2         35.42         27.55         6.90 o                         
   0  13   2        168.60        157.26        13.66 o                         
   1  13   2         51.64         41.50        13.24 o                         
   2  13   2        298.28        298.80        34.71 o                         
   3  13   2         14.74         14.18         9.25 o                         
   4  13   2        203.54        194.49        17.11 o                         
 -17   0   3        147.62        129.74        15.32 o                         
 -15   0   3        139.61        132.72        11.94 o                         
 -13   0   3        397.91        416.82        15.00 o                         
 -11   0   3        180.86        168.78         7.49 o                         
  -9   0   3          0.23          1.51         4.01 o                         
  -7   0   3         10.67          6.48         2.00 o                         
  -5   0   3        126.19        127.55         3.47 o                         
  -3   0   3       1213.44       1263.96        15.00 o                         
  -1   0   3       2314.11       2238.20        16.78 o                         
   1   0   3       6105.44       6503.06        50.30 o                         
   3   0   3       2470.46       2449.55        20.35 o                         
   5   0   3        178.49        176.81         5.01 o                         
   7   0   3         14.12         15.16         4.12 o                         
   9   0   3        874.45        895.60        15.29 o                         
  11   0   3       1931.96       2038.84        27.42 o                         
  13   0   3       1026.30       1072.06        28.81 o                         
  15   0   3        413.17        438.28        20.73 o                         
 -18   1   3        444.05        469.67        21.04 o                         
 -17   1   3          0.69          1.19         5.52 o                         
 -16   1   3        728.39        774.39        18.32 o                         
 -15   1   3          2.04          5.15         4.74 o                         
 -14   1   3        662.32        698.30        14.34 o                         
 -13   1   3         59.30         54.43         4.84 o                         
 -12   1   3       1578.93       1607.95        19.59 o                         
 -11   1   3          3.63          2.98         2.36 o                         
 -10   1   3       3140.48       3033.17        21.55 o                         
  -9   1   3        674.70        701.53         7.63 o                         
  -8   1   3       2873.74       2716.07        18.61 o                         
  -7   1   3       1262.68       1214.04         9.31 o                         
  -6   1   3       2541.96       2352.68        14.85 o                         
  -5   1   3        216.74        198.37         2.82 o                         
  -4   1   3       4276.68       4343.40        23.44 o                         
  -3   1   3        116.30        128.13         2.07 o                         
  -2   1   3       3922.77       4107.64        22.80 o                         
  -1   1   3         12.86         19.38         1.00 o                         
   0   1   3       2157.58       2216.46        13.12 o                         
   1   1   3        190.88        190.32         2.35 o                         
   2   1   3       3615.32       3572.74        20.09 o                         
   3   1   3        171.26        190.62         3.21 o                         
   4   1   3       3017.74       2904.15        17.68 o                         
   5   1   3         18.68         27.84         1.85 o                         
   6   1   3       1247.12       1231.36        10.37 o                         
   7   1   3          4.46          6.76         1.77 o                         
   8   1   3        275.23        262.11         6.57 o                         
   9   1   3         40.74         36.47         3.26 o                         
  10   1   3         49.91         50.35         3.81 o                         
  11   1   3        123.32        143.23         8.65 o                         
  12   1   3         36.34         34.64         4.65 o                         
  13   1   3         14.79          9.84         4.78 o                         
  14   1   3          1.46         -2.63         4.89 o                         
  15   1   3          4.77          2.63         5.96 o                         
  16   1   3         10.45         -0.52         9.26 o                         
 -18   2   3         47.61         49.76         8.44 o                         
 -17   2   3        125.42        133.56         9.22 o                         
 -16   2   3        171.74        142.73         8.95 o                         
 -15   2   3        151.25        145.59         8.54 o                         
 -14   2   3          0.38         -1.16         3.69 o                         
 -13   2   3         43.42         37.37         4.64 o                         
 -12   2   3         36.29         35.68         3.53 o                         
 -11   2   3         35.10         32.36         2.96 o                         
 -10   2   3        486.55        448.14         7.30 o                         
  -9   2   3         13.47         14.11         1.81 o                         
  -8   2   3        843.75        787.67         7.02 o                         
  -7   2   3         83.98         84.46         2.41 o                         
  -6   2   3         48.73         50.85         2.64 o                         
  -5   2   3        406.12        406.19         4.17 o                         
  -4   2   3         99.39         99.15         2.44 o                         
  -3   2   3        197.37        200.60         3.43 o                         
  -2   2   3        824.13        915.02         6.51 o                         
  -1   2   3         35.50         31.00         1.84 o                         
   0   2   3        162.62        166.14         2.25 o                         
   1   2   3        303.34        303.84         2.91 o                         
   2   2   3        294.80        309.16         3.25 o                         
   3   2   3       1480.87       1339.84         9.01 o                         
   4   2   3        316.32        326.93         3.86 o                         
   5   2   3       4230.21       4030.02        22.95 o                         
   6   2   3        152.70        156.07         4.23 o                         
   7   2   3       3620.61       3619.30        23.97 o                         
   8   2   3        255.80        250.82         5.19 o                         
   9   2   3       1213.00       1228.64        12.90 o                         
  10   2   3        365.47        348.50         7.34 o                         
  11   2   3        517.01        515.38         9.95 o                         
  12   2   3         19.57          7.96         3.88 o                         
  13   2   3        393.73        397.06        11.63 o                         
  14   2   3         56.91         45.38         6.65 o                         
  15   2   3        274.23        279.68        13.74 o                         
 -18   3   3         52.42         61.41         7.95 o                         
 -17   3   3         75.52         87.63         8.28 o                         
 -16   3   3        187.94        184.87        10.59 o                         
 -15   3   3         46.82         46.65         5.63 o                         
 -14   3   3        995.02        992.60        16.19 o                         
 -13   3   3         66.05         74.85         5.07 o                         
 -12   3   3       1121.28       1095.89        13.28 o                         
 -11   3   3        131.42        125.16         4.68 o                         
 -10   3   3       1480.83       1424.82        13.29 o                         
  -9   3   3         79.02         68.88         3.01 o                         
  -8   3   3       4146.97       4184.04        26.62 o                         
  -7   3   3          9.68         11.37         1.40 o                         
  -6   3   3       6076.52       6133.79        40.56 o                         
  -5   3   3        194.18        216.64         3.02 o                         
  -4   3   3       4851.15       4837.80        28.94 o                         
  -3   3   3       2496.49       2631.59        20.19 o                         
  -2   3   3       4363.66       4490.80        27.94 o                         
  -1   3   3       7400.89       8183.64        44.42 o                         
   0   3   3       2365.94       2293.50        14.81 o                         
   1   3   3       2278.45       2437.34        14.40 o                         
   2   3   3       2181.80       2174.77        12.08 o                         
   3   3   3         40.80         40.04         1.61 o                         
   4   3   3       2130.44       2057.05        13.09 o                         
   5   3   3          6.99          6.52         1.27 o                         
   6   3   3       1688.10       1611.55        12.16 o                         
   7   3   3          1.89          4.90         1.75 o                         
   8   3   3        895.74        910.78        10.94 o                         
   9   3   3          2.53          3.91         2.60 o                         
  10   3   3        406.25        429.09         8.84 o                         
  11   3   3         25.22         18.44         4.10 o                         
  12   3   3         60.73         54.25         5.32 o                         
  13   3   3         11.54          7.72         4.73 o                         
  14   3   3          0.86          1.86         5.09 o                         
  15   3   3          2.59          8.10         6.04 o                         
 -17   4   3         74.56         70.02         9.73 o                         
 -16   4   3        110.93         98.59         7.43 o                         
 -15   4   3         80.48         77.65         6.71 o                         
 -14   4   3        368.64        375.91         9.71 o                         
 -13   4   3         19.30         20.82         3.76 o                         
 -12   4   3        128.23        134.20         5.33 o                         
 -11   4   3          3.42          1.77         2.26 o                         
 -10   4   3         46.24         43.13         2.91 o                         
  -9   4   3          1.92          0.94         1.70 o                         
  -8   4   3         13.95         13.50         2.00 o                         
  -7   4   3          3.55          5.09         1.72 o                         
  -6   4   3         51.81         53.24         2.60 o                         
  -5   4   3        133.58        148.60         4.45 o                         
  -4   4   3        128.21        136.46         3.97 o                         
  -3   4   3        829.91        866.49         8.71 o                         
  -2   4   3        353.42        391.53         4.20 o                         
  -1   4   3       2129.62       2274.33        14.12 o                         
   0   4   3        191.73        199.32         2.96 o                         
   1   4   3       1820.66       1934.87        11.83 o                         
   2   4   3        839.31        863.72         6.50 o                         
   3   4   3        940.31        974.89         7.09 o                         
   4   4   3        738.75        746.90         6.43 o                         
   5   4   3        942.42        902.44         7.76 o                         
   6   4   3        204.54        202.63         4.80 o                         
   7   4   3       1481.13       1446.96        12.43 o                         
   8   4   3        108.94        103.41         3.87 o                         
   9   4   3       1160.25       1186.96        14.23 o                         
  10   4   3         76.93         71.19         5.27 o                         
  11   4   3        606.33        626.57        18.69 o                         
  12   4   3         85.11         83.20         6.87 o                         
  13   4   3        439.21        450.15        19.04 o                         
  14   4   3        279.58        273.06        12.01 o                         
  15   4   3        357.25        369.63        13.60 o                         
 -17   5   3        107.43        123.48        12.00 o                         
 -16   5   3        175.86        176.05        10.35 o                         
 -15   5   3        224.94        230.16        11.07 o                         
 -14   5   3        254.89        271.57        10.13 o                         
 -13   5   3        616.95        606.45        10.04 o                         
 -12   5   3        397.05        414.81         8.41 o                         
 -11   5   3        782.75        754.40         9.87 o                         
 -10   5   3        347.40        345.76         6.11 o                         
  -9   5   3        489.90        485.20         7.49 o                         
  -8   5   3        748.14        724.94         8.50 o                         
  -7   5   3       1586.42       1551.42        16.91 o                         
  -6   5   3       2142.26       2095.98        18.30 o                         
  -5   5   3       3469.97       3443.23        29.77 o                         
  -4   5   3       3033.41       3024.77        23.28 o                         
  -3   5   3       2067.25       2043.52        19.07 o                         
  -2   5   3       6145.82       6429.08        40.19 o                         
  -1   5   3        228.40        215.42         3.01 o                         
   0   5   3      11352.65      11936.50        67.85 o                         
   1   5   3        479.76        480.88         5.16 o                         
   2   5   3       5140.69       5226.66        28.35 o                         
   3   5   3       1281.44       1341.34         9.35 o                         
   4   5   3         72.25         77.18         2.37 o                         
   5   5   3        746.25        749.80         6.99 o                         
   6   5   3          3.61          3.56         1.91 o                         
   7   5   3        132.88        118.94         4.19 o                         
   8   5   3        216.25        224.79         6.42 o                         
   9   5   3         13.14         10.28         3.10 o                         
  10   5   3        131.96        136.10         9.79 o                         
  11   5   3         75.13         63.91         5.89 o                         
  12   5   3         49.54         39.17         5.54 o                         
  13   5   3        177.80        189.34        11.74 o                         
  14   5   3         89.70         97.12         8.46 o                         
 -16   6   3         31.96         26.97         6.82 o                         
 -15   6   3          5.60         -5.00         5.39 o                         
 -14   6   3         27.69         22.19         4.91 o                         
 -13   6   3         30.35         31.58         4.34 o                         
 -12   6   3         46.30         36.61         4.02 o                         
 -11   6   3         25.57         19.59         3.27 o                         
 -10   6   3         36.58         33.32         3.47 o                         
  -9   6   3          1.70          0.82         2.84 o                         
  -8   6   3         32.80         41.39         3.82 o                         
  -7   6   3          0.14          2.59         3.39 o                         
  -6   6   3          1.22          0.06         1.56 o                         
  -5   6   3         60.98         58.12         4.13 o                         
  -4   6   3          0.56          1.60         1.87 o                         
  -3   6   3        181.82        175.45         3.56 o                         
  -2   6   3       1415.81       1433.69        12.35 o                         
  -1   6   3        146.82        156.08         3.66 o                         
   0   6   3       2489.38       2522.68        16.91 o                         
   1   6   3        727.21        755.34         7.46 o                         
   2   6   3        858.87        847.57         8.36 o                         
   3   6   3       1445.62       1493.53        11.40 o                         
   4   6   3        597.01        597.27         6.98 o                         
   5   6   3        821.60        839.96         8.77 o                         
   6   6   3       1021.40       1030.46        10.77 o                         
   7   6   3        518.70        509.60        11.00 o                         
   8   6   3        411.31        408.67         9.76 o                         
   9   6   3        507.51        496.12        10.75 o                         
  10   6   3        117.87        107.09         6.57 o                         
  11   6   3        202.59        200.73         9.11 o                         
  12   6   3        238.08        237.53         9.98 o                         
  13   6   3         93.40         89.95         7.47 o                         
  14   6   3        182.66        184.29         9.88 o                         
 -16   7   3        144.88        149.12        10.29 o                         
 -15   7   3        462.10        426.28        13.52 o                         
 -14   7   3        190.51        182.42        12.96 o                         
 -13   7   3        721.41        708.91        12.89 o                         
 -12   7   3        414.26        391.87         8.81 o                         
 -11   7   3       1229.29       1213.84        14.87 o                         
 -10   7   3        932.40        933.58        11.92 o                         
  -9   7   3       2465.66       2488.75        22.02 o                         
  -8   7   3       1041.52       1077.84        14.67 o                         
  -7   7   3       2152.74       2147.66        21.09 o                         
  -6   7   3        886.39        906.43        18.48 o                         
  -5   7   3        644.24        632.04         9.27 o                         
  -4   7   3        801.75        839.83        10.51 o                         
  -3   7   3        679.24        653.33         9.07 o                         
  -2   7   3        182.62        178.99         6.35 o                         
  -1   7   3        894.58        856.39        11.59 o                         
   0   7   3         11.79         10.36         1.80 o                         
   1   7   3        824.15        791.21         9.26 o                         
   2   7   3         40.13         44.97         2.94 o                         
   3   7   3       1025.16       1000.74        10.30 o                         
   4   7   3        884.56        899.25         9.41 o                         
   5   7   3        916.80        889.31         9.71 o                         
   6   7   3        739.60        771.14        10.25 o                         
   7   7   3        674.38        671.88         9.88 o                         
   8   7   3        115.75        108.86         5.61 o                         
   9   7   3        523.99        533.76        10.52 o                         
  10   7   3          7.89          3.03         3.74 o                         
  11   7   3        104.13         96.50         6.75 o                         
  12   7   3          0.41          6.61         5.76 o                         
  13   7   3         11.92         18.08         6.65 o                         
 -15   8   3         28.57         16.76         6.31 o                         
 -14   8   3         79.12         82.85         7.19 o                         
 -13   8   3         79.85         59.61         5.62 o                         
 -12   8   3         34.12         25.76         6.11 o                         
 -11   8   3        115.17        122.72         5.57 o                         
 -10   8   3          6.72         10.95         2.97 o                         
  -9   8   3         38.09         35.65         3.60 o                         
  -8   8   3        459.50        472.13         9.17 o                         
  -7   8   3          0.73          2.13         2.65 o                         
  -6   8   3        928.20        942.77        14.75 o                         
  -5   8   3         26.15         24.75         3.99 o                         
  -4   8   3        374.32        387.36        10.37 o                         
  -3   8   3          2.76          0.18         2.16 o                         
  -2   8   3         99.84        111.98         4.95 o                         
  -1   8   3        399.58        400.55         6.92 o                         
   0   8   3        205.87        211.79         4.55 o                         
   1   8   3        531.08        512.90         7.62 o                         
   2   8   3        385.55        404.76         7.05 o                         
   3   8   3        327.37        335.24         6.64 o                         
   4   8   3        395.41        413.51         7.30 o                         
   5   8   3        207.01        200.05         5.85 o                         
   6   8   3        370.34        375.98        10.37 o                         
   7   8   3          2.19          1.26         3.22 o                         
   8   8   3        395.73        390.43        10.72 o                         
   9   8   3         21.65         23.19         5.27 o                         
  10   8   3        519.37        526.45        13.35 o                         
  11   8   3         39.35         37.46        10.58 o                         
  12   8   3        515.68        560.30        18.46 o                         
 -14   9   3         23.13         25.91         6.37 o                         
 -13   9   3        283.35        280.75        10.48 o                         
 -12   9   3         49.85         40.34         5.32 o                         
 -11   9   3        191.91        198.33         7.16 o                         
 -10   9   3        124.44        121.65         6.22 o                         
  -9   9   3        237.38        227.04         6.32 o                         
  -8   9   3         51.23         45.65         5.87 o                         
  -7   9   3        849.19        830.80        16.10 o                         
  -6   9   3         12.50         16.41         4.55 o                         
  -5   9   3       1822.11       1865.39        29.82 o                         
  -4   9   3        218.48        249.99        15.99 o                         
  -3   9   3       1864.14       1902.82        24.89 o                         
  -2   9   3        284.04        290.21         7.91 o                         
  -1   9   3       1844.84       1870.03        18.88 o                         
   0   9   3          3.09          2.96         2.61 o                         
   1   9   3       1374.15       1401.08        14.22 o                         
   2   9   3         18.73         15.89         2.67 o                         
   3   9   3        391.27        373.18         8.26 o                         
   4   9   3         54.64         60.52         4.89 o                         
   5   9   3        113.41        108.50         6.21 o                         
   6   9   3          9.35          9.12         4.01 o                         
   7   9   3        169.95        157.40         7.82 o                         
   8   9   3        197.65        197.67        10.27 o                         
   9   9   3        104.16        104.23         8.59 o                         
  10   9   3          6.49         10.21         6.09 o                         
  11   9   3         56.53         51.83         7.95 o                         
 -13  10   3          7.11         -5.20        17.33 o                         
 -12  10   3          9.13          5.34         4.27 o                         
 -11  10   3         18.33         14.99         4.23 o                         
 -10  10   3          0.10          4.27         3.39 o                         
  -9  10   3         13.11         11.36         3.13 o                         
  -8  10   3        247.77        255.05        11.42 o                         
  -7  10   3         12.21          3.48         5.29 o                         
  -6  10   3         58.49         55.06         7.30 o                         
  -5  10   3        117.13        112.84         9.10 o                         
  -4  10   3        272.84        280.70        18.98 o                         
  -3  10   3        138.39        138.14         6.25 o                         
  -2  10   3        177.07        196.27         6.11 o                         
  -1  10   3          0.08          0.27         2.69 o                         
   0  10   3         24.24         28.96         3.52 o                         
   1  10   3         88.26         83.92         5.36 o                         
   2  10   3        204.06        210.20         7.82 o                         
   3  10   3         68.49         75.99         5.73 o                         
   4  10   3        351.96        353.27         9.76 o                         
   5  10   3         15.47         13.16         4.20 o                         
   6  10   3        358.04        373.67        11.49 o                         
   7  10   3          4.68          5.45         5.52 o                         
   8  10   3        738.20        730.27        27.03 o                         
   9  10   3         25.09         18.63         6.83 o                         
  10  10   3        631.99        620.70        23.33 o                         
 -11  11   3        929.88        884.56        18.75 o                         
 -10  11   3          0.23         -1.15         3.80 o                         
  -9  11   3        866.24        844.80        19.64 o                         
  -8  11   3          0.82          0.39         3.76 o                         
  -7  11   3        415.00        404.89        16.70 o                         
  -6  11   3         12.42          5.28         6.11 o                         
  -5  11   3        265.71        279.09        13.42 o                         
  -4  11   3         32.80         31.51         4.54 o                         
  -3  11   3        336.11        346.42         9.90 o                         
  -2  11   3         64.77         71.22         6.48 o                         
  -1  11   3        474.16        482.90        15.93 o                         
   0  11   3         26.45         24.57         3.91 o                         
   1  11   3        550.78        552.89        11.73 o                         
   2  11   3          4.40          3.78         4.37 o                         
   3  11   3        601.48        602.35        14.07 o                         
   4  11   3        129.71        125.94         8.09 o                         
   5  11   3        559.98        563.78        13.58 o                         
   6  11   3          9.36          3.85         5.94 o                         
   7  11   3        319.22        319.44        19.68 o                         
   8  11   3         63.26         67.02        11.10 o                         
  -9  12   3          2.99          0.57         7.09 o                         
  -8  12   3          8.13         17.00         5.23 o                         
  -7  12   3          1.25          7.11         4.61 o                         
  -6  12   3          0.86          8.38         4.43 o                         
  -5  12   3          4.63          3.25         4.24 o                         
  -4  12   3         14.36         18.12         5.16 o                         
  -3  12   3         13.76         12.06         5.19 o                         
  -2  12   3          1.69          7.24         5.26 o                         
  -1  12   3         47.04         55.64         7.00 o                         
   0  12   3         79.42         79.92         6.89 o                         
   1  12   3          0.02          2.33         4.90 o                         
   2  12   3        142.33        139.37         8.72 o                         
   3  12   3         10.78          9.17         7.01 o                         
   4  12   3        283.93        293.29        15.29 o                         
   5  12   3          5.37         10.82         9.13 o                         
   6  12   3        443.83        447.66        25.25 o                         
  -6  13   3          2.68          1.73        11.85 o                         
  -5  13   3        621.55        620.21        22.09 o                         
  -4  13   3         49.36         45.82         7.21 o                         
  -3  13   3        922.00        894.15        20.49 o                         
  -2  13   3         33.33         34.56         7.00 o                         
  -1  13   3        683.62        683.63        18.29 o                         
   0  13   3          1.47         -5.66         8.15 o                         
   1  13   3        360.82        357.45        18.33 o                         
   2  13   3          2.05          0.17         9.71 o                         
   3  13   3        385.20        343.20        17.43 o                         
 -18   0   4        415.02        428.83        39.47 o                         
 -16   0   4        332.04        327.97        20.56 o                         
 -14   0   4        170.78        184.64        12.00 o                         
 -12   0   4       1217.59       1198.62        20.49 o                         
 -10   0   4       4945.12       4887.40        42.82 o                         
  -8   0   4       4092.94       3773.42        33.15 o                         
  -6   0   4       1125.04        922.16        11.61 o                         
  -4   0   4       1562.03       1423.14        18.03 o                         
  -2   0   4       3211.83       3296.39        26.67 o                         
   0   0   4       1506.66       1462.35        15.28 o                         
   2   0   4       3501.70       3500.06        33.01 o                         
   4   0   4       1609.68       1640.69        16.16 o                         
   6   0   4          4.56          5.20         2.84 o                         
   8   0   4         37.07         41.91         5.87 o                         
  10   0   4        928.90        896.66        16.73 o                         
  12   0   4        171.52        148.60        12.64 o                         
  14   0   4         89.72         74.93        11.12 o                         
 -18   1   4          3.26          3.39         6.31 o                         
 -17   1   4        260.94        274.63        12.40 o                         
 -16   1   4          2.97          3.01         5.25 o                         
 -15   1   4         48.71         45.78         5.96 o                         
 -14   1   4         15.87         13.44         4.94 o                         
 -13   1   4         14.49         14.83         3.76 o                         
 -12   1   4         29.03         22.75         3.36 o                         
 -11   1   4          8.68         10.49         2.31 o                         
 -10   1   4        205.98        185.89         4.59 o                         
  -9   1   4         68.17         56.72         2.63 o                         
  -8   1   4        230.58        199.29         3.93 o                         
  -7   1   4        245.27        214.51         3.70 o                         
  -6   1   4        148.17        184.80         4.65 o                         
  -5   1   4        672.39        696.35         6.24 o                         
  -4   1   4       1458.90       1578.64        10.90 o                         
  -3   1   4       1387.41       1416.83         9.41 o                         
  -2   1   4        186.83        162.78         2.30 o                         
  -1   1   4       1841.15       1847.10        12.17 o                         
   0   1   4       1488.78       1523.99        10.58 o                         
   1   1   4       2003.37       1930.29        11.93 o                         
   2   1   4       1064.05       1217.78        10.13 o                         
   3   1   4       2761.49       2670.20        16.59 o                         
   4   1   4        229.60        202.00         3.56 o                         
   5   1   4       2559.12       2485.68        18.95 o                         
   6   1   4        518.36        543.69         6.74 o                         
   7   1   4       1665.45       1693.49        20.72 o                         
   8   1   4        140.42        126.44         6.78 o                         
   9   1   4       1400.14       1408.98        14.73 o                         
  10   1   4        495.56        514.33         9.11 o                         
  11   1   4       1236.25       1281.91        17.25 o                         
  12   1   4         26.10         27.66         4.60 o                         
  13   1   4        560.89        582.81        13.77 o                         
  14   1   4          0.39          0.39         5.09 o                         
  15   1   4        305.35        285.62        12.89 o                         
 -18   2   4        247.41        236.41        11.91 o                         
 -17   2   4         77.35         68.11         7.50 o                         
 -16   2   4        559.03        574.22        14.42 o                         
 -15   2   4         13.94         10.20         4.81 o                         
 -14   2   4       1627.14       1609.27        21.03 o                         
 -13   2   4          1.37         -0.55         3.12 o                         
 -12   2   4       2877.62       2802.15        24.24 o                         
 -11   2   4          1.10          0.77         2.16 o                         
 -10   2   4       2025.99       1965.24        16.59 o                         
  -9   2   4         81.44         88.31         3.16 o                         
  -8   2   4       1738.46       1706.42        12.91 o                         
  -7   2   4        538.68        555.44         5.70 o                         
  -6   2   4       3060.51       3047.21        17.06 o                         
  -5   2   4        614.53        609.35         4.55 o                         
  -4   2   4       3574.21       3577.02        20.88 o                         
  -3   2   4         14.44         13.27         1.02 o                         
  -2   2   4       2213.26       2177.25        13.32 o                         
  -1   2   4        258.47        265.24         2.93 o                         
   0   2   4       1695.30       1679.46        10.46 o                         
   1   2   4         28.90         27.15         1.29 o                         
   2   2   4       1779.02       1719.35        10.63 o                         
   3   2   4        152.71        190.70         3.41 o                         
   4   2   4       1903.26       1824.92        12.26 o                         
   5   2   4         39.06         44.65         2.08 o                         
   6   2   4       1841.62       1790.46        13.48 o                         
   7   2   4          1.39          3.02         2.00 o                         
   8   2   4        398.18        382.47         6.76 o                         
   9   2   4        103.97        104.30         4.54 o                         
  10   2   4         11.42         17.43         3.34 o                         
  11   2   4         55.46         45.68         4.53 o                         
  12   2   4         34.21         25.53         4.59 o                         
  13   2   4          4.56          6.39         5.05 o                         
  14   2   4          1.49          2.22         5.57 o                         
  15   2   4          0.14          2.94         6.90 o                         
 -18   3   4         30.18         20.03         6.74 o                         
 -17   3   4          0.73          3.74         7.71 o                         
 -16   3   4         48.07         50.57         7.41 o                         
 -15   3   4        164.20        158.82         8.22 o                         
 -14   3   4          0.50         -0.21         3.51 o                         
 -13   3   4        342.53        353.82        10.21 o                         
 -12   3   4          0.44          1.91         2.63 o                         
 -11   3   4          0.01         -2.18         2.18 o                         
 -10   3   4         31.32         31.15         3.27 o                         
  -9   3   4        270.00        273.19         5.02 o                         
  -8   3   4         97.03        108.46         3.46 o                         
  -7   3   4        628.24        662.84         6.07 o                         
  -6   3   4        900.21        895.14         7.40 o                         
  -5   3   4       1587.35       1599.36        10.78 o                         
  -4   3   4        251.29        235.69         3.68 o                         
  -3   3   4       1833.45       1845.41        12.49 o                         
  -2   3   4        456.53        577.89         5.09 o                         
  -1   3   4        874.07        845.86         7.44 o                         
   0   3   4        206.38        191.61         2.69 o                         
   1   3   4       1577.54       1528.71         9.18 o                         
   2   3   4       1858.13       1801.98        11.55 o                         
   3   3   4       1544.04       1486.67        10.27 o                         
   4   3   4       1695.21       1641.82        11.43 o                         
   5   3   4       1372.20       1380.36        10.16 o                         
   6   3   4        588.19        602.92         6.93 o                         
   7   3   4       1634.22       1637.42        13.85 o                         
   8   3   4        162.74        168.01         5.54 o                         
   9   3   4       1081.44       1076.26        13.19 o                         
  10   3   4        105.50        111.53         5.67 o                         
  11   3   4        308.96        309.80         9.68 o                         
  12   3   4         52.94         48.94         5.31 o                         
  13   3   4        379.72        372.83        14.99 o                         
  14   3   4         53.91         54.46         6.87 o                         
  15   3   4        397.20        358.28        20.37 o                         
 -18   4   4        268.68        281.55        16.22 o                         
 -17   4   4         91.13         97.72         9.32 o                         
 -16   4   4        594.37        622.24        12.95 o                         
 -15   4   4        256.57        254.64         9.74 o                         
 -14   4   4        874.65        888.18        13.81 o                         
 -13   4   4        218.76        220.68         7.76 o                         
 -12   4   4        493.08        475.43         9.33 o                         
 -11   4   4        162.76        155.61         4.99 o                         
 -10   4   4        806.10        809.39         9.69 o                         
  -9   4   4        223.89        215.09         5.52 o                         
  -8   4   4       4339.13       4388.77        30.70 o                         
  -7   4   4        259.42        258.64         5.23 o                         
  -6   4   4       6524.58       6460.94        43.85 o                         
  -5   4   4       1431.64       1407.62        11.58 o                         
  -4   4   4       4062.30       3981.47        26.07 o                         
  -3   4   4       4089.61       4229.78        27.41 o                         
  -2   4   4       3908.31       3994.77        23.61 o                         
  -1   4   4       1388.60       1415.18        10.04 o                         
   0   4   4       4340.23       4500.36        27.67 o                         
   1   4   4        149.46        156.60         2.67 o                         
   2   4   4       1164.52       1159.51         8.26 o                         
   3   4   4        324.21        322.15         4.10 o                         
   4   4   4        149.77        134.46         3.16 o                         
   5   4   4        169.18        159.65         3.66 o                         
   6   4   4        182.16        167.13         4.16 o                         
   7   4   4          3.34          3.53         2.21 o                         
   8   4   4        133.23        132.10         4.82 o                         
   9   4   4          0.87         -2.56         3.06 o                         
  10   4   4         28.83         28.49         4.35 o                         
  11   4   4          9.37         10.46         4.22 o                         
  12   4   4        137.56        122.26        10.90 o                         
  13   4   4          2.12          6.44         5.17 o                         
  14   4   4        161.63        146.67         9.78 o                         
 -17   5   4         61.91         68.09         9.70 o                         
 -16   5   4          0.82         -4.64         5.08 o                         
 -15   5   4          0.35          7.16         4.64 o                         
 -14   5   4          7.19          6.25         4.31 o                         
 -13   5   4         11.73          8.97         3.42 o                         
 -12   5   4          0.28          0.92         2.43 o                         
 -11   5   4          4.52          3.62         2.20 o                         
 -10   5   4         25.99         24.94         2.79 o                         
  -9   5   4         17.77         19.80         2.32 o                         
  -8   5   4         29.76         33.40         3.49 o                         
  -7   5   4        248.56        249.29         5.04 o                         
  -6   5   4        404.61        437.41         5.67 o                         
  -5   5   4        154.54        156.59         7.29 o                         
  -4   5   4         93.91         96.39         3.94 o                         
  -3   5   4        446.69        440.31         5.06 o                         
  -2   5   4       3684.57       3821.37        25.47 o                         
  -1   5   4       2115.53       2115.36        13.38 o                         
   0   5   4       2439.96       2506.50        16.27 o                         
   1   5   4       2309.74       2379.92        15.73 o                         
   2   5   4        138.95        134.06         2.90 o                         
   3   5   4       1116.06       1127.26         8.67 o                         
   4   5   4        318.85        310.63         4.43 o                         
   5   5   4        736.29        728.37         9.22 o                         
   6   5   4        920.53        900.58         9.61 o                         
   7   5   4        305.24        294.36         5.97 o                         
   8   5   4        334.61        325.47         7.35 o                         
   9   5   4        196.67        198.50         7.53 o                         
  10   5   4        157.26        163.69         7.73 o                         
  11   5   4        337.97        343.15        10.70 o                         
  12   5   4        284.67        286.11        11.68 o                         
  13   5   4        267.64        275.24        15.87 o                         
  14   5   4        201.79        194.88        14.25 o                         
 -17   6   4         92.37         89.81         8.74 o                         
 -16   6   4        439.59        427.97        13.67 o                         
 -15   6   4         86.24         85.44         6.42 o                         
 -14   6   4        519.22        529.00        11.51 o                         
 -13   6   4        555.05        545.45        10.50 o                         
 -12   6   4        396.36        404.30         8.61 o                         
 -11   6   4       1612.72       1561.63        17.59 o                         
 -10   6   4        739.47        754.66        17.12 o                         
  -9   6   4       2002.57       1959.41        17.03 o                         
  -8   6   4        794.82        788.34        11.07 o                         
  -7   6   4       1886.33       1863.86        18.42 o                         
  -6   6   4        564.86        603.26        10.45 o                         
  -5   6   4       1109.93       1115.21        13.17 o                         
  -4   6   4       1447.76       1424.79        16.14 o                         
  -3   6   4        585.71        562.80         6.46 o                         
  -2   6   4       2619.70       2649.01        20.25 o                         
  -1   6   4        725.93        675.11         6.21 o                         
   0   6   4       1697.63       1682.21        12.26 o                         
   1   6   4       2152.94       2084.93        14.67 o                         
   2   6   4        839.39        853.95         8.30 o                         
   3   6   4       1434.88       1440.08        11.40 o                         
   4   6   4        360.62        380.63         6.08 o                         
   5   6   4        508.04        490.62         6.84 o                         
   6   6   4         88.55         97.71         4.25 o                         
   7   6   4        436.45        422.99         8.38 o                         
   8   6   4         58.20         53.26         4.36 o                         
   9   6   4        286.78        290.21         9.60 o                         
  10   6   4         11.39          6.66         4.26 o                         
  11   6   4         52.28         46.80         5.91 o                         
  12   6   4         41.66         32.71         7.37 o                         
  13   6   4          0.36         -5.32         5.32 o                         
 -16   7   4          8.02          2.02         6.10 o                         
 -15   7   4          0.42          0.17         4.80 o                         
 -14   7   4          0.70         -0.62         3.80 o                         
 -13   7   4          9.83          4.38         3.48 o                         
 -12   7   4          0.03         -0.66         3.05 o                         
 -11   7   4         21.24         16.12         3.11 o                         
 -10   7   4         41.71         36.25         3.84 o                         
  -9   7   4         16.95         17.36         3.64 o                         
  -8   7   4         50.38         54.64         3.80 o                         
  -7   7   4          6.73         10.44         3.32 o                         
  -6   7   4        139.07        154.48         6.04 o                         
  -5   7   4         32.02         28.42         3.52 o                         
  -4   7   4        259.26        268.64         6.56 o                         
  -3   7   4        185.98        187.86         4.86 o                         
  -2   7   4         49.33         56.15         3.44 o                         
  -1   7   4        275.48        267.19         5.60 o                         
   0   7   4         22.27         25.09         2.26 o                         
   1   7   4        331.15        318.51         6.00 o                         
   2   7   4        451.56        498.18         7.38 o                         
   3   7   4        630.50        613.89         7.76 o                         
   4   7   4       1099.42       1121.31        12.11 o                         
   5   7   4        726.16        717.71         9.03 o                         
   6   7   4       1206.13       1201.35        13.78 o                         
   7   7   4        427.08        422.91        10.32 o                         
   8   7   4        946.32        948.73        16.00 o                         
   9   7   4        206.02        208.80         8.70 o                         
  10   7   4        496.50        482.87        13.64 o                         
  11   7   4        139.42        147.55         8.14 o                         
  12   7   4        246.23        260.69        13.88 o                         
 -15   8   4        606.27        611.51        21.26 o                         
 -14   8   4         39.83         43.85         5.52 o                         
 -13   8   4        614.72        592.75        15.44 o                         
 -12   8   4        158.14        135.96         7.69 o                         
 -11   8   4        516.66        489.31        10.89 o                         
 -10   8   4        411.04        407.81        10.70 o                         
  -9   8   4        813.78        834.36        22.78 o                         
  -8   8   4        208.29        216.59         8.72 o                         
  -7   8   4       1454.36       1464.28        19.61 o                         
  -6   8   4        438.92        463.67        11.28 o                         
  -5   8   4       1304.23       1321.83        19.40 o                         
  -4   8   4        394.62        405.79         8.09 o                         
  -3   8   4       1085.17       1092.88        14.37 o                         
  -2   8   4          7.51         11.58         3.10 o                         
  -1   8   4       1515.32       1580.53        16.38 o                         
   0   8   4          3.84          6.84         2.16 o                         
   1   8   4       1461.21       1526.95        15.14 o                         
   2   8   4         89.54         90.78         4.28 o                         
   3   8   4        532.09        530.10         8.64 o                         
   4   8   4        155.58        163.03         5.03 o                         
   5   8   4        359.85        348.74        10.09 o                         
   6   8   4         41.84         49.08         4.40 o                         
   7   8   4        535.53        546.59        12.14 o                         
   8   8   4          9.94          6.27         4.32 o                         
   9   8   4        220.83        215.42        11.12 o                         
  10   8   4         45.46         33.14         6.84 o                         
  11   8   4          9.28         15.32         7.15 o                         
  12   8   4         22.36         12.18         9.03 o                         
 -14   9   4         64.76         64.91         6.16 o                         
 -13   9   4          7.83          6.48         4.19 o                         
 -12   9   4         10.12         10.90         3.74 o                         
 -11   9   4         49.93         47.15         4.31 o                         
 -10   9   4          0.86         -2.11         2.79 o                         
  -9   9   4         29.50         34.61         5.35 o                         
  -8   9   4        212.66        202.54        10.73 o                         
  -7   9   4        252.76        273.65        15.91 o                         
  -6   9   4        520.63        515.13        16.96 o                         
  -5   9   4         14.62         14.55         5.47 o                         
  -4   9   4        276.84        266.22        12.76 o                         
  -3   9   4         39.98         36.51         4.28 o                         
  -2   9   4        244.41        249.78         6.06 o                         
  -1   9   4          8.81          5.17         2.77 o                         
   0   9   4        661.82        694.79        10.60 o                         
   1   9   4         19.44         18.00         3.21 o                         
   2   9   4        687.58        689.94         9.91 o                         
   3   9   4         86.40         93.14         5.35 o                         
   4   9   4        283.01        286.50         9.06 o                         
   5   9   4        102.66         88.04         8.05 o                         
   6   9   4        145.91        149.23         9.03 o                         
   7   9   4        206.49        192.18        10.10 o                         
   8   9   4        290.76        304.40        12.59 o                         
   9   9   4        217.16        217.61        12.82 o                         
  10   9   4        496.35        506.41        17.75 o                         
  11   9   4         58.57         60.09        21.38 o                         
 -13  10   4        505.52        486.62        26.52 o                         
 -12  10   4         10.01         10.22         4.46 o                         
 -11  10   4        462.82        473.99        14.91 o                         
 -10  10   4         15.13         11.08         3.23 o                         
  -9  10   4        505.51        494.68        16.01 o                         
  -8  10   4        120.35        115.10         9.41 o                         
  -7  10   4        429.60        426.86        14.43 o                         
  -6  10   4         96.24         89.98         8.82 o                         
  -5  10   4        685.82        731.23        18.51 o                         
  -4  10   4          2.54          4.47         5.11 o                         
  -3  10   4       1142.92       1101.56        16.67 o                         
  -2  10   4        113.88        121.92         5.60 o                         
  -1  10   4        553.69        553.27        16.62 o                         
   0  10   4        136.51        138.91         5.69 o                         
   1  10   4        135.82        125.99         6.33 o                         
   2  10   4         93.90         99.92         5.94 o                         
   3  10   4        339.70        331.19         9.36 o                         
   4  10   4         42.30         55.76         5.70 o                         
   5  10   4        318.90        336.74        13.24 o                         
   6  10   4          0.53          1.21         5.69 o                         
   7  10   4          8.32          4.35         6.04 o                         
   8  10   4         15.50         11.41         7.51 o                         
   9  10   4          4.56          6.75         6.76 o                         
 -11  11   4         38.82         34.70         7.24 o                         
 -10  11   4          1.53         -0.49         3.54 o                         
  -9  11   4         12.55         12.58         6.70 o                         
  -8  11   4         56.22         48.95         8.71 o                         
  -7  11   4        226.25        225.13        13.28 o                         
  -6  11   4        263.89        284.00        14.12 o                         
  -5  11   4         25.38         25.61         6.95 o                         
  -4  11   4        348.38        348.49        13.65 o                         
  -3  11   4         64.48         65.48         5.55 o                         
  -2  11   4        275.93        278.98         9.52 o                         
  -1  11   4         33.21         34.00         5.00 o                         
   0  11   4        308.41        287.99         9.86 o                         
   1  11   4          5.71          6.42         4.42 o                         
   2  11   4        333.31        344.13        13.33 o                         
   3  11   4         11.27         11.28        10.42 o                         
   4  11   4        357.19        354.93        17.12 o                         
   5  11   4          9.61         15.37         7.37 o                         
   6  11   4        468.13        488.11        15.84 o                         
   7  11   4          3.14          0.13         6.31 o                         
   8  11   4        484.27        443.17        43.33 o                         
  -9  12   4        775.33        801.59        23.52 o                         
  -8  12   4         69.02         77.78        10.25 o                         
  -7  12   4        703.65        670.65        20.51 o                         
  -6  12   4         24.21         18.92         7.25 o                         
  -5  12   4        483.80        488.44        11.89 o                         
  -4  12   4         36.57         24.87         5.44 o                         
  -3  12   4        148.00        143.83        10.67 o                         
  -2  12   4         33.64         28.83         6.13 o                         
  -1  12   4         56.58         64.60        10.22 o                         
   0  12   4         10.58          5.99         5.83 o                         
   1  12   4         71.20         80.42        15.36 o                         
   2  12   4         36.48         31.41         7.93 o                         
   3  12   4         76.94         72.99        12.76 o                         
   4  12   4         16.03          8.95         7.62 o                         
   5  12   4         72.66         69.76        15.35 o                         
  -5  13   4          3.41         -0.70         5.39 o                         
  -4  13   4        114.18        112.77         8.95 o                         
  -3  13   4          2.58         -5.55         5.55 o                         
  -2  13   4        307.17        299.46        23.18 o                         
  -1  13   4         15.86          7.54         8.67 o                         
   0  13   4        393.09        405.18        63.56 o                         
   1  13   4         17.13          9.77        10.13 o                         
   2  13   4        506.96        470.70        18.61 o                         
 -19   0   5         70.18         85.65        14.47 o                         
 -17   0   5         52.91         50.04        11.35 o                         
 -15   0   5         10.02          3.93         6.51 o                         
 -13   0   5         96.52         91.04         8.64 o                         
 -11   0   5        238.72        231.93         7.54 o                         
  -9   0   5          1.79          0.56         2.28 o                         
  -7   0   5        207.50        190.77         6.54 o                         
  -5   0   5       4088.91       4479.94        40.44 o                         
  -3   0   5       4530.88       4746.87        38.15 o                         
  -1   0   5       5401.14       5493.48        40.01 o                         
   1   0   5      15154.66      16089.97       112.56 o                         
   3   0   5       8319.85       8466.70        74.67 o                         
   5   0   5       1733.70       1654.68        20.76 o                         
   7   0   5        822.91        826.33        14.63 o                         
   9   0   5       1406.37       1438.69        22.13 o                         
  11   0   5        987.73        980.91        18.78 o                         
  13   0   5        505.96        540.20        21.02 o                         
 -19   1   5          2.22         -4.90         7.16 o                         
 -18   1   5        452.07        482.32        16.29 o                         
 -17   1   5          6.93          8.01         5.42 o                         
 -16   1   5        468.64        487.71        13.23 o                         
 -15   1   5        194.42        189.55         9.52 o                         
 -14   1   5        935.08        974.44        16.92 o                         
 -13   1   5        301.56        312.86         7.95 o                         
 -12   1   5       1738.56       1807.66        17.63 o                         
 -11   1   5        251.89        233.71         5.68 o                         
 -10   1   5       1619.68       1637.86        13.75 o                         
  -9   1   5       1933.42       1898.71        14.75 o                         
  -8   1   5       2159.24       2088.80        16.07 o                         
  -7   1   5        443.27        410.47         5.22 o                         
  -6   1   5       4994.09       4907.40        29.94 o                         
  -5   1   5        249.22        291.78         3.97 o                         
  -4   1   5       7044.36       7285.78        42.08 o                         
  -3   1   5        175.28        189.43         2.87 o                         
  -2   1   5       2233.67       2221.18        13.39 o                         
  -1   1   5         65.48         75.12         2.41 o                         
   0   1   5       2532.87       2502.00        16.55 o                         
   1   1   5         63.03         69.23         2.04 o                         
   2   1   5       2112.82       2135.76        14.62 o                         
   3   1   5         40.97         47.36         2.26 o                         
   4   1   5        613.38        615.60         6.98 o                         
   5   1   5        159.15        172.45         4.34 o                         
   6   1   5         26.71         23.71         2.73 o                         
   7   1   5          4.32          0.40         2.25 o                         
   8   1   5          3.68         -0.17         2.55 o                         
   9   1   5        387.11        399.52         8.28 o                         
  10   1   5          8.50         10.41         3.53 o                         
  11   1   5        252.68        260.84         9.18 o                         
  12   1   5         34.62         35.75         4.96 o                         
  13   1   5          0.01         -4.82         4.82 o                         
  14   1   5         46.54         43.79         7.31 o                         
 -18   2   5         75.15         70.13         7.84 o                         
 -17   2   5          6.36          2.04         5.27 o                         
 -16   2   5          1.67          2.93         4.96 o                         
 -15   2   5          0.11         -1.77         4.39 o                         
 -14   2   5        277.50        287.18         8.94 o                         
 -13   2   5          0.25         -2.30         2.78 o                         
 -12   2   5          0.02         -0.87         2.63 o                         
 -11   2   5         61.63         60.08         3.54 o                         
 -10   2   5        201.36        176.28         4.92 o                         
  -9   2   5        924.13        942.62         8.85 o                         
  -8   2   5        132.93        151.78         3.25 o                         
  -7   2   5       1295.11       1270.07        10.13 o                         
  -6   2   5       1363.09       1403.86        12.47 o                         
  -5   2   5        400.05        327.09         3.76 o                         
  -4   2   5        698.53        729.81         5.77 o                         
  -3   2   5        344.16        282.58         3.61 o                         
  -2   2   5        554.32        582.06         5.80 o                         
  -1   2   5       1536.18       1413.83         9.77 o                         
   0   2   5        767.60        806.93         6.87 o                         
   1   2   5       2256.29       2022.20        12.48 o                         
   2   2   5         32.94         36.08         1.79 o                         
   3   2   5       4221.93       3950.97        23.70 o                         
   4   2   5         10.82         10.29         1.56 o                         
   5   2   5       5457.16       5476.42        32.35 o                         
   6   2   5         86.65         83.33         3.61 o                         
   7   2   5       2926.00       2919.08        22.35 o                         
   8   2   5        580.50        599.07         8.70 o                         
   9   2   5       1239.98       1212.79        13.43 o                         
  10   2   5        564.61        582.58         9.94 o                         
  11   2   5        595.82        612.16        11.56 o                         
  12   2   5        120.38        118.17         6.65 o                         
  13   2   5        231.71        212.79        10.06 o                         
  14   2   5         36.04         35.12         7.90 o                         
 -18   3   5        195.16        179.97        10.32 o                         
 -17   3   5        177.52        167.72         9.73 o                         
 -16   3   5        625.39        609.80        16.28 o                         
 -15   3   5        360.27        360.08        14.55 o                         
 -14   3   5        839.98        826.84        13.37 o                         
 -13   3   5        365.44        384.78         8.27 o                         
 -12   3   5       1123.33       1089.99        12.25 o                         
 -11   3   5         72.70         76.80         3.64 o                         
 -10   3   5       2888.07       2793.12        21.53 o                         
  -9   3   5         41.68         43.09         2.98 o                         
  -8   3   5       3585.86       3585.61        23.60 o                         
  -7   3   5         27.71         24.26         1.55 o                         
  -6   3   5       2357.69       2329.12        14.48 o                         
  -5   3   5         54.30         60.00         1.83 o                         
  -4   3   5       3791.46       3792.87        22.48 o                         
  -3   3   5        612.17        617.30         5.86 o                         
  -2   3   5       4952.17       5002.00        26.46 o                         
  -1   3   5        850.97        875.82         6.72 o                         
   0   3   5       1540.66       1528.68        10.79 o                         
   1   3   5        260.19        242.00         3.33 o                         
   2   3   5        546.97        526.71         5.34 o                         
   3   3   5        232.56        225.84         3.73 o                         
   4   3   5        460.88        423.74         5.10 o                         
   5   3   5        319.67        322.51         4.91 o                         
   6   3   5        366.04        350.33         5.89 o                         
   7   3   5         28.56         39.02         3.18 o                         
   8   3   5         96.29         86.39         4.53 o                         
   9   3   5          9.30          8.51         3.10 o                         
  10   3   5          9.64          7.89         3.62 o                         
  11   3   5          1.22         -2.33         3.92 o                         
  12   3   5          0.02          0.64         4.32 o                         
  13   3   5          0.83          6.10         5.48 o                         
  14   3   5          0.91          9.95         6.96 o                         
 -18   4   5          4.43          4.43         7.18 o                         
 -17   4   5         29.75         16.04         7.09 o                         
 -16   4   5          9.07          8.74         4.56 o                         
 -15   4   5         16.16         13.37         4.00 o                         
 -14   4   5         70.66         71.44         4.89 o                         
 -13   4   5          9.30          6.74         2.85 o                         
 -12   4   5         11.15         10.68         2.69 o                         
 -11   4   5         21.97         20.90         2.61 o                         
 -10   4   5        171.81        165.88         4.41 o                         
  -9   4   5         29.05         27.91         2.17 o                         
  -8   4   5         98.08         97.03         3.09 o                         
  -7   4   5          3.29          3.27         1.89 o                         
  -6   4   5        393.32        377.03         4.94 o                         
  -5   4   5        911.29        938.97         9.22 o                         
  -4   4   5       1251.28       1274.44        10.74 o                         
  -3   4   5       4104.49       4259.93        26.78 o                         
  -2   4   5       1002.08       1101.61         8.53 o                         
  -1   4   5       5106.19       5314.64        28.32 o                         
   0   4   5        974.03       1045.29         7.82 o                         
   1   4   5        702.53        739.20         6.15 o                         
   2   4   5        729.31        735.70         6.67 o                         
   3   4   5         23.15         21.78         1.78 o                         
   4   4   5        279.20        278.33         4.46 o                         
   5   4   5        294.93        305.46         4.97 o                         
   6   4   5        198.52        202.51         5.54 o                         
   7   4   5        818.37        849.44        10.36 o                         
   8   4   5        183.26        188.09         6.28 o                         
   9   4   5        450.16        462.75        10.11 o                         
  10   4   5         41.18         36.68         4.70 o                         
  11   4   5        295.36        301.51         9.95 o                         
  12   4   5        125.06        126.96         8.17 o                         
  13   4   5        392.04        402.43        15.07 o                         
  14   4   5        386.75        426.82        22.16 o                         
 -17   5   5         48.91         56.76         8.77 o                         
 -16   5   5        638.76        612.32        14.63 o                         
 -15   5   5         86.35         86.76         6.19 o                         
 -14   5   5        681.62        693.64        12.64 o                         
 -13   5   5        614.51        600.08        12.65 o                         
 -12   5   5        560.30        566.78         9.37 o                         
 -11   5   5        950.99        936.14        12.67 o                         
 -10   5   5        803.00        789.09         9.82 o                         
  -9   5   5       1289.62       1277.09        12.48 o                         
  -8   5   5       1516.04       1526.71        17.25 o                         
  -7   5   5       2369.57       2364.30        23.06 o                         
  -6   5   5        994.32       1008.52        10.64 o                         
  -5   5   5       2107.91       2122.89        16.17 o                         
  -4   5   5        504.63        540.99         8.35 o                         
  -3   5   5        507.46        515.43         5.93 o                         
  -2   5   5       2578.84       2692.33        17.19 o                         
  -1   5   5         67.91         65.10         2.51 o                         
   0   5   5       3861.80       3886.11        21.90 o                         
   1   5   5         65.40         65.77         2.29 o                         
   2   5   5       1122.52       1111.31         8.56 o                         
   3   5   5         37.74         37.64         2.22 o                         
   4   5   5        156.13        166.74         4.19 o                         
   5   5   5         90.60         92.41         3.49 o                         
   6   5   5        239.94        269.41         8.04 o                         
   7   5   5        166.02        172.52         5.45 o                         
   8   5   5         68.34         68.86         4.77 o                         
   9   5   5         96.00         93.88         5.62 o                         
  10   5   5          0.82         -0.45         3.99 o                         
  11   5   5         58.84         54.35         6.14 o                         
  12   5   5          8.65          7.04         5.91 o                         
  13   5   5         20.51         16.57         6.53 o                         
 -17   6   5          6.46          6.74         5.98 o                         
 -16   6   5          0.13          0.33         5.28 o                         
 -15   6   5          4.33          4.16         4.48 o                         
 -14   6   5          5.47          5.46         3.55 o                         
 -13   6   5          0.01          0.98         3.06 o                         
 -12   6   5         36.69         30.76         3.78 o                         
 -11   6   5         48.68         46.41         3.49 o                         
 -10   6   5        414.52        414.76         7.00 o                         
  -9   6   5        125.50        125.49         5.71 o                         
  -8   6   5        295.61        309.25         6.93 o                         
  -7   6   5        304.69        309.59         6.90 o                         
  -6   6   5         19.30         22.85         3.61 o                         
  -5   6   5        361.55        354.78         7.21 o                         
  -4   6   5        176.86        172.65         3.72 o                         
  -3   6   5         37.98         49.05         2.41 o                         
  -2   6   5        507.05        490.01         6.95 o                         
  -1   6   5         47.69         70.95         2.85 o                         
   0   6   5        240.82        234.33         4.34 o                         
   1   6   5        771.03        798.79         7.55 o                         
   2   6   5        525.66        532.92         6.58 o                         
   3   6   5        967.31        978.81         9.20 o                         
   4   6   5       1356.18       1370.80        13.55 o                         
   5   6   5        260.59        251.06         6.16 o                         
   6   6   5        653.34        640.25        12.39 o                         
   7   6   5        146.48        154.58         6.14 o                         
   8   6   5        207.28        193.19         7.57 o                         
   9   6   5        249.46        248.81         8.69 o                         
  10   6   5        391.37        381.51        12.21 o                         
  11   6   5        286.54        287.01        11.68 o                         
  12   6   5        330.05        346.44        14.26 o                         
  13   6   5        210.03        219.56        24.27 o                         
 -16   7   5         50.73         39.75         9.00 o                         
 -15   7   5        971.64       1001.56        17.43 o                         
 -14   7   5        184.98        159.41         7.47 o                         
 -13   7   5        708.87        681.24        11.11 o                         
 -12   7   5        466.24        443.52         8.44 o                         
 -11   7   5        854.06        833.36        10.85 o                         
 -10   7   5        551.99        531.83         7.64 o                         
  -9   7   5       1713.89       1706.57        19.98 o                         
  -8   7   5        809.40        804.55        11.97 o                         
  -7   7   5       1674.91       1631.34        20.05 o                         
  -6   7   5       1431.38       1471.30        18.42 o                         
  -5   7   5       1192.98       1207.86        15.80 o                         
  -4   7   5        781.63        812.47         9.83 o                         
  -3   7   5        815.03        807.90        10.19 o                         
  -2   7   5          1.94          0.36         2.25 o                         
  -1   7   5        458.06        459.92         6.97 o                         
   0   7   5         99.82        104.30         3.62 o                         
   1   7   5        639.93        661.71         8.62 o                         
   2   7   5          0.96          0.59         2.00 o                         
   3   7   5        632.74        636.90         8.60 o                         
   4   7   5         55.58         51.91         3.67 o                         
   5   7   5        207.40        204.04         6.82 o                         
   6   7   5         84.94         88.34         5.31 o                         
   7   7   5         54.33         53.53         4.72 o                         
   8   7   5        197.71        199.39         8.34 o                         
   9   7   5          3.78          4.85         4.78 o                         
  10   7   5        109.77         94.03         7.51 o                         
  11   7   5         55.05         39.95         6.69 o                         
  12   7   5          0.13          5.57         7.01 o                         
 -15   8   5          0.17         -1.00         5.36 o                         
 -14   8   5          0.04          4.34         4.37 o                         
 -13   8   5          1.17          0.67         3.71 o                         
 -12   8   5         10.76          9.19         3.54 o                         
 -11   8   5          7.65          6.86         2.92 o                         
 -10   8   5          0.44         -4.51         4.51 o                         
  -9   8   5         82.07         80.44         6.94 o                         
  -8   8   5        189.01        188.18         9.10 o                         
  -7   8   5        155.16        147.38         7.86 o                         
  -6   8   5        468.49        464.66        11.46 o                         
  -5   8   5        186.70        189.11         8.10 o                         
  -4   8   5        470.19        474.93        10.68 o                         
  -3   8   5        383.71        371.61         8.40 o                         
  -2   8   5        578.74        585.84        10.38 o                         
  -1   8   5        207.40        187.47         5.69 o                         
   0   8   5        826.95        844.99        10.27 o                         
   1   8   5         99.12         92.44         4.18 o                         
   2   8   5       1066.81       1071.60        11.99 o                         
   3   8   5        266.08        260.48         6.28 o                         
   4   8   5       1038.28       1056.86        15.62 o                         
   5   8   5        327.22        314.22         9.29 o                         
   6   8   5        559.02        595.84        12.57 o                         
   7   8   5        119.52        109.08         6.95 o                         
   8   8   5        219.27        227.66        10.41 o                         
   9   8   5        120.16        119.23        12.26 o                         
  10   8   5        155.63        140.67        13.26 o                         
  11   8   5        122.61        120.28        11.36 o                         
 -14   9   5         36.60         31.11         5.47 o                         
 -13   9   5        450.06        450.15        12.00 o                         
 -12   9   5        132.99        118.30         6.24 o                         
 -11   9   5        460.05        475.00         9.55 o                         
 -10   9   5         68.96         69.04         8.70 o                         
  -9   9   5        404.52        410.77        13.65 o                         
  -8   9   5          2.36         -0.63         4.47 o                         
  -7   9   5        413.18        409.74        13.07 o                         
  -6   9   5         18.04         20.39         5.36 o                         
  -5   9   5        617.72        599.97        16.40 o                         
  -4   9   5        150.29        151.28         9.31 o                         
  -3   9   5       1536.38       1560.68        21.27 o                         
  -2   9   5          3.54          4.99         2.83 o                         
  -1   9   5       2332.91       2406.89        30.59 o                         
   0   9   5         96.66         92.81         4.86 o                         
   1   9   5       1042.20       1048.02        18.72 o                         
   2   9   5         49.89         57.77         3.73 o                         
   3   9   5         89.72        100.68         5.75 o                         
   4   9   5        170.26        190.03         7.50 o                         
   5   9   5         11.18         11.67         4.54 o                         
   6   9   5          6.28          1.00         5.32 o                         
   7   9   5          2.86          9.13         6.15 o                         
   8   9   5         49.27         48.14         7.87 o                         
   9   9   5          0.36          6.45         6.79 o                         
  10   9   5          2.99          6.26         7.19 o                         
 -13  10   5          4.07         -0.44         4.35 o                         
 -12  10   5         51.62         43.74         5.43 o                         
 -11  10   5         35.48         35.57         4.25 o                         
 -10  10   5         14.43         22.36         7.21 o                         
  -9  10   5         50.57         48.51         7.54 o                         
  -8  10   5          9.32          1.59         5.69 o                         
  -7  10   5         41.49         26.24         6.98 o                         
  -6  10   5        193.28        184.65        11.29 o                         
  -5  10   5         18.15          9.65         5.80 o                         
  -4  10   5        382.17        386.36        15.62 o                         
  -3  10   5         24.05         18.06         3.84 o                         
  -2  10   5        521.05        534.30        10.33 o                         
  -1  10   5        128.72        129.62         6.27 o                         
   0  10   5       1021.13       1048.05        15.55 o                         
   1  10   5        239.74        248.92         8.19 o                         
   2  10   5        706.32        687.74        19.35 o                         
   3  10   5         73.23         64.35         5.90 o                         
   4  10   5        279.84        285.42        12.28 o                         
   5  10   5          4.70          6.68         5.86 o                         
   6  10   5        747.66        779.46        19.63 o                         
   7  10   5         13.03          7.33         6.42 o                         
   8  10   5       1199.74       1226.69        30.60 o                         
   9  10   5         15.01          6.36        16.76 o                         
 -11  11   5        572.05        520.87        11.67 o                         
 -10  11   5         12.92          9.18         7.89 o                         
  -9  11   5        506.05        460.36        18.74 o                         
  -8  11   5          2.14          6.02         6.91 o                         
  -7  11   5        455.72        466.18        18.68 o                         
  -6  11   5         35.99         26.54         7.46 o                         
  -5  11   5        528.43        506.97        18.28 o                         
  -4  11   5         42.71         45.15         4.77 o                         
  -3  11   5        421.92        408.08        17.00 o                         
  -2  11   5        146.61        155.89         9.93 o                         
  -1  11   5        226.28        236.33         8.16 o                         
   0  11   5        355.09        362.58        11.20 o                         
   1  11   5        235.38        250.25        11.24 o                         
   2  11   5          0.74          4.08         5.25 o                         
   3  11   5        363.65        360.66        13.54 o                         
   4  11   5        131.17        140.98        11.91 o                         
   5  11   5        183.84        166.79        12.82 o                         
   6  11   5         25.18         25.52         6.95 o                         
   7  11   5          1.17         -2.64         6.49 o                         
  -9  12   5         62.25         58.29         9.96 o                         
  -8  12   5         46.42         62.48        10.00 o                         
  -7  12   5          6.15          5.83         7.37 o                         
  -6  12   5         67.78         51.33         8.61 o                         
  -5  12   5          3.86          7.40         4.12 o                         
  -4  12   5        121.96        121.13        12.40 o                         
  -3  12   5          4.09          9.25         5.30 o                         
  -2  12   5        272.67        288.56        12.19 o                         
  -1  12   5         40.17         45.77         9.10 o                         
   0  12   5        347.96        356.18        15.46 o                         
   1  12   5         42.15         44.94        10.87 o                         
   2  12   5        512.32        519.14        15.22 o                         
   3  12   5         23.35         21.44         7.88 o                         
   4  12   5        803.14        775.06        30.12 o                         
   5  12   5          0.16          2.31        15.60 o                         
  -5  13   5        493.14        506.13        24.94 o                         
  -4  13   5         30.43         24.39         6.48 o                         
  -3  13   5        349.76        362.56        15.54 o                         
  -2  13   5          7.02          5.90         6.73 o                         
  -1  13   5        131.39        139.47        11.55 o                         
   0  13   5          1.69          7.18        10.25 o                         
   1  13   5        100.81         98.80        24.85 o                         
 -18   0   6        649.32        688.21        31.58 o                         
 -16   0   6        302.12        278.38        18.37 o                         
 -14   0   6        241.99        276.30        29.12 o                         
 -12   0   6        790.01        820.44        16.50 o                         
 -10   0   6       1485.55       1513.26        19.48 o                         
  -8   0   6       1432.42       1431.72        17.48 o                         
  -6   0   6       3030.71       2949.93        29.07 o                         
  -4   0   6       4686.82       4677.63        38.50 o                         
  -2   0   6       2830.76       2844.98        24.62 o                         
   0   0   6       4394.55       4728.92        33.54 o                         
   2   0   6       2198.56       2275.33        23.00 o                         
   4   0   6          4.62          3.04         2.61 o                         
   6   0   6        131.60        126.18        10.25 o                         
   8   0   6        348.64        388.29        11.19 o                         
  10   0   6        298.64        287.20        11.62 o                         
  12   0   6         50.11         48.53         9.67 o                         
  14   0   6         76.49         96.15        13.31 o                         
 -19   1   6         33.03         28.55         7.30 o                         
 -18   1   6          4.55          3.18         6.18 o                         
 -17   1   6          9.71         10.94         5.89 o                         
 -16   1   6         44.34         38.27         5.93 o                         
 -15   1   6        169.51        167.11         9.78 o                         
 -14   1   6         55.37         58.51         6.12 o                         
 -13   1   6        655.55        651.60        12.94 o                         
 -12   1   6         51.45         39.76         3.51 o                         
 -11   1   6        750.22        761.68        10.21 o                         
 -10   1   6        413.57        419.88         6.92 o                         
  -9   1   6        881.32        826.29         8.68 o                         
  -8   1   6         23.06         29.92         2.51 o                         
  -7   1   6       1149.80       1064.51         9.41 o                         
  -6   1   6       1625.57       1797.95        13.23 o                         
  -5   1   6       2021.38       1971.23        14.01 o                         
  -4   1   6        765.19        911.71         7.83 o                         
  -3   1   6       2527.34       2505.51        15.31 o                         
  -2   1   6        280.92        310.35         3.76 o                         
  -1   1   6       2435.09       2371.40        16.18 o                         
   0   1   6       1562.25       1719.13        12.78 o                         
   1   1   6       3683.44       3588.62        21.22 o                         
   2   1   6        370.03        368.05         5.07 o                         
   3   1   6       3653.06       3590.06        23.43 o                         
   4   1   6          1.19          3.02         1.84 o                         
   5   1   6       2227.78       2147.51        17.47 o                         
   6   1   6         23.66         20.40         2.77 o                         
   7   1   6       1629.68       1631.83        16.23 o                         
   8   1   6         85.83         91.60         4.70 o                         
   9   1   6       1689.87       1706.17        19.61 o                         
  10   1   6          8.07          9.25         3.71 o                         
  11   1   6        943.74        986.44        15.01 o                         
  12   1   6         27.81         26.76         5.30 o                         
  13   1   6        357.73        359.37        14.07 o                         
  14   1   6         37.70         30.86         8.17 o                         
 -19   2   6          1.19         -0.52         7.05 o                         
 -18   2   6        431.28        467.00        14.65 o                         
 -17   2   6         16.64         14.64         5.60 o                         
 -16   2   6        876.67        872.13        17.35 o                         
 -15   2   6         99.20         93.28         8.23 o                         
 -14   2   6       1797.89       1800.20        20.79 o                         
 -13   2   6        288.75        289.53         7.65 o                         
 -12   2   6       1787.18       1769.36        24.73 o                         
 -11   2   6        459.49        472.86         7.97 o                         
 -10   2   6       1302.82       1274.65        13.26 o                         
  -9   2   6        855.86        819.86         7.82 o                         
  -8   2   6       1979.93       1893.27        15.10 o                         
  -7   2   6        788.23        742.06         7.33 o                         
  -6   2   6       2379.31       2308.74        15.99 o                         
  -5   2   6        126.13        118.69         2.74 o                         
  -4   2   6       1501.95       1430.21        10.41 o                         
  -3   2   6         95.26        114.85         3.70 o                         
  -2   2   6       1045.29       1002.49         7.83 o                         
  -1   2   6         25.35         36.09         1.88 o                         
   0   2   6        787.38        733.81         7.21 o                         
   1   2   6          0.23          0.49         1.16 o                         
   2   2   6        537.80        510.71         6.54 o                         
   3   2   6        122.28        114.96         3.09 o                         
   4   2   6        834.14        852.47         8.76 o                         
   5   2   6        132.15        128.94         4.13 o                         
   6   2   6        328.01        326.99         6.37 o                         
   7   2   6          0.73         -1.09         2.42 o                         
   8   2   6          1.37          0.65         2.67 o                         
   9   2   6         28.09         24.03         3.71 o                         
  10   2   6         21.89         21.17         4.23 o                         
  11   2   6          0.02          5.46         4.27 o                         
  12   2   6          1.69          2.51         4.66 o                         
  13   2   6          2.01         -3.34         5.94 o                         
  14   2   6         21.36         16.83        12.90 o                         
 -18   3   6          8.96         10.00         5.88 o                         
 -17   3   6         83.13         97.61         7.94 o                         
 -16   3   6          0.89          4.63         4.90 o                         
 -15   3   6          4.60          2.83         3.97 o                         
 -14   3   6          2.99          2.93         3.22 o                         
 -13   3   6         24.67         22.76         3.46 o                         
 -12   3   6         17.40         15.44         3.05 o                         
 -11   3   6         45.40         44.96         3.37 o                         
 -10   3   6        219.05        219.66         7.51 o                         
  -9   3   6        291.37        302.72         5.47 o                         
  -8   3   6       1629.02       1646.04        12.44 o                         
  -7   3   6        913.43        940.97         8.65 o                         
  -6   3   6       1431.88       1414.70        10.40 o                         
  -5   3   6       1548.88       1520.75        10.87 o                         
  -4   3   6        428.18        397.73         4.41 o                         
  -3   3   6       1795.66       1763.13        12.10 o                         
  -2   3   6       1056.01       1040.66         8.66 o                         
  -1   3   6       2780.24       2695.25        17.38 o                         
   0   3   6       2454.96       2442.88        16.34 o                         
   1   3   6       2008.81       1908.57        12.16 o                         
   2   3   6       1236.84       1208.05         9.05 o                         
   3   3   6       1454.42       1405.55        11.69 o                         
   4   3   6        496.88        502.46         6.38 o                         
   5   3   6       1790.39       1824.96        14.44 o                         
   6   3   6        283.48        296.75         5.68 o                         
   7   3   6       1571.06       1624.69        15.45 o                         
   8   3   6        237.39        265.93         7.28 o                         
   9   3   6        324.67        343.03         8.32 o                         
  10   3   6        106.52        108.64         6.21 o                         
  11   3   6        120.52        126.26         7.88 o                         
  12   3   6         49.65         45.37         6.22 o                         
  13   3   6        313.25        303.69        12.00 o                         
 -18   4   6        296.08        303.09        21.30 o                         
 -17   4   6        160.85        163.03        11.08 o                         
 -16   4   6        614.47        639.68        12.86 o                         
 -15   4   6        263.56        273.28        10.87 o                         
 -14   4   6        774.69        766.64        13.46 o                         
 -13   4   6        336.88        380.97         8.25 o                         
 -12   4   6       1157.09       1137.10        12.51 o                         
 -11   4   6        395.92        406.48         6.78 o                         
 -10   4   6       2178.76       2149.36        18.38 o                         
  -9   4   6        130.83        125.87         3.68 o                         
  -8   4   6       2222.80       2215.22        18.91 o                         
  -7   4   6        182.42        177.17         4.87 o                         
  -6   4   6       1176.53       1154.41        11.24 o                         
  -5   4   6       2062.38       2064.66        16.91 o                         
  -4   4   6       1503.21       1517.45        12.70 o                         
  -3   4   6       2650.26       2670.08        15.83 o                         
  -2   4   6       1845.32       1859.60        12.21 o                         
  -1   4   6        576.03        557.91         5.84 o                         
   0   4   6        234.36        230.25         3.95 o                         
   1   4   6        165.99        180.79         3.93 o                         
   2   4   6          2.65          3.14         1.47 o                         
   3   4   6         28.44         31.07         2.08 o                         
   4   4   6         80.64         77.58         3.29 o                         
   5   4   6         40.35         32.46         2.66 o                         
   6   4   6        148.83        142.61         4.75 o                         
   7   4   6         45.61         42.47         3.93 o                         
   8   4   6         52.66         55.61         4.06 o                         
   9   4   6          3.06         -1.08         3.43 o                         
  10   4   6        161.89        169.59         7.82 o                         
  11   4   6         15.10         13.90         4.88 o                         
  12   4   6         11.38          9.26         5.05 o                         
  13   4   6          9.45          8.67         6.59 o                         
 -18   5   6          2.40         -4.77        13.00 o                         
 -17   5   6        127.34        132.98        10.65 o                         
 -16   5   6         13.35         11.82         5.78 o                         
 -15   5   6         64.41         67.71         5.69 o                         
 -14   5   6          3.06          2.88         3.43 o                         
 -13   5   6         55.47         51.47         4.17 o                         
 -12   5   6         65.30         54.08         4.89 o                         
 -11   5   6          6.14          3.32         2.85 o                         
 -10   5   6        141.76        126.72         4.41 o                         
  -9   5   6        420.33        418.83         6.42 o                         
  -8   5   6          2.16          1.23         2.48 o                         
  -7   5   6        671.97        691.20        11.99 o                         
  -6   5   6         88.86         79.68         3.79 o                         
  -5   5   6        810.43        826.70         9.94 o                         
  -4   5   6       1369.52       1313.53        11.15 o                         
  -3   5   6       1964.54       1979.77        15.62 o                         
  -2   5   6       1898.65       1825.58        12.47 o                         
  -1   5   6       2272.38       2274.63        15.63 o                         
   0   5   6        325.55        326.56         4.58 o                         
   1   5   6        966.68        995.96         8.36 o                         
   2   5   6        273.97        284.96         4.52 o                         
   3   5   6        662.85        661.96         7.41 o                         
   4   5   6       1017.75       1046.33        11.02 o                         
   5   5   6        212.54        225.44         5.82 o                         
   6   5   6        729.48        744.33         9.37 o                         
   7   5   6         24.27         28.66         3.49 o                         
   8   5   6        264.08        278.63         8.88 o                         
   9   5   6        181.22        173.25         9.00 o                         
  10   5   6        209.31        222.62        14.75 o                         
  11   5   6        513.05        555.92        14.28 o                         
  12   5   6        121.57        111.57         8.31 o                         
 -17   6   6         76.34         69.56         8.12 o                         
 -16   6   6        644.07        638.59        20.46 o                         
 -15   6   6         92.54         79.80         6.64 o                         
 -14   6   6        382.66        392.81        12.56 o                         
 -13   6   6        364.66        358.94         8.40 o                         
 -12   6   6        332.93        334.75         7.77 o                         
 -11   6   6       1072.07       1091.27        13.19 o                         
 -10   6   6        888.36        877.48        10.68 o                         
  -9   6   6       2265.79       2330.20        36.56 o                         
  -8   6   6       1151.80       1144.98        14.89 o                         
  -7   6   6       1945.40       1996.06        25.77 o                         
  -6   6   6        906.07        931.92        12.19 o                         
  -5   6   6        322.53        338.79         5.96 o                         
  -4   6   6        619.42        634.00         8.35 o                         
  -3   6   6         19.81         22.18         2.35 o                         
  -2   6   6        277.26        273.49         4.77 o                         
  -1   6   6        231.50        235.82         4.82 o                         
   0   6   6        307.14        318.59         4.88 o                         
   1   6   6        405.99        393.53         8.22 o                         
   2   6   6        338.19        345.15         6.36 o                         
   3   6   6         77.31         70.67         3.32 o                         
   4   6   6          0.33         -0.69         2.31 o                         
   5   6   6         80.98         81.04         4.58 o                         
   6   6   6        116.45        116.28         5.83 o                         
   7   6   6         82.38         82.00         5.66 o                         
   8   6   6         15.12         18.51         4.65 o                         
   9   6   6          6.96          6.02         4.68 o                         
  10   6   6          9.27          6.75         4.88 o                         
  11   6   6          4.97          0.11         5.72 o                         
  12   6   6         55.89         56.19         7.60 o                         
 -16   7   6          1.12          1.46         5.57 o                         
 -15   7   6          6.63          2.17         5.02 o                         
 -14   7   6         10.43          9.96         3.94 o                         
 -13   7   6         23.20         16.58         3.64 o                         
 -12   7   6        269.48        239.93         6.74 o                         
 -11   7   6          7.10          6.36         2.62 o                         
 -10   7   6        149.43        151.02         6.42 o                         
  -9   7   6          4.17         -0.07         2.96 o                         
  -8   7   6          2.07          7.63         4.06 o                         
  -7   7   6        154.44        141.71         6.75 o                         
  -6   7   6         65.09         72.05         5.05 o                         
  -5   7   6        551.80        536.51         8.43 o                         
  -4   7   6         88.98        104.32         4.60 o                         
  -3   7   6        359.82        357.51         6.91 o                         
  -2   7   6         19.90         25.08         3.35 o                         
  -1   7   6        155.89        144.62         4.88 o                         
   0   7   6        326.94        342.12         5.61 o                         
   1   7   6        452.97        438.12         7.00 o                         
   2   7   6       1147.40       1172.58        13.72 o                         
   3   7   6        970.10       1000.27        15.47 o                         
   4   7   6        913.32        889.30        13.65 o                         
   5   7   6        937.82        935.01        13.33 o                         
   6   7   6        600.47        597.18        12.89 o                         
   7   7   6        495.14        511.31        12.61 o                         
   8   7   6        542.18        536.73        13.19 o                         
   9   7   6        172.35        176.11        10.17 o                         
  10   7   6        368.00        381.03        14.35 o                         
  11   7   6         20.19         15.11         6.66 o                         
 -15   8   6        668.21        652.40        24.22 o                         
 -14   8   6         44.47         38.74         5.29 o                         
 -13   8   6        334.02        315.82        13.34 o                         
 -12   8   6        494.00        481.88        11.02 o                         
 -11   8   6         83.61         78.10         4.58 o                         
 -10   8   6        331.24        321.61        13.42 o                         
  -9   8   6        129.78        129.92         8.58 o                         
  -8   8   6        416.12        407.45        12.14 o                         
  -7   8   6        319.71        331.79        10.81 o                         
  -6   8   6        685.37        666.67        13.74 o                         
  -5   8   6        609.26        607.05        13.93 o                         
  -4   8   6        181.14        201.36         6.56 o                         
  -3   8   6       1365.45       1383.66        20.59 o                         
  -2   8   6          5.39          3.10         3.45 o                         
  -1   8   6       1873.52       1939.38        21.58 o                         
   0   8   6          9.16         14.96         2.66 o                         
   1   8   6        671.37        668.86         9.84 o                         
   2   8   6          1.32          4.19         2.75 o                         
   3   8   6         33.51         34.31         4.11 o                         
   4   8   6          1.53          0.46         3.77 o                         
   5   8   6          8.29          7.56         3.66 o                         
   6   8   6         42.20         36.65         5.87 o                         
   7   8   6          6.85          6.62         5.05 o                         
   8   8   6        116.93        117.42         8.49 o                         
   9   8   6          5.14          0.12         5.58 o                         
  10   8   6         38.51         35.37        11.76 o                         
 -14   9   6         40.39         40.84         5.51 o                         
 -13   9   6         46.84         48.15         5.13 o                         
 -12   9   6          5.55          4.07         3.54 o                         
 -11   9   6        143.44        125.26         6.68 o                         
 -10   9   6         10.76          9.45         6.14 o                         
  -9   9   6         32.72         28.07         5.91 o                         
  -8   9   6        430.05        439.74        13.87 o                         
  -7   9   6         20.83         18.93         5.42 o                         
  -6   9   6        596.31        593.96        16.64 o                         
  -5   9   6         73.89         79.87         7.76 o                         
  -4   9   6        518.17        570.83        15.80 o                         
  -3   9   6         92.97         91.49         7.36 o                         
  -2   9   6        794.63        813.02        12.65 o                         
  -1   9   6        216.19        228.64         7.38 o                         
   0   9   6        809.61        815.13        14.44 o                         
   1   9   6        234.81        237.32         7.66 o                         
   2   9   6        474.43        469.40        10.18 o                         
   3   9   6         10.72         10.03         3.71 o                         
   4   9   6        393.95        414.41        10.29 o                         
   5   9   6         22.67         15.88         5.13 o                         
   6   9   6        343.29        346.82        12.39 o                         
   7   9   6        301.57        284.81        14.12 o                         
   8   9   6        260.60        246.61        13.69 o                         
   9   9   6        255.73        277.08        15.29 o                         
 -13  10   6        562.97        533.59        17.59 o                         
 -12  10   6         31.49         18.52         4.19 o                         
 -11  10   6        748.25        739.14        22.35 o                         
 -10  10   6        103.35         98.81        10.15 o                         
  -9  10   6        403.59        419.31        16.72 o                         
  -8  10   6        106.90        101.07         9.02 o                         
  -7  10   6        195.30        200.56        17.60 o                         
  -6  10   6          6.31          3.11         5.73 o                         
  -5  10   6        537.98        548.07        16.53 o                         
  -4  10   6         84.94         74.63         7.91 o                         
  -3  10   6        425.46        416.21        11.63 o                         
  -2  10   6        234.21        231.55         8.01 o                         
  -1  10   6         22.08         20.71         4.26 o                         
   0  10   6        289.10        305.16        11.27 o                         
   1  10   6         79.16         72.22         5.46 o                         
   2  10   6        259.75        263.83        11.12 o                         
   3  10   6        523.84        518.78        14.64 o                         
   4  10   6         49.97         63.33         7.20 o                         
   5  10   6        219.55        219.72        11.98 o                         
   6  10   6         33.54         34.41         7.25 o                         
   7  10   6          0.69          7.87         6.96 o                         
   8  10   6        114.36        111.09        10.69 o                         
 -11  11   6         46.07         32.74         9.37 o                         
 -10  11   6        307.82        333.91        17.44 o                         
  -9  11   6          0.52         -6.67         6.67 o                         
  -8  11   6        405.84        409.11        17.94 o                         
  -7  11   6          0.07         -1.77         6.11 o                         
  -6  11   6        172.26        162.13        11.49 o                         
  -5  11   6         42.38         44.40         7.75 o                         
  -4  11   6        167.98        166.53         7.75 o                         
  -3  11   6          9.17         10.18         4.53 o                         
  -2  11   6        698.23        676.31        18.28 o                         
  -1  11   6          5.16          0.37         3.90 o                         
   0  11   6       1181.13       1211.87        46.27 o                         
   1  11   6         16.39         10.99         5.15 o                         
   2  11   6        818.13        846.42        20.77 o                         
   3  11   6         55.62         36.75        10.54 o                         
   4  11   6        571.83        560.83        19.97 o                         
   5  11   6         19.48         16.28         7.58 o                         
   6  11   6        593.03        618.80        36.09 o                         
  -9  12   6        516.40        556.84        26.18 o                         
  -8  12   6          0.05          9.51         7.77 o                         
  -7  12   6        640.65        615.89        21.35 o                         
  -6  12   6         58.16         39.53         7.99 o                         
  -5  12   6        378.79        363.73        26.49 o                         
  -4  12   6         28.88         18.80         5.23 o                         
  -3  12   6        132.35        145.98        10.32 o                         
  -2  12   6         11.06         11.82         6.04 o                         
  -1  12   6         88.73        104.71         9.95 o                         
   0  12   6         78.74         58.64         8.66 o                         
   1  12   6         47.27         44.29         6.98 o                         
   2  12   6         63.86         66.44        10.02 o                         
   3  12   6         10.46          4.13         7.45 o                         
   4  12   6          1.39          0.58        17.33 o                         
  -3  13   6         49.88         54.54        10.11 o                         
  -2  13   6        260.84        242.69        26.58 o                         
 -19   0   7          5.63          7.40         8.66 o                         
 -17   0   7          9.64         13.80         8.02 o                         
 -15   0   7         33.94         37.98        13.25 o                         
 -13   0   7        329.38        324.13        13.21 o                         
 -11   0   7        219.37        211.71        12.68 o                         
  -9   0   7        911.91        830.37        12.94 o                         
  -7   0   7       5829.11       5683.37        57.30 o                         
  -5   0   7       8081.16       8329.60        66.05 o                         
  -3   0   7       2678.36       2775.13        24.81 o                         
  -1   0   7       5546.03       5628.52        46.21 o                         
   1   0   7       9517.02       9429.72        75.32 o                         
   3   0   7       4651.75       4553.01        40.61 o                         
   5   0   7       1066.32       1050.02        15.59 o                         
   7   0   7        486.74        501.34        12.52 o                         
   9   0   7        436.01        425.81        13.06 o                         
  11   0   7        498.76        548.37        17.52 o                         
  13   0   7        406.60        449.01        22.64 o                         
 -19   1   7          2.72         -5.69         5.69 o                         
 -18   1   7        386.67        418.62        14.92 o                         
 -17   1   7          4.56          4.10         5.63 o                         
 -16   1   7        774.18        805.50        16.51 o                         
 -15   1   7          5.89          5.59         4.52 o                         
 -14   1   7       1475.46       1552.93        21.94 o                         
 -13   1   7         27.36         20.60         3.38 o                         
 -12   1   7       1129.54       1182.34        13.72 o                         
 -11   1   7        521.92        511.46         8.34 o                         
 -10   1   7       1635.56       1657.40        14.19 o                         
  -9   1   7        315.89        298.86         5.40 o                         
  -8   1   7       4267.91       4233.24        27.67 o                         
  -7   1   7          3.21          2.13         1.49 o                         
  -6   1   7       6633.10       6589.52        39.71 o                         
  -5   1   7         57.88         66.03         2.50 o                         
  -4   1   7       2812.05       2846.94        19.06 o                         
  -3   1   7        390.58        411.37         4.46 o                         
  -2   1   7       1293.26       1293.46        10.09 o                         
  -1   1   7        184.93        188.22         3.66 o                         
   0   1   7        834.22        869.93         8.38 o                         
   1   1   7        340.56        321.71         4.15 o                         
   2   1   7         32.68         35.09         2.02 o                         
   3   1   7        632.95        569.46         7.43 o                         
   4   1   7         59.44         56.88         3.06 o                         
   5   1   7        127.96        121.98         4.57 o                         
   6   1   7         53.28         63.53         3.96 o                         
   7   1   7         95.51         94.95         4.78 o                         
   8   1   7         10.95         13.53         3.40 o                         
   9   1   7         82.55         85.31         4.85 o                         
  10   1   7         19.41         15.21         4.23 o                         
  11   1   7         10.39         19.23         5.15 o                         
  12   1   7         37.42         27.90         6.73 o                         
  13   1   7         33.16         30.78         7.44 o                         
 -19   2   7          4.09         -2.90         6.50 o                         
 -18   2   7          0.40          1.09         5.73 o                         
 -17   2   7         29.58         34.15         6.10 o                         
 -16   2   7        296.40        281.89        11.32 o                         
 -15   2   7         36.70         28.92         5.30 o                         
 -14   2   7        391.46        393.45         9.85 o                         
 -13   2   7         44.79         47.25         4.30 o                         
 -12   2   7         31.45         24.53         3.45 o                         
 -11   2   7        424.39        429.34         8.16 o                         
 -10   2   7        173.82        166.29         5.12 o                         
  -9   2   7       1118.31       1171.50        11.21 o                         
  -8   2   7        373.80        393.44         5.18 o                         
  -7   2   7       1257.49       1230.17         9.93 o                         
  -6   2   7         18.96         18.83         1.71 o                         
  -5   2   7       2131.32       2004.68        13.38 o                         
  -4   2   7         29.77         29.05         1.76 o                         
  -3   2   7       4632.50       4340.44        26.10 o                         
  -2   2   7        482.41        479.22         5.70 o                         
  -1   2   7       4599.85       4409.86        28.05 o                         
   0   2   7         64.06         48.83         2.49 o                         
   1   2   7       2478.04       2382.50        15.70 o                         
   2   2   7          0.87          1.87         1.46 o                         
   3   2   7       2155.39       2089.47        15.24 o                         
   4   2   7         51.74         55.35         2.97 o                         
   5   2   7       2087.29       2039.79        17.39 o                         
   6   2   7        285.91        289.61         5.85 o                         
   7   2   7       1494.11       1455.83        14.83 o                         
   8   2   7        341.75        349.91         7.73 o                         
   9   2   7        672.35        692.09        11.99 o                         
  10   2   7        223.34        205.46         8.74 o                         
  11   2   7        144.82        134.76         7.75 o                         
  12   2   7         79.27         75.38         6.85 o                         
  13   2   7         66.66         61.22         9.02 o                         
 -18   3   7        394.74        420.25        15.06 o                         
 -17   3   7        204.02        224.65        10.69 o                         
 -16   3   7        421.45        455.49        13.05 o                         
 -15   3   7        245.51        258.73         8.71 o                         
 -14   3   7        509.27        495.31        10.16 o                         
 -13   3   7        306.15        323.61         8.11 o                         
 -12   3   7       1982.89       1939.70        20.03 o                         
 -11   3   7        140.24        145.33         6.66 o                         
 -10   3   7       2404.44       2433.95        22.19 o                         
  -9   3   7          1.18          1.49         2.03 o                         
  -8   3   7        484.69        484.02         6.91 o                         
  -7   3   7         26.28         32.50         2.11 o                         
  -6   3   7        280.51        254.98         4.18 o                         
  -5   3   7          3.09          1.83         1.30 o                         
  -4   3   7       1381.26       1294.62         9.93 o                         
  -3   3   7        226.04        203.31         3.76 o                         
  -2   3   7        444.03        421.64         4.89 o                         
  -1   3   7        781.78        744.53         7.63 o                         
   0   3   7         36.92         36.44         2.24 o                         
   1   3   7       1150.63       1135.84        10.02 o                         
   2   3   7        118.17        115.57         3.54 o                         
   3   3   7        561.20        556.82         7.16 o                         
   4   3   7        115.70        101.89         4.51 o                         
   5   3   7         33.95         36.59         3.47 o                         
   6   3   7          0.70          0.89         2.30 o                         
   7   3   7          3.56          3.31         2.73 o                         
   8   3   7         43.40         45.44         4.26 o                         
   9   3   7        100.32        100.38         5.67 o                         
  10   3   7         83.46         86.23         6.15 o                         
  11   3   7         35.84         22.38         5.73 o                         
  12   3   7         53.88         52.38         6.74 o                         
  13   3   7         19.96         22.70        17.04 o                         
 -18   4   7         45.82         34.30         7.63 o                         
 -17   4   7         21.67         16.78         6.77 o                         
 -16   4   7         33.75         32.07         6.87 o                         
 -15   4   7         40.04         39.25         4.60 o                         
 -14   4   7        120.24        119.58         6.00 o                         
 -13   4   7         57.88         59.86         4.48 o                         
 -12   4   7        416.09        435.55         8.44 o                         
 -11   4   7        272.73        276.43         6.65 o                         
 -10   4   7        363.38        359.09         6.84 o                         
  -9   4   7        302.92        311.69         6.49 o                         
  -8   4   7        356.88        340.10         5.05 o                         
  -7   4   7        252.59        254.49         4.11 o                         
  -6   4   7        433.63        427.94         5.24 o                         
  -5   4   7        574.22        549.73         5.53 o                         
  -4   4   7        151.95        165.36         4.34 o                         
  -3   4   7       2086.27       2003.02        14.61 o                         
  -2   4   7        220.12        236.76         3.65 o                         
  -1   4   7       1335.56       1279.32        10.19 o                         
   0   4   7        503.17        504.32         5.65 o                         
   1   4   7        430.68        413.32         5.57 o                         
   2   4   7        390.14        385.88         5.48 o                         
   3   4   7        817.14        841.09         9.60 o                         
   4   4   7        414.81        414.13         6.84 o                         
   5   4   7       1075.92       1096.14        11.37 o                         
   6   4   7        785.10        831.80        10.17 o                         
   7   4   7        582.41        575.78         9.83 o                         
   8   4   7        375.46        388.63         8.78 o                         
   9   4   7        419.00        426.93        12.94 o                         
  10   4   7         55.06         54.48         5.87 o                         
  11   4   7        496.20        501.16        14.32 o                         
  12   4   7         95.74        104.39        12.02 o                         
 -18   5   7        398.53        408.92        18.07 o                         
 -17   5   7         89.72        107.68        11.25 o                         
 -16   5   7        399.82        410.91        12.25 o                         
 -15   5   7        352.47        353.59        10.93 o                         
 -14   5   7        242.41        229.71         8.91 o                         
 -13   5   7        456.10        454.91        10.31 o                         
 -12   5   7        269.73        267.52         7.48 o                         
 -11   5   7        147.93        144.87         5.22 o                         
 -10   5   7        571.06        557.79         8.41 o                         
  -9   5   7        237.35        223.51         4.99 o                         
  -8   5   7        391.25        398.88         8.51 o                         
  -7   5   7        627.57        619.25         9.03 o                         
  -6   5   7         18.01         13.19         2.41 o                         
  -5   5   7        559.30        559.74        10.78 o                         
  -4   5   7          5.86          3.84         1.51 o                         
  -3   5   7        345.55        331.06         5.10 o                         
  -2   5   7        357.67        365.09         5.22 o                         
  -1   5   7         89.77         81.24         2.97 o                         
   0   5   7        467.69        455.02         6.56 o                         
   1   5   7         50.28         55.29         2.90 o                         
   2   5   7        220.13        224.69         5.23 o                         
   3   5   7          3.29          5.18         2.20 o                         
   4   5   7        181.90        174.29         5.85 o                         
   5   5   7        288.31        304.52         7.47 o                         
   6   5   7         10.55         10.35         3.26 o                         
   7   5   7         38.94         42.03         4.67 o                         
   8   5   7         51.12         52.39         5.62 o                         
   9   5   7        108.70         98.93         7.18 o                         
  10   5   7         19.31         14.00         5.34 o                         
  11   5   7         75.80         79.97         7.60 o                         
  12   5   7         28.71         23.11         7.01 o                         
 -17   6   7          6.75          4.52         6.15 o                         
 -16   6   7         58.52         49.15         6.35 o                         
 -15   6   7         23.20         21.00         4.90 o                         
 -14   6   7         20.10         16.51         4.34 o                         
 -13   6   7        392.03        394.25         8.98 o                         
 -12   6   7        111.85        115.49         5.17 o                         
 -11   6   7        375.74        361.51        10.02 o                         
 -10   6   7        387.53        376.79         6.69 o                         
  -9   6   7        111.58         97.26         5.73 o                         
  -8   6   7        459.56        444.25        10.34 o                         
  -7   6   7        243.86        228.73         6.67 o                         
  -6   6   7        868.48        856.13        10.61 o                         
  -5   6   7        249.61        261.62         6.72 o                         
  -4   6   7       1070.24       1067.83        12.40 o                         
  -3   6   7         31.71         40.70         2.65 o                         
  -2   6   7        396.32        382.86         7.17 o                         
  -1   6   7        134.20        137.76         4.02 o                         
   0   6   7        360.96        378.27         6.20 o                         
   1   6   7        569.40        573.59         8.42 o                         
   2   6   7       1085.96       1109.36        13.32 o                         
   3   6   7        486.21        484.40         8.01 o                         
   4   6   7        699.76        723.91        12.01 o                         
   5   6   7        376.54        385.94         8.97 o                         
   6   6   7        138.42        139.31         6.12 o                         
   7   6   7        427.90        418.86        11.46 o                         
   8   6   7        335.18        350.10        11.46 o                         
   9   6   7        339.49        347.61        11.76 o                         
  10   6   7        582.33        613.35        15.63 o                         
  11   6   7        231.17        230.14        10.73 o                         
 -16   7   7        241.34        234.72        12.38 o                         
 -15   7   7        273.16        273.89        12.23 o                         
 -14   7   7        406.68        392.78        16.65 o                         
 -13   7   7         97.17        100.44         7.83 o                         
 -12   7   7         90.77         88.52         4.73 o                         
 -11   7   7        502.93        488.65         8.13 o                         
 -10   7   7          2.54          4.95         3.81 o                         
  -9   7   7       1271.92       1248.07        16.71 o                         
  -8   7   7        131.02        120.33         5.21 o                         
  -7   7   7       1081.04       1107.00        13.69 o                         
  -6   7   7        495.86        503.74         8.56 o                         
  -5   7   7        572.04        572.57         8.58 o                         
  -4   7   7        203.96        209.97         7.67 o                         
  -3   7   7        171.94        176.43         7.63 o                         
  -2   7   7         90.89         95.44         6.03 o                         
  -1   7   7         91.02         99.39         3.84 o                         
   0   7   7        138.92        148.89         5.02 o                         
   1   7   7         41.52         45.24         3.47 o                         
   2   7   7         51.88         46.64         3.86 o                         
   3   7   7         42.38         56.18         4.86 o                         
   4   7   7          1.26          3.49         3.97 o                         
   5   7   7        236.93        257.33         8.99 o                         
   6   7   7         23.56         25.37         5.18 o                         
   7   7   7         96.39         93.66         7.12 o                         
   8   7   7         27.72         11.36         5.30 o                         
   9   7   7         54.26         58.50         7.11 o                         
  10   7   7         13.77         16.82         6.78 o                         
 -15   8   7         16.16         13.31         5.13 o                         
 -14   8   7         52.71         49.29         6.12 o                         
 -13   8   7          4.76         -1.28         3.72 o                         
 -12   8   7          6.92          0.79         3.41 o                         
 -11   8   7          9.12          5.98         2.91 o                         
 -10   8   7         19.81         21.76         6.15 o                         
  -9   8   7        510.60        489.69        13.12 o                         
  -8   8   7        174.75        188.70         9.21 o                         
  -7   8   7        846.38        863.59        16.35 o                         
  -6   8   7        591.31        589.10        17.88 o                         
  -5   8   7        427.38        443.65         9.40 o                         
  -4   8   7       1153.98       1222.03        16.89 o                         
  -3   8   7         45.58         38.89         4.32 o                         
  -2   8   7       1358.72       1412.90        21.11 o                         
  -1   8   7          1.53          1.23         2.67 o                         
   0   8   7       1323.41       1340.14        14.73 o                         
   1   8   7         77.97         84.16         4.55 o                         
   2   8   7       1542.23       1595.43        19.07 o                         
   3   8   7        297.59        304.27         8.64 o                         
   4   8   7       1185.93       1236.28        19.01 o                         
   5   8   7        232.20        240.19         8.87 o                         
   6   8   7        358.44        365.81        11.96 o                         
   7   8   7        208.95        209.87         9.95 o                         
   8   8   7         82.67         72.77        10.45 o                         
   9   8   7        207.55        213.05        11.53 o                         
 -14   9   7         47.44         49.86         5.53 o                         
 -13   9   7        806.03        794.02        20.43 o                         
 -12   9   7        164.42        170.09         6.44 o                         
 -11   9   7        753.05        788.82        19.87 o                         
 -10   9   7        137.13        154.28        10.92 o                         
  -9   9   7        467.35        486.21        13.93 o                         
  -8   9   7        144.63        136.89         8.66 o                         
  -7   9   7        391.60        385.24        12.28 o                         
  -6   9   7        373.06        380.71        27.19 o                         
  -5   9   7        567.55        573.20        17.92 o                         
  -4   9   7        177.61        195.00        11.93 o                         
  -3   9   7        683.73        679.84        19.17 o                         
  -2   9   7          2.66         -1.92         3.38 o                         
  -1   9   7        243.56        229.52         8.33 o                         
   0   9   7          0.91         -1.29         3.14 o                         
   1   9   7          0.70          3.62         3.39 o                         
   2   9   7         54.50         59.94         5.19 o                         
   3   9   7          6.53         10.37         4.63 o                         
   4   9   7         20.95         19.32         4.65 o                         
   5   9   7          0.98         -4.81         4.81 o                         
   6   9   7          0.99          3.68         5.29 o                         
   7   9   7         11.95         12.23         6.84 o                         
   8   9   7          1.62         -2.82         6.55 o                         
 -13  10   7         37.97         33.19         7.65 o                         
 -12  10   7         75.84         62.20         6.09 o                         
 -11  10   7         59.66         48.84         9.17 o                         
 -10  10   7        152.59        130.77        10.21 o                         
  -9  10   7          4.89          5.31         6.08 o                         
  -8  10   7        269.60        279.29        14.67 o                         
  -7  10   7         31.53         28.53         7.26 o                         
  -6  10   7        386.85        391.04        15.29 o                         
  -5  10   7          5.89          7.54         6.07 o                         
  -4  10   7        849.21        881.13        20.44 o                         
  -3  10   7        225.51        212.14         9.39 o                         
  -2  10   7       2164.49       2204.60        27.44 o                         
  -1  10   7        796.02        783.55        13.04 o                         
   0  10   7       1798.68       1836.83        22.31 o                         
   1  10   7        414.45        407.38        15.78 o                         
   2  10   7        274.04        283.23        11.34 o                         
   3  10   7         25.85         28.78         6.10 o                         
   4  10   7        122.69        135.11         9.77 o                         
   5  10   7          2.99          7.84         6.20 o                         
   6  10   7        556.88        578.66        18.00 o                         
   7  10   7          3.19          9.17         6.96 o                         
 -11  11   7        604.75        579.38        20.67 o                         
 -10  11   7          3.67          6.33         7.86 o                         
  -9  11   7        628.18        632.08        20.54 o                         
  -8  11   7          0.95         -6.30         6.30 o                         
  -7  11   7        520.28        510.64        24.60 o                         
  -6  11   7         10.78          2.64         6.34 o                         
  -5  11   7        326.12        325.12         9.87 o                         
  -4  11   7         15.42         11.31         4.92 o                         
  -3  11   7        138.47        156.21        12.26 o                         
  -2  11   7        187.72        193.75        11.68 o                         
  -1  11   7        116.43        113.19         6.31 o                         
   0  11   7         33.18         31.83         4.69 o                         
   1  11   7        208.37        218.09        11.15 o                         
   2  11   7         25.90         17.32         8.30 o                         
   3  11   7        125.78        135.85        12.26 o                         
   4  11   7         26.86         12.34         7.92 o                         
   5  11   7          0.39         -7.31         7.31 o                         
  -8  12   7        357.93        355.48        20.60 o                         
  -7  12   7          3.43         -3.41         7.34 o                         
  -6  12   7        335.59        299.36        17.83 o                         
  -5  12   7         91.85         97.92         9.92 o                         
  -4  12   7        271.30        256.28        11.16 o                         
  -3  12   7         28.92         18.26         5.82 o                         
  -2  12   7        185.48        189.41        10.76 o                         
  -1  12   7         10.54         10.45         5.44 o                         
   0  12   7        246.42        243.19        28.61 o                         
   1  12   7         39.93         30.53         6.67 o                         
   2  12   7        612.09        648.95        25.06 o                         
 -18   0   8       1004.89       1079.57        29.71 o                         
 -16   0   8       1355.24       1412.91        47.35 o                         
 -14   0   8        775.26        823.19        31.28 o                         
 -12   0   8        275.61        299.61        12.33 o                         
 -10   0   8        455.48        468.53        10.11 o                         
  -8   0   8       1717.46       1792.99        19.61 o                         
  -6   0   8       2004.06       2079.13        21.00 o                         
  -4   0   8        305.48        331.57         6.19 o                         
  -2   0   8        604.75        638.85        10.66 o                         
   0   0   8       2145.07       2091.94        19.51 o                         
   2   0   8        880.68        802.20        11.62 o                         
   4   0   8          2.03          2.72         3.16 o                         
   6   0   8          0.34         -1.92         3.92 o                         
   8   0   8         10.80         11.99         5.27 o                         
  10   0   8        126.10        133.16         9.54 o                         
  12   0   8        196.49        175.49        21.75 o                         
 -19   1   8          9.58          0.62         6.06 o                         
 -18   1   8          0.72         -3.35         5.83 o                         
 -17   1   8         64.61         60.77         7.53 o                         
 -16   1   8          1.63          4.05         5.01 o                         
 -15   1   8        337.77        349.06        11.20 o                         
 -14   1   8          1.42          4.72         4.33 o                         
 -13   1   8        469.85        513.63        12.50 o                         
 -12   1   8         10.87          6.09         2.92 o                         
 -11   1   8        639.29        656.37         9.55 o                         
 -10   1   8        229.35        198.18         4.98 o                         
  -9   1   8       1244.17       1238.31        11.48 o                         
  -8   1   8        669.39        623.90         7.79 o                         
  -7   1   8       2115.17       2087.23        15.83 o                         
  -6   1   8         52.73         50.65         3.09 o                         
  -5   1   8       3043.48       3031.19        19.64 o                         
  -4   1   8        261.55        254.15         3.76 o                         
  -3   1   8       3445.47       3497.38        22.27 o                         
  -2   1   8         22.45         21.29         1.87 o                         
  -1   1   8       2800.60       2807.54        19.77 o                         
   0   1   8        162.18        129.53         3.56 o                         
   1   1   8       2232.85       2267.67        16.61 o                         
   2   1   8        146.03        121.31         3.50 o                         
   3   1   8       1262.71       1245.12        11.67 o                         
   4   1   8        112.13        108.15         3.82 o                         
   5   1   8        862.07        867.06         9.59 o                         
   6   1   8         55.58         49.02         3.72 o                         
   7   1   8        972.45       1008.14        13.27 o                         
   8   1   8          0.22          4.25         3.34 o                         
   9   1   8        760.92        817.99        12.64 o                         
  10   1   8         34.34         31.38         5.11 o                         
  11   1   8        334.68        350.73        11.71 o                         
  12   1   8         75.56         72.83         8.59 o                         
 -19   2   8          2.65          9.24         6.76 o                         
 -18   2   8        202.96        217.81        12.25 o                         
 -17   2   8         30.84         19.75         5.80 o                         
 -16   2   8        247.76        257.79        13.57 o                         
 -15   2   8        338.76        340.99        12.88 o                         
 -14   2   8        727.73        738.69        16.30 o                         
 -13   2   8        490.78        499.01        11.44 o                         
 -12   2   8       1245.85       1236.71        15.17 o                         
 -11   2   8        492.24        496.89         8.92 o                         
 -10   2   8       1533.85       1509.37        15.09 o                         
  -9   2   8       1028.34        973.53        10.28 o                         
  -8   2   8       1350.86       1292.77        11.31 o                         
  -7   2   8       1213.00       1154.72         9.87 o                         
  -6   2   8        950.71        885.96         9.19 o                         
  -5   2   8        257.60        222.67         3.82 o                         
  -4   2   8        943.71        903.65         8.23 o                         
  -3   2   8         58.30         69.46         2.70 o                         
  -2   2   8        932.05        939.92         9.04 o                         
  -1   2   8         54.22         51.87         2.60 o                         
   0   2   8         42.11         51.19         2.56 o                         
   1   2   8         24.54         26.09         2.24 o                         
   2   2   8        116.81        104.97         3.25 o                         
   3   2   8         91.26         91.22         3.40 o                         
   4   2   8         77.07         68.22         3.37 o                         
   5   2   8          1.66          0.51         2.42 o                         
   6   2   8         31.53         23.13         3.28 o                         
   7   2   8          9.19          0.00         2.98 o                         
   8   2   8          7.06          5.86         3.73 o                         
   9   2   8          3.09         -0.55         3.81 o                         
  10   2   8          1.45          1.54         4.55 o                         
  11   2   8          1.47          8.93         5.28 o                         
  12   2   8         29.68         24.06         6.58 o                         
 -19   3   8        101.39        114.22        17.60 o                         
 -18   3   8          5.19          5.20         5.68 o                         
 -17   3   8        169.20        171.31         9.52 o                         
 -16   3   8        140.60        135.58         8.41 o                         
 -15   3   8         93.46         92.65         8.50 o                         
 -14   3   8         70.50         66.40         5.16 o                         
 -13   3   8        275.88        276.03         7.90 o                         
 -12   3   8         13.16         10.44         3.12 o                         
 -11   3   8        636.56        635.81        10.04 o                         
 -10   3   8         78.92         78.81         4.14 o                         
  -9   3   8       1064.89       1078.42        11.33 o                         
  -8   3   8        197.05        200.16         4.74 o                         
  -7   3   8       1524.00       1521.90        13.14 o                         
  -6   3   8        279.28        294.28         4.94 o                         
  -5   3   8       1297.82       1264.94        10.27 o                         
  -4   3   8        934.92        939.62         9.01 o                         
  -3   3   8       1755.92       1721.20        12.69 o                         
  -2   3   8       1794.96       1759.09        13.89 o                         
  -1   3   8       2446.76       2388.16        17.70 o                         
   0   3   8       1083.82       1086.52         9.98 o                         
   1   3   8       1985.44       1884.26        14.73 o                         
   2   3   8        554.63        562.29         6.72 o                         
   3   3   8       1966.94       1937.25        15.67 o                         
   4   3   8        444.72        472.14         7.72 o                         
   5   3   8       2171.25       2209.11        18.44 o                         
   6   3   8        147.90        148.83         5.30 o                         
   7   3   8       1148.62       1143.63        14.32 o                         
   8   3   8          9.70          5.99         3.50 o                         
   9   3   8        285.36        285.68        10.07 o                         
  10   3   8         53.29         48.29         5.90 o                         
  11   3   8        195.67        191.63         9.92 o                         
  12   3   8          0.54         -4.12         6.33 o                         
 -18   4   8        309.86        330.53        15.13 o                         
 -17   4   8        406.77        419.27        15.65 o                         
 -16   4   8        474.08        487.68        18.83 o                         
 -15   4   8        475.87        522.89        12.11 o                         
 -14   4   8        650.00        635.29        11.24 o                         
 -13   4   8        621.70        645.23        15.70 o                         
 -12   4   8        991.92        974.89        12.97 o                         
 -11   4   8        267.65        255.05         6.54 o                         
 -10   4   8        767.72        752.35        10.20 o                         
  -9   4   8         18.99         15.03         2.62 o                         
  -8   4   8        247.27        240.26         5.44 o                         
  -7   4   8         16.71         21.46         2.00 o                         
  -6   4   8        271.36        253.93         4.64 o                         
  -5   4   8        921.49        954.66         9.61 o                         
  -4   4   8        348.54        328.70         5.03 o                         
  -3   4   8        790.31        765.25         7.86 o                         
  -2   4   8         26.14         27.19         2.11 o                         
  -1   4   8        307.64        292.60         5.67 o                         
   0   4   8        388.40        391.55         6.63 o                         
   1   4   8         92.69         96.93         3.38 o                         
   2   4   8         20.35         21.52         2.53 o                         
   3   4   8         18.59         16.17         2.80 o                         
   4   4   8        326.92        328.75         6.73 o                         
   5   4   8         87.83         83.25         4.37 o                         
   6   4   8         14.77         16.47         3.39 o                         
   7   4   8         24.29         16.60         3.69 o                         
   8   4   8        584.26        595.86        16.02 o                         
   9   4   8         54.94         46.75         6.07 o                         
  10   4   8        359.78        375.23        13.89 o                         
  11   4   8         60.22         50.09         7.56 o                         
 -18   5   8          0.16         -5.97         7.50 o                         
 -17   5   8          2.69          9.59         6.95 o                         
 -16   5   8         17.51         16.12         5.38 o                         
 -15   5   8          3.55          2.81         4.51 o                         
 -14   5   8          0.86         -3.31         3.95 o                         
 -13   5   8         73.21         77.68         5.64 o                         
 -12   5   8        314.16        313.82         8.73 o                         
 -11   5   8        433.20        441.70         9.33 o                         
 -10   5   8        887.08        897.98        12.76 o                         
  -9   5   8        542.48        535.44        11.10 o                         
  -8   5   8        888.78        874.76        11.71 o                         
  -7   5   8        583.31        576.57         7.72 o                         
  -6   5   8        965.44        907.84        10.16 o                         
  -5   5   8       1578.65       1566.17        14.69 o                         
  -4   5   8       1025.56       1005.60        10.75 o                         
  -3   5   8       2457.80       2388.92        18.51 o                         
  -2   5   8        706.77        738.30        10.39 o                         
  -1   5   8       1847.77       1837.37        15.05 o                         
   0   5   8        530.86        537.63         7.34 o                         
   1   5   8       2222.94       2282.82        18.15 o                         
   2   5   8        558.57        574.81         8.62 o                         
   3   5   8       1906.55       1976.31        20.78 o                         
   4   5   8        260.71        263.27         8.12 o                         
   5   5   8        243.92        262.86         7.52 o                         
   6   5   8        240.00        245.08         7.48 o                         
   7   5   8         12.26         14.04         4.29 o                         
   8   5   8        560.25        593.96        13.33 o                         
   9   5   8        183.43        166.16         8.91 o                         
  10   5   8        359.22        362.93        14.86 o                         
  11   5   8        293.01        299.71        13.28 o                         
 -17   6   8         65.92         52.05         7.28 o                         
 -16   6   8        335.55        337.42        15.64 o                         
 -15   6   8         16.63          7.65         4.67 o                         
 -14   6   8        154.15        150.51         7.48 o                         
 -13   6   8         31.88         30.80         4.45 o                         
 -12   6   8        215.11        210.74         7.54 o                         
 -11   6   8        530.72        521.05        10.03 o                         
 -10   6   8        265.09        256.02        12.67 o                         
  -9   6   8       1467.94       1451.86        14.00 o                         
  -8   6   8        205.67        211.00         6.96 o                         
  -7   6   8        527.02        527.54         8.87 o                         
  -6   6   8        248.66        269.24         6.26 o                         
  -5   6   8          1.77          2.28         1.77 o                         
  -4   6   8        212.98        234.48         5.20 o                         
  -3   6   8          0.94          0.42         1.67 o                         
  -2   6   8        204.31        212.99         5.22 o                         
  -1   6   8          5.75          3.52         2.28 o                         
   0   6   8        242.86        239.51         5.78 o                         
   1   6   8         86.34         95.52         5.07 o                         
   2   6   8         25.59         21.62         3.85 o                         
   3   6   8         82.95         77.03         6.21 o                         
   4   6   8        711.17        715.00        14.01 o                         
   5   6   8         11.90          7.32         3.73 o                         
   6   6   8        343.48        365.56         9.03 o                         
   7   6   8         33.23         35.00         5.46 o                         
   8   6   8         16.91         17.89         5.33 o                         
   9   6   8         36.21         31.52         5.75 o                         
  10   6   8         25.87         26.95         6.15 o                         
 -16   7   8         21.27         18.83         6.88 o                         
 -15   7   8         54.54         51.84         6.78 o                         
 -14   7   8        439.84        424.96        14.68 o                         
 -13   7   8        131.54        145.20        10.64 o                         
 -12   7   8        464.77        457.88         9.57 o                         
 -11   7   8        120.59        121.39         5.20 o                         
 -10   7   8         15.88         18.34         4.05 o                         
  -9   7   8        283.34        277.46         8.24 o                         
  -8   7   8        136.60        133.47         5.53 o                         
  -7   7   8        734.29        724.35        12.04 o                         
  -6   7   8       1116.50       1133.50        16.11 o                         
  -5   7   8        616.65        613.24         8.18 o                         
  -4   7   8        959.65       1002.79        11.34 o                         
  -3   7   8        196.12        194.75         6.71 o                         
  -2   7   8        639.65        659.88        14.09 o                         
  -1   7   8        135.75        132.34         4.66 o                         
   0   7   8        793.08        820.21        10.65 o                         
   1   7   8        233.41        232.55         6.45 o                         
   2   7   8        736.12        733.78        12.39 o                         
   3   7   8        327.87        324.10        14.25 o                         
   4   7   8        633.23        618.93        15.55 o                         
   5   7   8        486.69        506.89        11.63 o                         
   6   7   8        582.74        599.24        14.16 o                         
   7   7   8        432.55        465.65        13.08 o                         
   8   7   8        355.49        375.11        17.79 o                         
   9   7   8        141.46        116.22         9.05 o                         
 -15   8   8        440.59        433.74        15.13 o                         
 -14   8   8        304.00        293.74        12.20 o                         
 -13   8   8        195.09        187.04         7.65 o                         
 -12   8   8        189.08        181.52         6.91 o                         
 -11   8   8         52.48         49.27         6.37 o                         
 -10   8   8        270.76        283.41        12.96 o                         
  -9   8   8         41.67         45.16         6.09 o                         
  -8   8   8        595.87        568.07        19.68 o                         
  -7   8   8         44.26         47.52         5.71 o                         
  -6   8   8        162.34        154.81         8.83 o                         
  -5   8   8         76.66         69.12         6.17 o                         
  -4   8   8          0.37          0.42         2.36 o                         
  -3   8   8        201.72        205.50         6.86 o                         
  -2   8   8         10.05         14.82         3.11 o                         
  -1   8   8        158.51        164.06         6.25 o                         
   0   8   8          5.54          9.09         3.07 o                         
   1   8   8         18.75         19.35         4.43 o                         
   2   8   8          7.46         10.11         3.53 o                         
   3   8   8          0.75          1.81         4.14 o                         
   4   8   8          3.35          2.30         4.35 o                         
   5   8   8          3.60          3.75         4.18 o                         
   6   8   8         18.61         18.56         5.35 o                         
   7   8   8         34.27         33.43         6.68 o                         
   8   8   8          1.28         -1.61         5.19 o                         
 -14   9   8         22.54         18.04         5.94 o                         
 -13   9   8         11.33          3.51         3.91 o                         
 -12   9   8         16.84         15.55         4.42 o                         
 -11   9   8         20.44         18.35         6.81 o                         
 -10   9   8        367.70        400.45        14.42 o                         
  -9   9   8         54.35         35.03         6.43 o                         
  -8   9   8        634.20        656.19        15.46 o                         
  -7   9   8         80.25         81.73         7.89 o                         
  -6   9   8        477.97        501.84        18.93 o                         
  -5   9   8         44.64         37.77         6.70 o                         
  -4   9   8        755.53        751.09        19.47 o                         
  -3   9   8        191.09        192.68         6.89 o                         
  -2   9   8        998.96       1015.73        14.68 o                         
  -1   9   8        487.14        492.34        10.34 o                         
   0   9   8        746.83        763.97        12.63 o                         
   1   9   8         36.59         47.34         5.25 o                         
   2   9   8        610.91        605.94        11.78 o                         
   3   9   8         88.86         89.07         6.80 o                         
   4   9   8        434.97        460.60        11.11 o                         
   5   9   8          0.89         -3.69         5.13 o                         
   6   9   8        211.10        219.52        15.03 o                         
   7   9   8         67.55         64.61         7.96 o                         
 -13  10   8        550.11        537.25        25.30 o                         
 -12  10   8          3.31          7.41         4.33 o                         
 -11  10   8        657.00        722.96        22.27 o                         
 -10  10   8          1.47          3.55         6.55 o                         
  -9  10   8        289.04        290.68        13.82 o                         
  -8  10   8         12.77          7.86         6.70 o                         
  -7  10   8        437.88        473.70        25.44 o                         
  -6  10   8          4.12          1.77         6.07 o                         
  -5  10   8        627.59        654.19        21.67 o                         
  -4  10   8         81.33         82.11         9.48 o                         
  -3  10   8         52.88         50.37         8.45 o                         
  -2  10   8        108.68        121.61         6.21 o                         
  -1  10   8         18.05         14.16         4.00 o                         
   0  10   8         87.26         97.90         7.07 o                         
   1  10   8         21.68         22.85         5.17 o                         
   2  10   8         43.49         51.42         9.92 o                         
   3  10   8         57.30         56.43         7.70 o                         
   4  10   8          3.84          7.16         7.75 o                         
   5  10   8          4.88          3.84         6.46 o                         
   6  10   8          1.36         -1.73         6.70 o                         
 -11  11   8          0.21          5.37         9.33 o                         
 -10  11   8        489.03        529.24        20.43 o                         
  -9  11   8          0.18         -4.70         7.04 o                         
  -8  11   8        303.35        287.64        15.40 o                         
  -7  11   8         28.01         17.71         8.42 o                         
  -6  11   8         97.80        103.72        16.28 o                         
  -5  11   8          7.08          9.90         4.96 o                         
  -4  11   8        247.71        264.59        11.15 o                         
  -3  11   8          0.05          1.24         3.88 o                         
  -2  11   8        622.42        657.58        19.00 o                         
  -1  11   8          9.34         13.63         4.22 o                         
   0  11   8        601.26        627.22        14.43 o                         
   1  11   8          5.85         -2.15         5.23 o                         
   2  11   8        520.06        516.94        25.70 o                         
   3  11   8         65.05         59.66         9.81 o                         
   4  11   8        633.63        640.75        22.45 o                         
  -8  12   8          0.89         15.02        18.49 o                         
  -7  12   8        394.08        378.24        20.48 o                         
  -6  12   8          4.79          7.47         4.83 o                         
  -5  12   8        165.99        179.95        12.51 o                         
  -4  12   8          4.40          7.91         4.41 o                         
  -3  12   8        125.10        124.77         7.48 o                         
  -2  12   8        181.71        154.27         9.40 o                         
  -1  12   8        133.88        131.85        11.14 o                         
   0  12   8        166.93        140.11        11.91 o                         
   1  12   8         44.99         17.33        17.33 o                         
 -19   0   9          7.97          9.98         8.53 o                         
 -17   0   9         71.61         79.69        10.54 o                         
 -15   0   9          7.21          7.41         7.79 o                         
 -13   0   9        268.22        273.89        13.34 o                         
 -11   0   9       1129.70       1117.34        15.82 o                         
  -9   0   9       4929.04       4738.02        42.63 o                         
  -7   0   9       7073.45       6817.38        56.92 o                         
  -5   0   9       2952.94       3003.11        28.09 o                         
  -3   0   9       2000.29       2000.83        23.16 o                         
  -1   0   9       3546.93       3490.12        32.35 o                         
   1   0   9       1571.75       1620.71        21.70 o                         
   3   0   9        326.67        351.17        11.54 o                         
   5   0   9        339.98        358.31        11.51 o                         
   7   0   9        305.08        314.94        12.23 o                         
   9   0   9        310.52        290.77        12.90 o                         
  11   0   9        493.85        559.44        22.76 o                         
 -19   1   9          8.26          3.21         5.69 o                         
 -18   1   9        599.54        648.46        24.23 o                         
 -17   1   9          3.97          5.62         5.67 o                         
 -16   1   9       1627.29       1685.71        26.61 o                         
 -15   1   9          0.56         -2.80         4.30 o                         
 -14   1   9       1392.58       1462.98        21.37 o                         
 -13   1   9         50.78         47.60         6.68 o                         
 -12   1   9        603.28        619.88         9.86 o                         
 -11   1   9        273.87        278.61         6.62 o                         
 -10   1   9       1018.05        988.76        11.87 o                         
  -9   1   9        507.08        484.62         6.94 o                         
  -8   1   9       1614.07       1585.52        13.56 o                         
  -7   1   9        328.18        290.06         6.08 o                         
  -6   1   9        678.12        667.58         7.14 o                         
  -5   1   9        169.14        180.96         3.75 o                         
  -4   1   9         83.24         78.94         2.45 o                         
  -3   1   9       1680.74       1691.61        14.31 o                         
  -2   1   9        120.74        117.23         3.48 o                         
  -1   1   9         40.49         50.10         2.72 o                         
   0   1   9          0.00          0.97         1.71 o                         
   1   1   9        722.52        680.46        11.48 o                         
   2   1   9        106.88        103.98         4.02 o                         
   3   1   9        249.73        223.87         6.41 o                         
   4   1   9        103.14        101.23         4.59 o                         
   5   1   9          1.41          3.93         2.79 o                         
   6   1   9         69.34         69.83         5.10 o                         
   7   1   9         25.46         27.26         4.10 o                         
   8   1   9        120.79        120.32         6.18 o                         
   9   1   9          1.61          0.17         4.24 o                         
  10   1   9        161.55        163.84         8.82 o                         
  11   1   9         34.18         18.31         6.05 o                         
 -19   2   9         78.22         79.92         9.02 o                         
 -18   2   9         54.65         52.53         7.96 o                         
 -17   2   9        466.66        486.19        13.78 o                         
 -16   2   9        187.54        195.93         9.65 o                         
 -15   2   9        496.42        522.82        13.10 o                         
 -14   2   9         90.26         96.29         6.06 o                         
 -13   2   9        339.53        329.13        12.76 o                         
 -12   2   9        176.10        160.68         6.25 o                         
 -11   2   9        536.82        551.91         9.53 o                         
 -10   2   9         83.62         80.08         3.67 o                         
  -9   2   9        947.94        979.66        10.67 o                         
  -8   2   9        237.53        228.23         5.10 o                         
  -7   2   9       1882.10       1907.24        15.09 o                         
  -6   2   9        413.85        413.62         5.86 o                         
  -5   2   9       3671.01       3536.73        23.01 o                         
  -4   2   9         62.11         60.34         2.65 o                         
  -3   2   9       3844.92       3720.73        25.47 o                         
  -2   2   9         20.75         19.57         2.09 o                         
  -1   2   9       2087.83       2093.22        16.49 o                         
   0   2   9          4.52          1.73         1.78 o                         
   1   2   9       1693.83       1682.92        15.60 o                         
   2   2   9        205.77        203.99         5.50 o                         
   3   2   9       1751.44       1731.12        15.26 o                         
   4   2   9        324.63        320.29         6.66 o                         
   5   2   9       1192.85       1199.80        13.70 o                         
   6   2   9         55.11         47.95         4.17 o                         
   7   2   9        523.80        548.93        10.22 o                         
   8   2   9          4.24          2.89         3.91 o                         
   9   2   9        111.12        108.39         8.53 o                         
  10   2   9          3.85          5.89         5.05 o                         
  11   2   9         24.43         20.43         5.90 o                         
 -19   3   9        110.55        127.89        18.43 o                         
 -18   3   9        206.15        232.16        13.05 o                         
 -17   3   9         21.09         27.49         6.02 o                         
 -16   3   9         29.90         30.06         5.75 o                         
 -15   3   9         40.55         36.62         5.06 o                         
 -14   3   9        461.39        457.91        11.98 o                         
 -13   3   9         24.80         34.69         4.20 o                         
 -12   3   9       2152.29       2175.43        21.98 o                         
 -11   3   9         17.14          9.50         2.96 o                         
 -10   3   9        956.19        996.60        15.50 o                         
  -9   3   9         15.43         10.82         2.35 o                         
  -8   3   9         58.16         50.36         3.10 o                         
  -7   3   9         96.34        116.46         3.88 o                         
  -6   3   9        158.74        145.30         4.00 o                         
  -5   3   9        663.71        675.76         7.74 o                         
  -4   3   9         70.51         67.36         2.78 o                         
  -3   3   9       1043.83       1062.92        10.20 o                         
  -2   3   9        100.78        102.22         3.60 o                         
  -1   3   9        804.05        859.33         9.35 o                         
   0   3   9         55.92         53.00         2.89 o                         
   1   3   9         39.90         51.20         3.69 o                         
   2   3   9          6.22          8.42         2.44 o                         
   3   3   9        172.62        176.51         5.25 o                         
   4   3   9         38.45         33.84         3.45 o                         
   5   3   9        237.36        237.27         6.51 o                         
   6   3   9         42.98         39.54         3.99 o                         
   7   3   9          4.40          2.40         3.70 o                         
   8   3   9         47.74         44.43         5.25 o                         
   9   3   9          6.67          1.78         4.69 o                         
  10   3   9         74.13         70.87         7.38 o                         
  11   3   9         12.61         16.66         6.92 o                         
 -18   4   9         57.19         45.64         8.15 o                         
 -17   4   9         32.87         21.44         6.99 o                         
 -16   4   9         83.34         74.60         8.28 o                         
 -15   4   9        111.37        107.17         6.80 o                         
 -14   4   9        180.67        168.25         7.68 o                         
 -13   4   9       1086.08       1053.30        14.22 o                         
 -12   4   9        127.52        127.53         5.52 o                         
 -11   4   9       2323.66       2327.77        22.32 o                         
 -10   4   9        116.94        102.68         4.45 o                         
  -9   4   9       1191.55       1199.09        13.46 o                         
  -8   4   9        326.61        305.89         6.41 o                         
  -7   4   9        493.01        485.59         6.89 o                         
  -6   4   9        199.41        211.49         4.80 o                         
  -5   4   9        963.40        942.79        10.02 o                         
  -4   4   9        227.96        237.81         5.44 o                         
  -3   4   9       1721.73       1737.19        15.15 o                         
  -2   4   9        853.94        893.89        10.06 o                         
  -1   4   9       1438.63       1439.88        13.78 o                         
   0   4   9        744.80        741.03         9.79 o                         
   1   4   9       1461.13       1485.62        14.02 o                         
   2   4   9        157.81        146.02         5.58 o                         
   3   4   9       1087.20       1120.30        13.96 o                         
   4   4   9        212.97        229.32         6.89 o                         
   5   4   9        627.16        619.07        10.39 o                         
   6   4   9        397.79        405.71         8.88 o                         
   7   4   9        724.70        701.22        12.33 o                         
   8   4   9        128.13        122.71         7.29 o                         
   9   4   9        802.33        813.34        22.70 o                         
  10   4   9         31.30         32.63         7.06 o                         
 -18   5   9        275.08        291.44        24.35 o                         
 -17   5   9        256.33        262.83        16.11 o                         
 -16   5   9        103.52         84.12         6.96 o                         
 -15   5   9        262.44        260.55         9.63 o                         
 -14   5   9          4.00          1.25         3.97 o                         
 -13   5   9         99.13         90.28         5.95 o                         
 -12   5   9          6.82          9.84         3.65 o                         
 -11   5   9        122.56        111.20         8.64 o                         
 -10   5   9         18.63         20.40         3.53 o                         
  -9   5   9        168.05        168.81         5.98 o                         
  -8   5   9         59.73         62.32         4.27 o                         
  -7   5   9         35.17         29.25         2.75 o                         
  -6   5   9         69.78         70.02         3.58 o                         
  -5   5   9         20.25         16.84         2.07 o                         
  -4   5   9        230.48        244.51         5.43 o                         
  -3   5   9        147.96        127.35         4.41 o                         
  -2   5   9        160.15        168.78         5.11 o                         
  -1   5   9          0.06          0.09         2.26 o                         
   0   5   9         23.22         24.56         2.62 o                         
   1   5   9         14.76         13.96         2.88 o                         
   2   5   9          6.36         10.11         3.06 o                         
   3   5   9         96.06        108.82         5.74 o                         
   4   5   9         36.32         40.97         4.50 o                         
   5   5   9         40.86         35.39         4.12 o                         
   6   5   9        307.31        316.23         8.73 o                         
   7   5   9        167.46        163.37        11.64 o                         
   8   5   9        163.06        145.65         9.52 o                         
   9   5   9        272.63        279.91        14.90 o                         
  10   5   9         28.83         28.62         6.95 o                         
 -17   6   9        113.36        119.69         8.64 o                         
 -16   6   9         36.90         30.20         5.81 o                         
 -15   6   9        531.01        551.98        12.77 o                         
 -14   6   9         71.70         72.40         5.95 o                         
 -13   6   9        451.71        465.31        11.33 o                         
 -12   6   9        122.99        120.59         7.67 o                         
 -11   6   9          6.28          4.81         3.21 o                         
 -10   6   9        372.92        372.23         8.30 o                         
  -9   6   9         12.01          8.36         2.59 o                         
  -8   6   9       1226.68       1214.79        14.21 o                         
  -7   6   9        479.81        467.23         8.64 o                         
  -6   6   9       1820.42       1800.90        16.17 o                         
  -5   6   9        645.64        644.00         8.84 o                         
  -4   6   9        947.62        939.13        10.48 o                         
  -3   6   9        510.41        499.25        10.04 o                         
  -2   6   9        644.89        652.93         9.25 o                         
  -1   6   9        846.85        865.79        10.40 o                         
   0   6   9       1369.13       1405.92        15.04 o                         
   1   6   9       1171.73       1176.57        14.86 o                         
   2   6   9       1656.43       1654.72        26.52 o                         
   3   6   9       1022.91       1060.26        24.46 o                         
   4   6   9        572.07        578.13        13.12 o                         
   5   6   9        507.17        526.30        11.19 o                         
   6   6   9        278.22        277.96        11.57 o                         
   7   6   9         85.80         77.89         8.38 o                         
   8   6   9        341.01        357.14        13.20 o                         
   9   6   9         36.22         37.04         7.46 o                         
 -16   7   9        269.88        295.06        12.27 o                         
 -15   7   9        121.44        116.02         8.43 o                         
 -14   7   9        210.07        195.79         9.70 o                         
 -13   7   9        230.27        220.05        10.77 o                         
 -12   7   9         23.70         24.66         4.80 o                         
 -11   7   9        384.63        362.71        10.47 o                         
 -10   7   9         28.17         22.31         4.74 o                         
  -9   7   9        265.29        258.40         6.58 o                         
  -8   7   9        103.00        104.08         4.14 o                         
  -7   7   9        281.30        288.22         6.17 o                         
  -6   7   9         51.06         55.94         3.32 o                         
  -5   7   9        177.26        177.98         5.49 o                         
  -4   7   9         37.92         41.05         3.78 o                         
  -3   7   9         10.94         10.47         3.09 o                         
  -2   7   9        138.03        134.08         5.16 o                         
  -1   7   9         29.03         31.27         3.97 o                         
   0   7   9         47.79         46.25         3.70 o                         
   1   7   9         97.92        109.99         5.56 o                         
   2   7   9         16.92         12.52         4.28 o                         
   3   7   9        169.54        167.72         8.26 o                         
   4   7   9         26.54         22.62         5.04 o                         
   5   7   9         90.22         79.53         6.41 o                         
   6   7   9          4.37          8.82         5.12 o                         
   7   7   9         47.41         38.94         6.55 o                         
   8   7   9         27.92         32.02         6.79 o                         
 -15   8   9          4.72          4.31         5.97 o                         
 -14   8   9        206.74        198.78        13.58 o                         
 -13   8   9         71.10         58.30         6.64 o                         
 -12   8   9        406.66        395.72        12.13 o                         
 -11   8   9         35.14         25.70         6.29 o                         
 -10   8   9        588.94        635.22        29.32 o                         
  -9   8   9        414.91        419.97        12.93 o                         
  -8   8   9        905.98        943.70        17.83 o                         
  -7   8   9        248.68        240.43        11.41 o                         
  -6   8   9       1651.48       1695.55        20.04 o                         
  -5   8   9         75.10         73.30         5.04 o                         
  -4   8   9       1889.67       1935.45        24.29 o                         
  -3   8   9         62.54         67.79         4.70 o                         
  -2   8   9       1034.46       1052.46        14.34 o                         
  -1   8   9        109.35        112.62         5.76 o                         
   0   8   9        626.47        625.61        10.44 o                         
   1   8   9         87.17         88.08         5.63 o                         
   2   8   9        732.26        778.93        17.41 o                         
   3   8   9         42.74         37.51         5.77 o                         
   4   8   9        545.71        559.62        16.84 o                         
   5   8   9        108.58        114.97         7.29 o                         
   6   8   9        273.98        286.37        11.79 o                         
   7   8   9        230.48        229.77        10.96 o                         
 -14   9   9         52.88         39.11         6.39 o                         
 -13   9   9        535.98        504.93        14.47 o                         
 -12   9   9         73.68         71.22         7.06 o                         
 -11   9   9        454.63        435.43        10.88 o                         
 -10   9   9         51.74         52.01         7.45 o                         
  -9   9   9        318.39        296.72        12.33 o                         
  -8   9   9        116.80        117.25         9.65 o                         
  -7   9   9        108.99        100.37         9.64 o                         
  -6   9   9        241.04        233.24         8.56 o                         
  -5   9   9          4.42          5.79         4.05 o                         
  -4   9   9        112.74        124.47         6.45 o                         
  -3   9   9          6.98          4.00         3.25 o                         
  -2   9   9         14.63         16.40         3.96 o                         
  -1   9   9          3.22         -0.56         3.33 o                         
   0   9   9          0.74         -3.60         3.60 o                         
   1   9   9          0.50          3.22         4.04 o                         
   2   9   9          2.85         -2.86         4.25 o                         
   3   9   9          3.85          3.09         4.84 o                         
   4   9   9          0.34          4.77         4.56 o                         
   5   9   9         75.95         80.86         7.37 o                         
   6   9   9          0.69         -2.42         6.00 o                         
 -12  10   9        406.25        380.94        11.80 o                         
 -11  10   9         11.46          8.00         7.60 o                         
 -10  10   9        636.93        642.21        18.54 o                         
  -9  10   9          3.09          8.92         8.01 o                         
  -8  10   9        452.74        466.86        23.29 o                         
  -7  10   9          2.71          4.34         7.37 o                         
  -6  10   9        255.45        259.84        15.09 o                         
  -5  10   9          4.56          3.90         4.18 o                         
  -4  10   9        624.06        607.34        12.85 o                         
  -3  10   9        122.32        123.79         9.69 o                         
  -2  10   9       1152.50       1162.78        17.13 o                         
  -1  10   9        143.84        141.71         9.15 o                         
   0  10   9        527.08        516.88        13.38 o                         
   1  10   9         23.98         25.32         7.41 o                         
   2  10   9        132.68        139.12        10.21 o                         
   3  10   9          3.61          2.05         6.17 o                         
   4  10   9        290.46        296.89        14.74 o                         
   5  10   9          0.15          8.97        10.55 o                         
 -10  11   9         68.67         71.82        12.04 o                         
  -9  11   9        328.81        326.58        19.64 o                         
  -8  11   9         19.34         10.32        10.91 o                         
  -7  11   9        171.38        176.02        14.67 o                         
  -6  11   9          5.59          6.84         4.34 o                         
  -5  11   9         31.81         29.58         4.59 o                         
  -4  11   9         10.83          9.56         4.48 o                         
  -3  11   9          0.33          4.70         4.27 o                         
  -2  11   9         10.20          6.23         4.54 o                         
  -1  11   9          0.94          5.10         4.70 o                         
   0  11   9          4.13          3.73         5.75 o                         
   1  11   9          6.63         13.70         6.15 o                         
   2  11   9          2.90          1.46         7.78 o                         
  -6  12   9        378.25        365.44        15.84 o                         
  -5  12   9         31.48         23.09         4.64 o                         
  -4  12   9        285.65        283.85        10.07 o                         
  -3  12   9          1.28          1.24         4.64 o                         
  -2  12   9        173.26        180.89        12.77 o                         
  -1  12   9         63.40         35.25        19.07 o                         
 -18   0  10        990.31       1027.79        28.70 o                         
 -16   0  10       1005.11       1102.31        27.81 o                         
 -14   0  10        413.74        469.12        19.60 o                         
 -12   0  10        219.35        195.07         9.93 o                         
 -10   0  10        362.01        348.09         8.52 o                         
  -8   0  10        291.61        290.10         7.25 o                         
  -6   0  10        133.24        131.07         5.28 o                         
  -4   0  10        729.06        753.29        12.82 o                         
  -2   0  10         18.44         11.72         3.32 o                         
   0   0  10        504.77        439.46        10.70 o                         
   2   0  10          2.45         -3.24         3.24 o                         
   4   0  10        227.33        225.88         9.15 o                         
   6   0  10        153.59        167.39         9.69 o                         
   8   0  10        241.32        266.98        12.62 o                         
  10   0  10        343.91        380.90        17.72 o                         
 -19   1  10         70.82         69.88         7.72 o                         
 -18   1  10         78.64         67.99        10.74 o                         
 -17   1  10        231.60        228.02        10.81 o                         
 -16   1  10        134.92        131.73         9.26 o                         
 -15   1  10        375.78        393.89        13.01 o                         
 -14   1  10          0.95          0.08         4.26 o                         
 -13   1  10        562.61        573.51        12.53 o                         
 -12   1  10         90.07         90.67         5.06 o                         
 -11   1  10       1032.87       1078.14        14.35 o                         
 -10   1  10        283.98        267.40         7.33 o                         
  -9   1  10       1323.26       1334.40        13.38 o                         
  -8   1  10        217.67        195.24         4.93 o                         
  -7   1  10       1265.23       1265.28        11.16 o                         
  -6   1  10         10.21          5.57         1.69 o                         
  -5   1  10       2000.85       2045.24        14.49 o                         
  -4   1  10          8.59         15.68         2.35 o                         
  -3   1  10       2495.23       2540.52        19.22 o                         
  -2   1  10         32.21         27.87         2.62 o                         
  -1   1  10       1798.70       1794.44        16.14 o                         
   0   1  10         84.74         76.71         4.00 o                         
   1   1  10       1099.32       1072.39        12.42 o                         
   2   1  10          0.55          2.13         2.56 o                         
   3   1  10        759.64        774.64        11.01 o                         
   4   1  10        145.14        129.88         5.43 o                         
   5   1  10        668.96        686.58        10.58 o                         
   6   1  10         15.61          4.82         3.55 o                         
   7   1  10        394.99        406.77         9.66 o                         
   8   1  10          0.78         -1.24         3.92 o                         
   9   1  10        149.95        149.56         7.95 o                         
  10   1  10         41.07         36.69         6.47 o                         
 -19   2  10          3.54         -3.32         6.34 o                         
 -18   2  10        118.17        115.92         9.49 o                         
 -17   2  10         41.21         25.84         6.08 o                         
 -16   2  10        246.97        246.68        10.64 o                         
 -15   2  10        156.14        144.67         8.48 o                         
 -14   2  10        406.43        426.40        10.42 o                         
 -13   2  10          0.47          3.61         3.21 o                         
 -12   2  10        424.81        422.93        10.56 o                         
 -11   2  10         10.30         11.31         3.05 o                         
 -10   2  10        340.67        336.57         6.81 o                         
  -9   2  10        598.73        589.45         8.27 o                         
  -8   2  10        185.51        200.31         5.15 o                         
  -7   2  10        887.92        850.27         9.82 o                         
  -6   2  10        226.01        232.13         4.49 o                         
  -5   2  10         53.96         56.64         2.41 o                         
  -4   2  10        504.54        498.08         6.90 o                         
  -3   2  10        129.90        120.82         3.99 o                         
  -2   2  10         40.81         40.76         2.69 o                         
  -1   2  10        161.94        140.28         4.43 o                         
   0   2  10        309.67        284.15         6.10 o                         
   1   2  10         90.49         83.19         3.89 o                         
   2   2  10        312.24        305.26         7.05 o                         
   3   2  10         81.84         83.08         4.50 o                         
   4   2  10        181.62        170.06         6.15 o                         
   5   2  10         59.91         56.04         4.43 o                         
   6   2  10        236.01        239.65         7.54 o                         
   7   2  10          6.95          1.38         3.93 o                         
   8   2  10        213.12        205.50         8.49 o                         
   9   2  10         12.39         11.11         4.93 o                         
  10   2  10        140.24        138.53         8.60 o                         
 -18   3  10        133.13        122.74        10.26 o                         
 -17   3  10        185.80        195.29        10.00 o                         
 -16   3  10        147.93        157.79         8.67 o                         
 -15   3  10        368.74        360.19        10.08 o                         
 -14   3  10         13.36          8.79         3.61 o                         
 -13   3  10        632.13        653.61        11.26 o                         
 -12   3  10          3.77         -0.86         2.92 o                         
 -11   3  10        923.14        925.99        13.87 o                         
 -10   3  10         16.19         12.87         3.55 o                         
  -9   3  10       1983.82       1993.61        20.42 o                         
  -8   3  10         32.30         41.75         3.13 o                         
  -7   3  10       2620.03       2621.76        21.92 o                         
  -6   3  10        272.03        283.30         5.37 o                         
  -5   3  10       1938.40       1925.63        17.86 o                         
  -4   3  10        619.09        621.61         8.28 o                         
  -3   3  10       1768.73       1816.73        15.21 o                         
  -2   3  10        415.84        415.83         6.55 o                         
  -1   3  10       1679.97       1722.58        15.11 o                         
   0   3  10        459.67        465.14         8.64 o                         
   1   3  10       1297.94       1289.71        14.68 o                         
   2   3  10        517.40        528.99         9.06 o                         
   3   3  10       1151.02       1119.37        12.27 o                         
   4   3  10        142.12        142.38         5.89 o                         
   5   3  10        993.42        989.81        12.96 o                         
   6   3  10         15.00         15.44         4.07 o                         
   7   3  10        542.23        558.75        12.30 o                         
   8   3  10         56.69         60.77         6.28 o                         
   9   3  10        263.80        290.22        11.88 o                         
  10   3  10          0.39         -1.63         6.28 o                         
 -18   4  10        158.14        151.63        11.17 o                         
 -17   4  10        126.06        129.02        10.08 o                         
 -16   4  10        107.94        105.45         9.15 o                         
 -15   4  10        155.07        169.63         8.32 o                         
 -14   4  10        331.96        331.94         9.97 o                         
 -13   4  10        390.86        377.69        10.12 o                         
 -12   4  10        615.35        631.90        10.43 o                         
 -11   4  10        130.94        125.01         5.34 o                         
 -10   4  10        387.63        391.99         7.75 o                         
  -9   4  10          6.88          6.67         2.51 o                         
  -8   4  10        317.44        298.53         7.18 o                         
  -7   4  10          3.41          6.25         2.10 o                         
  -6   4  10        364.85        360.82         6.32 o                         
  -5   4  10         56.25         59.75         3.32 o                         
  -4   4  10         30.91         35.77         3.06 o                         
  -3   4  10         41.65         43.62         3.12 o                         
  -2   4  10        199.24        186.81         5.38 o                         
  -1   4  10         10.16          9.03         2.54 o                         
   0   4  10        153.97        149.46         5.15 o                         
   1   4  10         94.15         87.20         4.57 o                         
   2   4  10          1.14          5.49         3.08 o                         
   3   4  10        269.19        269.32         7.54 o                         
   4   4  10         11.72         11.99         3.56 o                         
   5   4  10         37.87         36.52         4.52 o                         
   6   4  10        117.22        115.17         6.84 o                         
   7   4  10          4.91          1.20         4.58 o                         
   8   4  10        117.84        102.66         9.48 o                         
   9   4  10         45.69         40.81         7.30 o                         
  10   4  10         99.09        114.79        14.21 o                         
 -18   5  10         17.20         16.87         8.36 o                         
 -17   5  10         99.50        100.54         9.60 o                         
 -16   5  10         27.57         30.38         6.07 o                         
 -15   5  10        225.94        229.78         9.43 o                         
 -14   5  10        161.65        163.60         7.90 o                         
 -13   5  10        619.67        619.08        12.30 o                         
 -12   5  10        637.17        649.94        12.18 o                         
 -11   5  10        804.37        803.83        13.12 o                         
 -10   5  10        946.41        940.97        14.71 o                         
  -9   5  10        627.39        614.18        10.64 o                         
  -8   5  10        902.39        905.55        14.00 o                         
  -7   5  10       1166.81       1199.29        12.00 o                         
  -6   5  10        848.12        843.73         9.83 o                         
  -5   5  10       1800.88       1827.18        17.08 o                         
  -4   5  10       1035.40       1050.29        12.07 o                         
  -3   5  10       1177.33       1132.27        12.87 o                         
  -2   5  10       1073.59       1062.90        13.81 o                         
  -1   5  10       1517.77       1530.74        17.16 o                         
   0   5  10        528.89        546.61        10.08 o                         
   1   5  10       2799.39       2885.53        27.41 o                         
   2   5  10         36.59         37.39         5.02 o                         
   3   5  10       1365.02       1434.44        20.46 o                         
   4   5  10         20.58         20.77         4.12 o                         
   5   5  10        115.32        107.94         7.66 o                         
   6   5  10        391.60        400.89        11.36 o                         
   7   5  10         53.38         60.44         6.50 o                         
   8   5  10        497.07        526.33        16.06 o                         
   9   5  10        128.14        133.53        11.64 o                         
 -17   6  10        200.10        199.50        12.08 o                         
 -16   6  10        210.90        219.45         9.76 o                         
 -15   6  10         59.74         78.01         7.58 o                         
 -14   6  10        131.21        122.90        10.29 o                         
 -13   6  10         80.91         82.98         5.95 o                         
 -12   6  10         25.80         24.72         5.65 o                         
 -11   6  10        305.23        295.38        10.36 o                         
 -10   6  10          5.15         -0.61         2.92 o                         
  -9   6  10        161.51        160.46         7.80 o                         
  -8   6  10        167.65        164.97         5.72 o                         
  -7   6  10          9.78         10.08         2.52 o                         
  -6   6  10        379.39        403.38         7.59 o                         
  -5   6  10         20.64         22.34         3.12 o                         
  -4   6  10         74.10         75.47         3.92 o                         
  -3   6  10          1.18          0.85         2.32 o                         
  -2   6  10          1.66          0.35         2.49 o                         
  -1   6  10         40.87         41.57         3.38 o                         
   0   6  10          9.92          9.51         3.33 o                         
   1   6  10          2.70          0.36         3.65 o                         
   2   6  10        213.31        214.47         9.41 o                         
   3   6  10         22.47         20.27         4.65 o                         
   4   6  10        274.11        283.62        10.42 o                         
   5   6  10         22.89         33.02         4.92 o                         
   6   6  10         69.18         73.25         6.20 o                         
   7   6  10        158.20        167.85        11.06 o                         
   8   6  10         32.52         43.66         7.52 o                         
 -16   7  10        428.21        455.75        14.97 o                         
 -15   7  10         98.43        101.51         8.35 o                         
 -14   7  10        828.17        841.71        17.21 o                         
 -13   7  10         66.98         63.87         8.01 o                         
 -12   7  10        353.19        357.42        11.17 o                         
 -11   7  10         68.36         61.15         5.52 o                         
 -10   7  10        354.75        329.04         8.41 o                         
  -9   7  10        256.59        245.00         7.51 o                         
  -8   7  10       1360.80       1346.25        15.04 o                         
  -7   7  10        626.25        634.01        10.25 o                         
  -6   7  10       1363.42       1397.46        25.41 o                         
  -5   7  10        908.30        921.77        12.56 o                         
  -4   7  10        669.64        682.66        11.47 o                         
  -3   7  10        834.95        885.57        13.49 o                         
  -2   7  10        709.15        732.53        10.31 o                         
  -1   7  10        276.76        277.83         7.05 o                         
   0   7  10        784.93        818.04        12.64 o                         
   1   7  10          4.90          7.16         4.08 o                         
   2   7  10        662.44        663.28        14.01 o                         
   3   7  10          5.64          3.70         4.42 o                         
   4   7  10        519.21        527.14        13.46 o                         
   5   7  10        120.77        126.25         7.24 o                         
   6   7  10        228.56        231.50        11.04 o                         
   7   7  10        160.56        151.43         9.55 o                         
 -15   8  10        236.32        233.45        17.16 o                         
 -14   8  10         68.81         55.42         7.47 o                         
 -13   8  10        173.65        167.54         9.47 o                         
 -12   8  10        166.12        175.60        10.45 o                         
 -11   8  10        101.19         85.71         7.97 o                         
 -10   8  10        385.72        362.58        15.25 o                         
  -9   8  10         41.28         37.36         4.17 o                         
  -8   8  10          1.31          0.22         4.79 o                         
  -7   8  10          3.43         -3.26         3.26 o                         
  -6   8  10        414.55        441.94        12.23 o                         
  -5   8  10          0.70         -0.28         2.98 o                         
  -4   8  10        135.94        145.48         6.90 o                         
  -3   8  10          0.94          2.93         3.30 o                         
  -2   8  10          5.42          8.38         3.54 o                         
  -1   8  10          3.08          4.04         3.52 o                         
   0   8  10          0.09         -2.36         3.35 o                         
   1   8  10          1.73          1.03         4.27 o                         
   2   8  10          7.23          0.25         4.53 o                         
   3   8  10         20.83         16.72         5.12 o                         
   4   8  10          3.80          9.29         5.23 o                         
   5   8  10         85.28         80.44         7.04 o                         
   6   8  10         18.94         19.79         6.18 o                         
 -14   9  10        256.12        222.01        10.39 o                         
 -13   9  10         13.14          9.21         5.05 o                         
 -12   9  10        723.79        658.68        16.46 o                         
 -11   9  10         91.21         77.34         6.20 o                         
 -10   9  10        770.76        764.04        13.65 o                         
  -9   9  10        142.19        120.71         6.50 o                         
  -8   9  10        372.60        362.15        11.08 o                         
  -7   9  10          1.79         -0.99         3.76 o                         
  -6   9  10        503.76        477.01        19.26 o                         
  -5   9  10         69.46         71.31         7.34 o                         
  -4   9  10        756.60        734.16        13.38 o                         
  -3   9  10         29.40         27.89         4.02 o                         
  -2   9  10        473.79        492.76        10.62 o                         
  -1   9  10         91.92         94.53         6.59 o                         
   0   9  10        415.89        421.88        14.89 o                         
   1   9  10          8.06         10.87         5.53 o                         
   2   9  10        608.09        609.26        14.13 o                         
   3   9  10          3.92          6.66         5.04 o                         
   4   9  10        514.16        560.56        13.38 o                         
   5   9  10         34.53         22.41         6.35 o                         
 -12  10  10          6.22          0.54         6.30 o                         
 -11  10  10         38.38         35.66         5.43 o                         
 -10  10  10         39.29         20.01         9.40 o                         
  -9  10  10         33.44         40.27        12.57 o                         
  -8  10  10          4.36          2.77         3.98 o                         
  -7  10  10        249.30        235.19        10.34 o                         
  -6  10  10         19.41         28.56         5.46 o                         
  -5  10  10        138.24        148.19         9.14 o                         
  -4  10  10          5.08          8.69         4.27 o                         
  -3  10  10          0.10         -0.66         3.68 o                         
  -2  10  10         15.82         12.27         4.34 o                         
  -1  10  10          2.27         -0.88         4.62 o                         
   0  10  10         28.72         17.57         5.43 o                         
   1  10  10         23.84         23.24         6.74 o                         
   2  10  10          4.97          4.88         6.42 o                         
   3  10  10         84.13         91.89        13.76 o                         
  -9  11  10          7.81          3.59         9.21 o                         
  -8  11  10        407.09        408.21        16.51 o                         
  -7  11  10          0.08         -3.21         4.28 o                         
  -6  11  10        301.59        263.71        13.09 o                         
  -5  11  10         13.97         10.85         5.15 o                         
  -4  11  10        333.51        353.45        12.38 o                         
  -3  11  10         26.06         22.54         5.29 o                         
  -2  11  10        403.00        428.54        15.18 o                         
  -1  11  10         73.28         66.44         6.97 o                         
   0  11  10        503.80        508.56        34.21 o                         
   1  11  10          1.54          9.15         6.92 o                         
 -19   0  11         45.73         43.26        11.19 o                         
 -17   0  11        199.75        187.08        14.16 o                         
 -15   0  11        554.35        594.39        19.56 o                         
 -13   0  11        507.70        556.03        15.37 o                         
 -11   0  11        875.83        854.67        24.19 o                         
  -9   0  11       1900.95       1833.80        21.53 o                         
  -7   0  11       1629.31       1616.45        19.04 o                         
  -5   0  11       1592.80       1566.37        32.13 o                         
  -3   0  11       2408.42       2374.24        32.06 o                         
  -1   0  11       1282.23       1293.12        19.99 o                         
   1   0  11        785.80        849.69        16.26 o                         
   3   0  11       1497.97       1568.88        24.43 o                         
   5   0  11        805.44        783.92        21.10 o                         
   7   0  11         13.09          8.59         5.75 o                         
   9   0  11         28.51         21.00         8.37 o                         
 -19   1  11          9.26          8.74         6.23 o                         
 -18   1  11        563.55        613.14        15.71 o                         
 -17   1  11         41.03         47.12         6.63 o                         
 -16   1  11        825.56        872.99        17.36 o                         
 -15   1  11          8.51          4.79         4.35 o                         
 -14   1  11        230.24        224.01        10.02 o                         
 -13   1  11          1.57          0.34         3.96 o                         
 -12   1  11         34.96         29.22         3.87 o                         
 -11   1  11         53.79         55.92         3.83 o                         
 -10   1  11         19.45         21.32         2.94 o                         
  -9   1  11        445.52        417.82         7.80 o                         
  -8   1  11          7.66          7.39         2.26 o                         
  -7   1  11        165.27        152.75         4.27 o                         
  -6   1  11         53.00         52.69         2.99 o                         
  -5   1  11        473.23        464.36         6.80 o                         
  -4   1  11          3.63          3.23         2.38 o                         
  -3   1  11        561.97        554.74         9.11 o                         
  -2   1  11         41.47         41.94         3.50 o                         
  -1   1  11          0.76         -2.22         2.31 o                         
   0   1  11        144.81        147.96         5.51 o                         
   1   1  11         42.16         46.56         4.72 o                         
   2   1  11        139.72        121.60         5.87 o                         
   3   1  11        233.29        247.76         8.24 o                         
   4   1  11        162.65        161.12         6.11 o                         
   5   1  11          9.55          8.64         3.64 o                         
   6   1  11        357.19        371.76         9.53 o                         
   7   1  11         14.75         22.17         4.62 o                         
   8   1  11        444.87        469.04        11.76 o                         
   9   1  11          4.30          8.81         5.14 o                         
 -19   2  11        334.26        328.64        16.19 o                         
 -18   2  11          0.87          3.16         6.00 o                         
 -17   2  11        598.49        645.96        16.74 o                         
 -16   2  11         45.28         45.68         6.36 o                         
 -15   2  11        511.24        531.71        13.19 o                         
 -14   2  11         29.50         23.24         4.91 o                         
 -13   2  11        856.45        886.53        14.37 o                         
 -12   2  11        445.34        488.83         9.69 o                         
 -11   2  11       1461.23       1459.62        19.50 o                         
 -10   2  11        107.91        109.88         4.80 o                         
  -9   2  11       1458.14       1419.36        16.13 o                         
  -8   2  11          1.91          3.35         2.16 o                         
  -7   2  11       1420.58       1386.45        12.81 o                         
  -6   2  11        226.36        228.80         5.60 o                         
  -5   2  11       1416.31       1402.19        13.85 o                         
  -4   2  11        215.97        224.29         6.03 o                         
  -3   2  11       1191.38       1198.74        12.05 o                         
  -2   2  11         29.07         26.23         2.77 o                         
  -1   2  11       1389.10       1355.47        18.14 o                         
   0   2  11          0.63          1.30         2.58 o                         
   1   2  11       1229.44       1192.66        13.98 o                         
   2   2  11        106.68        112.35         5.26 o                         
   3   2  11        583.16        588.97         9.81 o                         
   4   2  11         42.79         32.39         4.22 o                         
   5   2  11        412.65        411.71         8.99 o                         
   6   2  11          3.30          7.77         3.94 o                         
   7   2  11        423.89        447.15        11.43 o                         
   8   2  11         10.58         21.54         5.27 o                         
   9   2  11        195.72        182.18        10.17 o                         
 -18   3  11         25.20         19.47         7.18 o                         
 -17   3  11         29.11         17.71         6.91 o                         
 -16   3  11          3.18          2.70         4.93 o                         
 -15   3  11          4.04         -3.89         4.54 o                         
 -14   3  11        353.27        366.05        10.84 o                         
 -13   3  11         40.37         32.25         4.08 o                         
 -12   3  11        786.07        788.16        12.18 o                         
 -11   3  11         10.00          5.20         3.12 o                         
 -10   3  11        304.87        279.94         9.09 o                         
  -9   3  11         50.00         60.01         3.76 o                         
  -8   3  11        185.32        181.36         6.28 o                         
  -7   3  11         36.94         43.27         3.35 o                         
  -6   3  11         39.24         40.21         3.12 o                         
  -5   3  11          2.75          1.35         2.16 o                         
  -4   3  11         82.23         94.55         4.43 o                         
  -3   3  11         11.13         10.02         2.48 o                         
  -2   3  11         96.81         90.38         4.60 o                         
  -1   3  11         36.94         28.62         3.39 o                         
   0   3  11        111.82        104.06         5.72 o                         
   1   3  11        210.55        203.50         8.90 o                         
   2   3  11        382.35        393.02         8.43 o                         
   3   3  11        346.97        360.11         8.65 o                         
   4   3  11        294.40        312.93         9.18 o                         
   5   3  11        189.17        165.73         7.86 o                         
   6   3  11         55.69         54.38         5.54 o                         
   7   3  11         53.93         55.20         6.14 o                         
   8   3  11         48.88         39.60         6.12 o                         
   9   3  11         29.62         28.40         6.81 o                         
 -18   4  11         60.86         54.01         8.52 o                         
 -17   4  11         56.21         55.42         8.05 o                         
 -16   4  11        121.08        121.33        14.15 o                         
 -15   4  11        456.89        427.24        12.56 o                         
 -14   4  11         46.14         47.06         5.36 o                         
 -13   4  11       1392.65       1444.18        19.70 o                         
 -12   4  11          2.37          0.46         3.05 o                         
 -11   4  11       1395.07       1480.95        24.46 o                         
 -10   4  11        121.83        135.02         5.55 o                         
  -9   4  11       1240.98       1264.26        14.86 o                         
  -8   4  11        427.16        468.73        12.06 o                         
  -7   4  11       1825.71       1841.78        16.79 o                         
  -6   4  11        559.49        559.78         8.35 o                         
  -5   4  11       1952.61       1995.22        18.74 o                         
  -4   4  11       1385.37       1405.82        15.00 o                         
  -3   4  11       1076.63       1114.60        13.19 o                         
  -2   4  11       1655.98       1704.00        17.40 o                         
  -1   4  11        830.14        857.20        11.09 o                         
   0   4  11        354.23        378.18         8.15 o                         
   1   4  11        614.28        623.36         9.95 o                         
   2   4  11          5.44          4.79         3.23 o                         
   3   4  11        251.13        248.79         9.48 o                         
   4   4  11         15.66         14.64         4.24 o                         
   5   4  11        227.14        221.38         8.42 o                         
   6   4  11         20.68         21.40         4.78 o                         
   7   4  11        377.06        376.28        11.96 o                         
   8   4  11          9.94          7.71         6.11 o                         
   9   4  11        114.11        106.26        13.91 o                         
 -17   5  11         93.06         95.81         9.79 o                         
 -16   5  11        281.94        303.85        11.79 o                         
 -15   5  11        129.64        120.53         8.01 o                         
 -14   5  11         53.69         57.16         5.96 o                         
 -13   5  11        359.67        361.63        14.79 o                         
 -12   5  11          0.95          4.76         3.89 o                         
 -11   5  11        364.17        401.68         9.60 o                         
 -10   5  11         14.47         11.31         3.43 o                         
  -9   5  11          2.34          4.46         3.65 o                         
  -8   5  11         74.12         74.26         4.27 o                         
  -7   5  11         66.87         61.90         3.57 o                         
  -6   5  11         82.49         76.44         4.04 o                         
  -5   5  11         38.27         38.21         3.31 o                         
  -4   5  11          3.91          3.14         2.56 o                         
  -3   5  11         60.10         49.81         3.78 o                         
  -2   5  11         36.42         32.90         3.56 o                         
  -1   5  11        121.77        119.63         5.34 o                         
   0   5  11          8.86          5.83         3.47 o                         
   1   5  11        109.74        102.94         5.89 o                         
   2   5  11          0.84          3.41         3.90 o                         
   3   5  11          2.24          1.16         3.85 o                         
   4   5  11        107.48        109.90         7.79 o                         
   5   5  11         28.38         34.52         5.06 o                         
   6   5  11        180.19        171.38         8.56 o                         
   7   5  11        124.18        126.53         9.40 o                         
   8   5  11         42.35         52.17         7.98 o                         
 -17   6  11        160.93        163.04         9.97 o                         
 -16   6  11        297.30        309.54        10.88 o                         
 -15   6  11        303.31        326.37        11.22 o                         
 -14   6  11        222.82        250.11         9.57 o                         
 -13   6  11        118.36        120.57         6.95 o                         
 -12   6  11        314.92        316.90        10.02 o                         
 -11   6  11         78.58         80.52         5.38 o                         
 -10   6  11        914.23        885.50        13.87 o                         
  -9   6  11        529.87        539.82        10.04 o                         
  -8   6  11       1319.73       1315.99        16.16 o                         
  -7   6  11        979.44        964.38        12.46 o                         
  -6   6  11        583.89        597.70        10.20 o                         
  -5   6  11        919.46        909.20        11.38 o                         
  -4   6  11        153.38        149.70         5.41 o                         
  -3   6  11       1088.55       1064.53        13.12 o                         
  -2   6  11        419.98        434.47         7.95 o                         
  -1   6  11        943.57        922.04        13.43 o                         
   0   6  11       1110.50       1105.80        19.40 o                         
   1   6  11        452.13        455.21        11.00 o                         
   2   6  11        941.42        981.62        16.54 o                         
   3   6  11        166.28        172.11        11.03 o                         
   4   6  11        481.26        485.36        12.12 o                         
   5   6  11         12.68          7.02         4.74 o                         
   6   6  11        281.55        314.61        13.93 o                         
   7   6  11          1.34         -1.47         5.95 o                         
 -16   7  11         37.03         32.73         8.04 o                         
 -15   7  11        161.49        162.10        10.51 o                         
 -14   7  11        108.36         94.23         7.88 o                         
 -13   7  11        186.82        170.37         8.99 o                         
 -12   7  11        266.33        238.78        10.16 o                         
 -11   7  11         48.44         51.90         5.53 o                         
 -10   7  11        303.38        314.70         8.86 o                         
  -9   7  11        130.15        133.78         5.93 o                         
  -8   7  11         65.11         61.83         4.53 o                         
  -7   7  11        464.38        440.90         9.56 o                         
  -6   7  11          0.55          3.91         3.01 o                         
  -5   7  11        106.40        105.16         5.67 o                         
  -4   7  11          4.01          3.74         3.32 o                         
  -3   7  11         67.00         73.82         5.86 o                         
  -2   7  11         50.56         56.22         4.17 o                         
  -1   7  11         71.72         74.64         5.14 o                         
   0   7  11        243.32        263.01         9.33 o                         
   1   7  11          2.45          9.01         4.55 o                         
   2   7  11        229.67        215.63         9.66 o                         
   3   7  11         11.67         14.53         5.32 o                         
   4   7  11         75.86         67.99         6.44 o                         
   5   7  11         73.65         71.20         6.29 o                         
   6   7  11         44.36         47.21         8.05 o                         
 -15   8  11          0.80          4.94         5.95 o                         
 -14   8  11        552.40        555.75        20.16 o                         
 -13   8  11          1.17         -4.03         4.97 o                         
 -12   8  11        542.80        515.61        13.26 o                         
 -11   8  11        103.22         79.80         6.47 o                         
 -10   8  11        290.57        284.58        16.38 o                         
  -9   8  11        121.69        102.87         6.61 o                         
  -8   8  11        476.92        485.27        16.24 o                         
  -7   8  11        100.33        105.31         8.74 o                         
  -6   8  11       1279.35       1302.97        18.57 o                         
  -5   8  11        194.46        183.15         7.22 o                         
  -4   8  11       1321.44       1353.08        18.17 o                         
  -3   8  11        155.07        176.31         6.88 o                         
  -2   8  11        675.95        705.58        16.24 o                         
  -1   8  11         42.77         35.62         6.07 o                         
   0   8  11        544.94        580.74        19.90 o                         
   1   8  11         49.25         41.25         5.84 o                         
   2   8  11        517.52        522.87        13.49 o                         
   3   8  11        163.47        152.29         9.06 o                         
   4   8  11        278.11        272.36        12.54 o                         
   5   8  11        254.46        247.32        10.67 o                         
 -13   9  11         60.48         51.14         6.61 o                         
 -12   9  11          0.49         -1.45         5.20 o                         
 -11   9  11         12.04          9.38         4.90 o                         
 -10   9  11          8.65          3.98         4.37 o                         
  -9   9  11          4.80          6.01         4.48 o                         
  -8   9  11          3.57         10.54         5.68 o                         
  -7   9  11         72.39         75.19        11.85 o                         
  -6   9  11          0.12          0.08         4.94 o                         
  -5   9  11         24.34         27.31         4.61 o                         
  -4   9  11          0.83          1.81         3.47 o                         
  -3   9  11         35.02         27.56         4.35 o                         
  -2   9  11          0.05         -1.65         4.10 o                         
  -1   9  11         82.83         81.61         6.64 o                         
   0   9  11         14.65         15.51         5.86 o                         
   1   9  11          0.83         -2.75         5.36 o                         
   2   9  11         23.14         31.55         6.97 o                         
   3   9  11        144.62        142.40         9.17 o                         
   4   9  11          0.56          2.39         5.29 o                         
 -11  10  11          7.95          3.17         7.83 o                         
 -10  10  11        954.15        925.56        19.48 o                         
  -9  10  11          3.78          5.07         4.49 o                         
  -8  10  11        416.38        425.58        13.20 o                         
  -7  10  11          5.32          5.80         5.34 o                         
  -6  10  11        123.63        122.61        15.09 o                         
  -5  10  11          0.21         -3.28         4.00 o                         
  -4  10  11        215.45        206.67        12.27 o                         
  -3  10  11         55.44         47.08         6.63 o                         
  -2  10  11        347.79        348.46        29.77 o                         
  -1  10  11        117.02        106.97         7.63 o                         
   0  10  11        245.48        223.79        11.78 o                         
   1  10  11         75.43         79.63        10.06 o                         
   2  10  11        250.84        243.01        12.49 o                         
  -8  11  11          7.66          1.65         5.16 o                         
  -7  11  11         11.74          7.23         5.27 o                         
  -6  11  11          3.98         13.33         4.81 o                         
  -5  11  11         35.08         31.45         5.52 o                         
  -4  11  11          1.80          5.75         4.95 o                         
  -3  11  11        113.14        127.04        13.87 o                         
  -2  11  11          2.35         -0.42         5.90 o                         
  -1  11  11        206.88        166.40        28.31 o                         
 -18   0  12        340.92        396.77        20.33 o                         
 -16   0  12        224.28        197.73        13.86 o                         
 -14   0  12         43.61         39.50         7.84 o                         
 -12   0  12         36.85         28.55         5.69 o                         
 -10   0  12         82.27         62.07         6.99 o                         
  -8   0  12         58.23         43.92         5.66 o                         
  -6   0  12        130.06        131.19         8.07 o                         
  -4   0  12        179.90        180.15        15.99 o                         
  -2   0  12        144.24        142.27        10.27 o                         
   0   0  12        446.62        450.04        12.29 o                         
   2   0  12        798.23        833.51        17.41 o                         
   4   0  12        594.03        619.66        14.70 o                         
   6   0  12        547.40        567.72        16.39 o                         
   8   0  12        481.97        479.25        19.45 o                         
 -19   1  12        281.34        275.59        12.52 o                         
 -18   1  12          6.54          6.19         5.68 o                         
 -17   1  12        404.92        415.02        13.44 o                         
 -16   1  12          0.27         -4.39         4.84 o                         
 -15   1  12        643.36        686.37        14.94 o                         
 -14   1  12          2.72          4.04         3.95 o                         
 -13   1  12       1371.54       1410.48        19.25 o                         
 -12   1  12          0.80          4.59         3.55 o                         
 -11   1  12       1522.88       1552.25        19.97 o                         
 -10   1  12         73.00         71.31         4.04 o                         
  -9   1  12        901.41        922.17        12.69 o                         
  -8   1  12        261.61        256.53         6.17 o                         
  -7   1  12       1053.66       1057.98        11.96 o                         
  -6   1  12        145.80        138.52         5.06 o                         
  -5   1  12       2260.19       2295.42        21.84 o                         
  -4   1  12         15.05          9.48         2.84 o                         
  -3   1  12       2112.49       2160.51        22.10 o                         
  -2   1  12        262.91        264.88         7.44 o                         
  -1   1  12       1319.29       1303.55        14.78 o                         
   0   1  12          6.04          4.97         3.03 o                         
   1   1  12        864.89        869.65        14.59 o                         
   2   1  12        535.07        550.79        10.11 o                         
   3   1  12        559.41        571.39        10.17 o                         
   4   1  12        427.72        423.50         8.97 o                         
   5   1  12        209.30        194.15         7.34 o                         
   6   1  12          0.14         -1.42         3.95 o                         
   7   1  12         42.35         33.89         5.20 o                         
   8   1  12         10.91          6.76         5.22 o                         
 -18   2  12         71.06         57.97         7.41 o                         
 -17   2  12         73.30         69.48         8.98 o                         
 -16   2  12         39.70         30.05         5.55 o                         
 -15   2  12          3.79         -1.84         4.78 o                         
 -14   2  12         75.94         64.89         6.33 o                         
 -13   2  12        134.15        129.17         7.62 o                         
 -12   2  12        348.38        350.82         8.73 o                         
 -11   2  12         16.73         13.42         3.21 o                         
 -10   2  12        321.05        323.51         6.83 o                         
  -9   2  12         27.14         25.05         3.25 o                         
  -8   2  12          0.02          0.47         2.46 o                         
  -7   2  12          0.35          0.83         2.25 o                         
  -6   2  12        150.26        159.58         5.97 o                         
  -5   2  12         60.61         58.84         3.88 o                         
  -4   2  12        229.27        245.49         6.28 o                         
  -3   2  12         98.81         88.38         5.13 o                         
  -2   2  12        400.91        411.43         8.38 o                         
  -1   2  12        112.09        112.13         5.38 o                         
   0   2  12        369.25        374.97         7.98 o                         
   1   2  12         71.53         72.09         4.75 o                         
   2   2  12        323.28        319.03         9.95 o                         
   3   2  12         15.45         11.33         3.63 o                         
   4   2  12        427.03        419.12         9.88 o                         
   5   2  12          4.59          3.87         3.78 o                         
   6   2  12        323.18        351.37        11.52 o                         
   7   2  12         27.39         28.48         5.90 o                         
   8   2  12        135.47        150.30        10.70 o                         
 -18   3  12         21.24          6.58         6.92 o                         
 -17   3  12        379.00        359.67        14.75 o                         
 -16   3  12          1.91         -1.43         5.18 o                         
 -15   3  12        510.58        535.24        13.25 o                         
 -14   3  12         50.14         55.65         5.40 o                         
 -13   3  12        281.97        292.99        10.15 o                         
 -12   3  12        207.52        219.34         8.74 o                         
 -11   3  12        713.99        700.54        11.40 o                         
 -10   3  12        190.24        192.37         6.80 o                         
  -9   3  12       2051.13       2059.09        19.71 o                         
  -8   3  12        233.99        242.78         6.66 o                         
  -7   3  12       1857.44       1829.62        23.55 o                         
  -6   3  12        488.53        516.58         9.40 o                         
  -5   3  12       1001.98       1017.73        12.74 o                         
  -4   3  12        399.95        419.98         7.66 o                         
  -3   3  12       1012.89       1030.55        12.30 o                         
  -2   3  12        189.07        198.97         7.99 o                         
  -1   3  12        876.76        892.35        13.50 o                         
   0   3  12         92.08        105.56         5.83 o                         
   1   3  12        483.70        472.09         9.75 o                         
   2   3  12         26.87         34.88         4.13 o                         
   3   3  12        304.77        296.57         9.19 o                         
   4   3  12         15.73         16.75         4.81 o                         
   5   3  12        231.03        226.87        11.11 o                         
   6   3  12         64.89         74.27         6.88 o                         
   7   3  12        169.74        179.48         9.20 o                         
   8   3  12        148.44        140.10         9.52 o                         
 -18   4  12        145.58        146.95        11.41 o                         
 -17   4  12          0.95         -6.11         6.11 o                         
 -16   4  12        270.62        299.14        13.70 o                         
 -15   4  12         10.25         16.59         5.16 o                         
 -14   4  12        253.58        265.65         9.79 o                         
 -13   4  12         40.57         47.06         5.33 o                         
 -12   4  12         14.61         14.34         3.57 o                         
 -11   4  12          1.78          2.25         3.11 o                         
 -10   4  12         16.79         20.31         3.59 o                         
  -9   4  12         51.98         53.09         4.08 o                         
  -8   4  12         29.67         26.09         3.32 o                         
  -7   4  12         66.31         59.37         3.78 o                         
  -6   4  12        206.27        220.49         6.46 o                         
  -5   4  12         27.95         21.47         3.73 o                         
  -4   4  12        102.19        106.26         4.98 o                         
  -3   4  12          7.47          6.02         2.93 o                         
  -2   4  12         16.45         20.04         3.36 o                         
  -1   4  12          1.05         -1.45         3.22 o                         
   0   4  12        138.56        151.31         6.83 o                         
   1   4  12        186.15        181.81         7.10 o                         
   2   4  12        150.85        177.54         7.36 o                         
   3   4  12        131.68        125.55         7.12 o                         
   4   4  12         87.22         87.50         6.43 o                         
   5   4  12         18.64         18.39         4.78 o                         
   6   4  12         68.84         74.68         6.36 o                         
   7   4  12         72.42         67.83         7.01 o                         
 -17   5  12         72.89         73.91         9.18 o                         
 -16   5  12        360.69        370.57        12.84 o                         
 -15   5  12        216.26        192.53         9.01 o                         
 -14   5  12        333.54        316.77        10.30 o                         
 -13   5  12        495.88        524.93        18.21 o                         
 -12   5  12        422.61        420.20        10.96 o                         
 -11   5  12        628.35        663.12        12.61 o                         
 -10   5  12        472.92        493.30        10.61 o                         
  -9   5  12        995.84       1020.51        15.25 o                         
  -8   5  12        345.90        355.95         9.46 o                         
  -7   5  12       1379.18       1386.25        14.46 o                         
  -6   5  12        205.69        191.43         6.16 o                         
  -5   5  12        473.64        485.49        10.71 o                         
  -4   5  12        201.52        200.97         6.46 o                         
  -3   5  12        111.59        101.59         5.47 o                         
  -2   5  12        377.20        380.63         8.34 o                         
  -1   5  12        468.30        465.58        11.27 o                         
   0   5  12        323.82        349.37         9.53 o                         
   1   5  12        628.10        660.36        13.26 o                         
   2   5  12        128.40        145.64         7.86 o                         
   3   5  12        179.79        163.90         8.41 o                         
   4   5  12        155.32        174.44         8.87 o                         
   5   5  12         91.56         87.01         6.89 o                         
   6   5  12        196.51        200.70        10.91 o                         
   7   5  12         91.53         98.88        10.06 o                         
 -16   6  12        100.89         91.87         9.00 o                         
 -15   6  12         99.41         91.16         7.07 o                         
 -14   6  12         82.04         82.17         7.74 o                         
 -13   6  12        234.13        236.47         9.75 o                         
 -12   6  12         12.94          8.25         4.26 o                         
 -11   6  12        176.26        183.92         7.84 o                         
 -10   6  12         38.18         30.78         4.32 o                         
  -9   6  12          3.29         -0.29         3.38 o                         
  -8   6  12        139.57        142.82         6.23 o                         
  -7   6  12         22.99         17.34         3.61 o                         
  -6   6  12          0.55          0.71         3.13 o                         
  -5   6  12         81.44         82.74         4.52 o                         
  -4   6  12        201.19        214.32         6.69 o                         
  -3   6  12        310.77        311.11         7.88 o                         
  -2   6  12         51.72         57.23         6.04 o                         
  -1   6  12        116.23        125.48         6.94 o                         
   0   6  12          0.78          1.17         3.90 o                         
   1   6  12         28.54         23.33         4.82 o                         
   2   6  12         10.87          8.20         4.61 o                         
   3   6  12          2.79          8.51         4.76 o                         
   4   6  12         46.63         55.96         7.19 o                         
   5   6  12        101.58        100.06         7.70 o                         
   6   6  12         63.31         63.02         9.60 o                         
 -15   7  12        214.28        211.68        10.92 o                         
 -14   7  12        533.97        517.51        14.45 o                         
 -13   7  12        201.77        196.40        10.47 o                         
 -12   7  12        426.54        405.26        12.73 o                         
 -11   7  12        116.70        122.84         8.92 o                         
 -10   7  12        629.17        611.10        11.89 o                         
  -9   7  12         42.93         33.63         4.21 o                         
  -8   7  12        567.12        543.96        11.22 o                         
  -7   7  12        114.71        107.39         6.04 o                         
  -6   7  12        371.19        393.92        10.67 o                         
  -5   7  12        525.86        505.61        10.82 o                         
  -4   7  12        658.10        692.91        12.79 o                         
  -3   7  12        533.09        528.66        11.52 o                         
  -2   7  12        673.59        717.26        12.22 o                         
  -1   7  12         96.71         99.79         6.70 o                         
   0   7  12        206.36        210.62         9.02 o                         
   1   7  12         17.78         11.41         5.11 o                         
   2   7  12         92.75         94.38         9.25 o                         
   3   7  12         86.55         84.89         8.43 o                         
   4   7  12         73.29         65.84         7.34 o                         
   5   7  12        110.52         86.91         8.22 o                         
 -14   8  12          7.51          9.95         5.97 o                         
 -13   8  12         10.80          9.95         5.78 o                         
 -12   8  12        158.03        134.21         9.81 o                         
 -11   8  12          0.65         -0.45         4.66 o                         
 -10   8  12         17.33         15.26         5.08 o                         
  -9   8  12          5.80          4.69         4.38 o                         
  -8   8  12        380.85        366.02        12.20 o                         
  -7   8  12         26.20         25.70         4.87 o                         
  -6   8  12        379.09        378.01        10.72 o                         
  -5   8  12         14.42          9.25         3.99 o                         
  -4   8  12         31.39         30.49         4.55 o                         
  -3   8  12          7.88          9.51         4.18 o                         
  -2   8  12         19.93         18.99         4.74 o                         
  -1   8  12         51.85         51.43         7.05 o                         
   0   8  12         31.89         30.02         5.58 o                         
   1   8  12        115.59        113.48         7.94 o                         
   2   8  12          2.92          1.53         5.06 o                         
   3   8  12        285.51        263.62        11.58 o                         
   4   8  12         10.18         13.76         6.31 o                         
 -13   9  12        105.87         88.38         8.79 o                         
 -12   9  12        555.91        557.21        15.30 o                         
 -11   9  12        340.80        305.27        15.91 o                         
 -10   9  12        397.51        367.90        13.15 o                         
  -9   9  12        163.91        181.59        13.62 o                         
  -8   9  12        628.44        642.53        15.53 o                         
  -7   9  12          6.78          6.07         4.97 o                         
  -6   9  12        956.85        970.99        20.98 o                         
  -5   9  12          4.29          0.75         6.34 o                         
  -4   9  12        487.77        479.41        15.95 o                         
  -3   9  12         43.66         53.53         6.02 o                         
  -2   9  12        244.81        259.99        10.48 o                         
  -1   9  12         14.85          9.22         5.92 o                         
   0   9  12        444.71        496.16        15.39 o                         
   1   9  12          4.89         15.70         6.29 o                         
   2   9  12        435.96        414.21        18.06 o                         
 -10  10  12         41.04         36.91         8.26 o                         
  -9  10  12          1.44         -4.76         4.76 o                         
  -8  10  12          1.48         -5.12         5.12 o                         
  -7  10  12          0.06          1.35         4.95 o                         
  -6  10  12          5.00          1.89         5.25 o                         
  -5  10  12         21.24         19.11         5.33 o                         
  -4  10  12          2.69          2.15         5.63 o                         
  -3  10  12         10.28         11.72         4.95 o                         
  -2  10  12         22.51         18.29         5.41 o                         
  -1  10  12         81.24         77.83         8.26 o                         
   0  10  12         61.02         62.03         8.03 o                         
 -17   0  13       1027.72       1035.12        27.86 o                         
 -15   0  13        891.99        900.24        24.45 o                         
 -13   0  13        692.82        701.08        22.28 o                         
 -11   0  13        767.74        801.95        21.93 o                         
  -9   0  13        598.10        648.04        18.68 o                         
  -7   0  13        633.89        673.07        16.07 o                         
  -5   0  13       1352.98       1333.44        21.02 o                         
  -3   0  13       1245.37       1203.28        20.24 o                         
  -1   0  13       1184.95       1124.28        23.22 o                         
   1   0  13       2689.17       2741.75        35.96 o                         
   3   0  13       2297.59       2343.13        35.10 o                         
   5   0  13        123.90        131.59        10.17 o                         
   7   0  13         33.80         37.09         8.21 o                         
 -18   1  13         55.98         53.73         7.09 o                         
 -17   1  13         61.88         62.00         8.70 o                         
 -16   1  13         12.27          8.17         5.10 o                         
 -15   1  13         13.25          8.74         4.86 o                         
 -14   1  13          2.07          1.02         4.04 o                         
 -13   1  13        147.37        137.54         7.20 o                         
 -12   1  13          2.86          5.04         4.10 o                         
 -11   1  13        174.94        186.05         7.51 o                         
 -10   1  13         28.02         29.04         4.23 o                         
  -9   1  13          0.01          1.79         3.17 o                         
  -8   1  13         44.41         30.07         3.91 o                         
  -7   1  13          2.11          2.66         3.07 o                         
  -6   1  13          0.85         -3.01         3.01 o                         
  -5   1  13         80.32         81.72         5.27 o                         
  -4   1  13         63.96         57.90         4.53 o                         
  -3   1  13          6.57          1.45         2.86 o                         
  -2   1  13        477.58        474.71         9.02 o                         
  -1   1  13          8.38          7.10         3.20 o                         
   0   1  13        485.62        462.17         9.96 o                         
   1   1  13         57.92         57.97         4.80 o                         
   2   1  13        293.01        289.13         8.70 o                         
   3   1  13          6.07          2.62         3.53 o                         
   4   1  13        316.67        315.49         8.82 o                         
   5   1  13          7.85          6.56         4.19 o                         
   6   1  13        355.37        356.87        12.24 o                         
   7   1  13         94.35        102.22         9.31 o                         
 -18   2  13         15.14         11.91         5.99 o                         
 -17   2  13        269.66        311.63        20.96 o                         
 -16   2  13          2.89         -0.61         4.65 o                         
 -15   2  13        456.97        465.88        11.94 o                         
 -14   2  13        381.48        438.30        11.27 o                         
 -13   2  13        896.25        931.19        16.87 o                         
 -12   2  13        652.05        680.60        20.71 o                         
 -11   2  13        938.83        940.39        15.34 o                         
 -10   2  13        316.20        295.67         8.37 o                         
  -9   2  13        997.13       1024.55        13.14 o                         
  -8   2  13        602.18        596.47        12.29 o                         
  -7   2  13       1575.88       1594.57        18.26 o                         
  -6   2  13        814.81        822.54        11.84 o                         
  -5   2  13       1722.08       1746.76        19.81 o                         
  -4   2  13         58.75         69.87         6.14 o                         
  -3   2  13       1243.25       1252.30        16.53 o                         
  -2   2  13         10.79          4.94         3.54 o                         
  -1   2  13        584.58        604.11        10.99 o                         
   0   2  13          3.08          0.09         3.33 o                         
   1   2  13         84.78         82.10         6.49 o                         
   2   2  13          9.41          3.51         3.78 o                         
   3   2  13         38.63         28.56         4.58 o                         
   4   2  13         10.94         15.65         4.44 o                         
   5   2  13        247.92        259.01         9.23 o                         
   6   2  13         38.59         38.36         6.27 o                         
   7   2  13        321.41        322.41        12.06 o                         
 -18   3  13         13.29         18.64         8.07 o                         
 -17   3  13         17.48         17.95         6.97 o                         
 -16   3  13          9.64          4.28         6.06 o                         
 -15   3  13          0.77         -3.64         4.64 o                         
 -14   3  13         53.40         54.34         6.28 o                         
 -13   3  13         11.27         17.05         4.31 o                         
 -12   3  13         23.31         24.87         4.02 o                         
 -11   3  13        107.60        120.44         5.97 o                         
 -10   3  13         22.19         21.82         3.74 o                         
  -9   3  13         13.12         12.09         3.13 o                         
  -8   3  13          4.26          2.30         2.87 o                         
  -7   3  13        708.43        707.60        11.52 o                         
  -6   3  13        326.12        346.89        11.19 o                         
  -5   3  13        773.37        748.65        11.24 o                         
  -4   3  13        225.17        230.96         7.78 o                         
  -3   3  13        190.11        175.85         7.18 o                         
  -2   3  13         25.12         36.39         4.69 o                         
  -1   3  13         88.01         75.35         5.52 o                         
   0   3  13        218.74        217.08         7.87 o                         
   1   3  13        142.18        137.43         6.43 o                         
   2   3  13        557.98        563.50        10.94 o                         
   3   3  13        106.33        112.72         7.38 o                         
   4   3  13        284.17        274.39         9.80 o                         
   5   3  13         27.67         39.10         6.66 o                         
   6   3  13        187.50        194.25         9.64 o                         
   7   3  13          3.90         -4.87         5.59 o                         
 -17   4  13        304.53        277.56        17.33 o                         
 -16   4  13        381.36        396.56        15.34 o                         
 -15   4  13        500.56        502.42        16.44 o                         
 -14   4  13        227.54        230.25        11.15 o                         
 -13   4  13        543.58        573.99        15.82 o                         
 -12   4  13        275.76        292.33        11.90 o                         
 -11   4  13        868.01        872.50        16.51 o                         
 -10   4  13        501.71        530.37        10.75 o                         
  -9   4  13       1388.79       1395.69        15.82 o                         
  -8   4  13        239.35        250.74         7.07 o                         
  -7   4  13        773.94        782.46        12.14 o                         
  -6   4  13        232.53        229.22         9.10 o                         
  -5   4  13         92.09         89.67         4.93 o                         
  -4   4  13        736.44        767.94        11.62 o                         
  -3   4  13        185.57        184.33         7.37 o                         
  -2   4  13        612.03        638.08        12.67 o                         
  -1   4  13        579.78        568.46        12.23 o                         
   0   4  13        128.77        137.79         7.55 o                         
   1   4  13        222.95        207.39         8.54 o                         
   2   4  13         31.39         34.68         5.18 o                         
   3   4  13         17.69          9.65         4.82 o                         
   4   4  13          5.85          8.10         4.92 o                         
   5   4  13         39.18         53.31         6.10 o                         
   6   4  13          1.08          0.48         5.48 o                         
 -17   5  13         68.63         68.44         8.92 o                         
 -16   5  13        399.95        395.12        19.04 o                         
 -15   5  13         96.85         89.54         7.64 o                         
 -14   5  13         78.25         85.34         6.71 o                         
 -13   5  13         84.38         86.15         6.41 o                         
 -12   5  13          1.12         -2.35         3.86 o                         
 -11   5  13          9.51          5.38         4.09 o                         
 -10   5  13         33.50         31.11         4.68 o                         
  -9   5  13        158.88        142.76        10.04 o                         
  -8   5  13         58.57         63.10         5.13 o                         
  -7   5  13          6.80          3.91         3.98 o                         
  -6   5  13        122.66        123.35         5.55 o                         
  -5   5  13         26.68         30.92         3.77 o                         
  -4   5  13        305.62        299.88         7.97 o                         
  -3   5  13         95.74         86.06         5.19 o                         
  -2   5  13        274.63        274.38         8.94 o                         
  -1   5  13        311.33        301.18        10.06 o                         
   0   5  13         49.18         45.30         5.95 o                         
   1   5  13        103.31         97.78         7.60 o                         
   2   5  13         56.10         66.45         7.58 o                         
   3   5  13         61.92         54.37         6.29 o                         
   4   5  13        164.70        180.85         9.46 o                         
   5   5  13        113.80         99.09         7.56 o                         
   6   5  13         77.78         80.86        12.44 o                         
 -16   6  13        143.47        136.11        13.99 o                         
 -15   6  13        315.53        341.05        11.38 o                         
 -14   6  13         97.16         87.35         8.14 o                         
 -13   6  13        352.95        379.01        11.26 o                         
 -12   6  13        301.17        300.80        14.68 o                         
 -11   6  13        443.58        437.19        11.36 o                         
 -10   6  13        720.69        731.82        13.53 o                         
  -9   6  13        457.03        475.33        10.84 o                         
  -8   6  13        702.98        690.83        13.04 o                         
  -7   6  13        476.45        490.71        10.26 o                         
  -6   6  13        254.92        263.89         8.36 o                         
  -5   6  13        782.44        795.36        11.88 o                         
  -4   6  13         69.04         73.55         4.85 o                         
  -3   6  13        502.59        504.12        10.45 o                         
  -2   6  13         97.71         94.24         6.84 o                         
  -1   6  13         17.40          8.89         4.39 o                         
   0   6  13        179.99        203.11        16.71 o                         
   1   6  13          3.65          3.71         5.00 o                         
   2   6  13        205.17        211.66         9.72 o                         
   3   6  13          9.19         -1.25         5.18 o                         
   4   6  13        167.40        173.14        11.85 o                         
   5   6  13          1.85         -0.89         5.71 o                         
 -15   7  13         64.31         69.03         9.65 o                         
 -14   7  13         83.29         64.17         7.35 o                         
 -13   7  13         51.51         53.03         7.35 o                         
 -12   7  13        117.12        105.26         7.68 o                         
 -11   7  13         17.97         24.57         4.67 o                         
 -10   7  13         10.22          3.87         3.94 o                         
  -9   7  13        205.16        202.73         9.19 o                         
  -8   7  13         17.65         17.87         4.63 o                         
  -7   7  13        164.97        152.02         7.85 o                         
  -6   7  13         33.75         38.57         4.79 o                         
  -5   7  13         39.71         36.75         4.91 o                         
  -4   7  13         88.33         93.28         6.72 o                         
  -3   7  13        215.60        230.16         9.07 o                         
  -2   7  13        216.03        229.85         9.14 o                         
  -1   7  13        101.36        111.83         7.37 o                         
   0   7  13        163.83        151.07         8.29 o                         
   1   7  13        120.10        102.47        12.23 o                         
   2   7  13         59.54         56.34         9.91 o                         
   3   7  13        204.65        176.58        11.21 o                         
   4   7  13         73.07         65.13         7.36 o                         
 -14   8  13        357.14        362.66        22.32 o                         
 -13   8  13        202.80        178.50        10.71 o                         
 -12   8  13        149.25        135.15         9.84 o                         
 -11   8  13        281.74        249.70        11.08 o                         
 -10   8  13         36.50         33.35         6.55 o                         
  -9   8  13        192.37        179.25         9.79 o                         
  -8   8  13        178.83        184.82        10.55 o                         
  -7   8  13        182.57        195.57         8.81 o                         
  -6   8  13        578.67        575.82        13.12 o                         
  -5   8  13         76.60         72.48         5.98 o                         
  -4   8  13        615.14        634.65        13.30 o                         
  -3   8  13          7.36          0.07         4.28 o                         
  -2   8  13        524.90        542.14        15.48 o                         
  -1   8  13         72.89         76.75         8.21 o                         
   0   8  13        422.39        431.44        15.14 o                         
   1   8  13        286.33        279.99        12.68 o                         
   2   8  13        184.42        179.26        11.07 o                         
 -12   9  13          0.05         -1.47         5.23 o                         
 -11   9  13         24.97         23.66         9.76 o                         
 -10   9  13          0.77         -2.79         5.19 o                         
  -9   9  13         44.51         46.84         6.76 o                         
  -8   9  13          3.32         -5.23         5.23 o                         
  -7   9  13         47.34         52.50         6.95 o                         
  -6   9  13          3.05         -3.60         5.75 o                         
  -5   9  13          1.67          3.36         5.27 o                         
  -4   9  13          0.11          3.13         4.47 o                         
  -3   9  13          5.67          8.29         4.92 o                         
  -2   9  13         11.43          3.00         6.29 o                         
  -1   9  13          6.97          4.48         6.24 o                         
   0   9  13        120.35        134.12        10.28 o                         
   1   9  13         90.17         78.58        21.38 o                         
  -9  10  13          0.53         -1.65        11.27 o                         
  -8  10  13        462.76        464.36        21.77 o                         
  -7  10  13         22.09         16.90         6.76 o                         
  -6  10  13        351.22        354.09        12.48 o                         
  -5  10  13        115.34        103.71         9.53 o                         
  -4  10  13        429.66        419.04        16.24 o                         
  -3  10  13        175.40        188.30        10.42 o                         
 -18   0  14        238.05        257.25        27.73 o                         
 -16   0  14        127.65        106.19        17.91 o                         
 -14   0  14         15.14         -0.58         7.76 o                         
 -12   0  14        360.43        395.87        48.25 o                         
 -10   0  14        222.68        211.90        13.10 o                         
  -8   0  14         71.46         54.80         7.86 o                         
  -6   0  14        262.70        239.65        11.89 o                         
  -4   0  14        675.44        644.73        21.73 o                         
  -2   0  14        708.24        722.07        20.88 o                         
   0   0  14        462.30        481.68        14.20 o                         
   2   0  14        227.05        218.66        11.63 o                         
   4   0  14        331.60        320.53        13.07 o                         
   6   0  14        482.66        479.16        17.87 o                         
 -18   1  14         45.14         40.58         8.31 o                         
 -17   1  14        365.75        384.33        16.11 o                         
 -16   1  14         44.12         42.74         6.97 o                         
 -15   1  14       1053.12       1087.89        20.92 o                         
 -14   1  14         13.52          5.74         6.06 o                         
 -13   1  14       1980.72       2046.86        29.72 o                         
 -12   1  14         34.42         41.19         6.15 o                         
 -11   1  14       1506.43       1598.89        22.45 o                         
 -10   1  14         95.43         81.86         6.37 o                         
  -9   1  14       1169.30       1200.22        18.73 o                         
  -8   1  14         24.01         14.39         3.79 o                         
  -7   1  14       1891.21       1881.38        21.35 o                         
  -6   1  14         15.56          7.25         3.67 o                         
  -5   1  14       1835.90       1813.64        20.99 o                         
  -4   1  14         76.57         76.24         5.05 o                         
  -3   1  14        778.87        766.58        12.72 o                         
  -2   1  14         14.95          9.91         4.04 o                         
  -1   1  14        340.15        317.11        11.38 o                         
   0   1  14        238.11        222.59         8.25 o                         
   1   1  14        200.86        200.07         8.13 o                         
   2   1  14        631.91        616.64        17.27 o                         
   3   1  14         63.72         68.53         5.82 o                         
   4   1  14        148.92        149.20         7.70 o                         
   5   1  14          7.88          6.41         5.52 o                         
   6   1  14          0.13          6.80         5.81 o                         
 -18   2  14         11.85          8.65         6.74 o                         
 -17   2  14         18.02         20.42         6.51 o                         
 -16   2  14         16.16         21.92         6.33 o                         
 -15   2  14         10.63          3.76         5.09 o                         
 -14   2  14         78.69         86.83         7.23 o                         
 -13   2  14         19.78         24.12         5.90 o                         
 -12   2  14        390.80        425.18        13.19 o                         
 -11   2  14         18.66         16.69         5.28 o                         
 -10   2  14         44.74         44.05         4.96 o                         
  -9   2  14         58.16         50.82         5.21 o                         
  -8   2  14        253.27        238.66         9.54 o                         
  -7   2  14          2.30          3.03         3.58 o                         
  -6   2  14        618.63        635.48        12.53 o                         
  -5   2  14        141.93        142.80         9.13 o                         
  -4   2  14        757.26        782.92        13.26 o                         
  -3   2  14         11.64          8.86         3.84 o                         
  -2   2  14        829.95        806.68        16.32 o                         
  -1   2  14         21.54         14.61         3.99 o                         
   0   2  14        735.85        713.43        12.71 o                         
   1   2  14          3.07          5.06         4.06 o                         
   2   2  14        552.78        561.10        11.33 o                         
   3   2  14          0.51          3.59         4.37 o                         
   4   2  14        226.80        235.30        11.54 o                         
   5   2  14         17.66          4.42         5.18 o                         
   6   2  14         46.37         36.56         6.65 o                         
 -17   3  14        643.29        665.48        20.13 o                         
 -16   3  14        105.44        114.99         9.71 o                         
 -15   3  14        326.41        328.64        11.90 o                         
 -14   3  14         99.79         99.24         8.35 o                         
 -13   3  14        180.57        179.49         9.99 o                         
 -12   3  14          5.82          0.10         4.28 o                         
 -11   3  14        893.58        836.31        14.33 o                         
 -10   3  14          3.61         -0.66         3.68 o                         
  -9   3  14       1278.86       1280.28        16.62 o                         
  -8   3  14        258.49        273.49         8.41 o                         
  -7   3  14        451.19        445.09        10.59 o                         
  -6   3  14        630.61        670.99        12.99 o                         
  -5   3  14        259.15        263.61         9.48 o                         
  -4   3  14        434.16        455.77        11.56 o                         
  -3   3  14        419.54        421.67        10.74 o                         
  -2   3  14        198.26        208.93         8.90 o                         
  -1   3  14        280.53        281.65        12.86 o                         
   0   3  14        105.58        106.59         6.43 o                         
   1   3  14        119.34        112.61         6.46 o                         
   2   3  14         76.01         78.59         5.86 o                         
   3   3  14         72.32         79.30         6.71 o                         
   4   3  14         75.93         68.48         6.59 o                         
   5   3  14         68.57         66.96         6.78 o                         
 -17   4  14          2.41          0.27         6.82 o                         
 -16   4  14        141.71        157.68        11.07 o                         
 -15   4  14         11.64          2.87         6.15 o                         
 -14   4  14         20.88         23.05         6.41 o                         
 -13   4  14         42.63         32.96         5.78 o                         
 -12   4  14        376.29        384.08        15.61 o                         
 -11   4  14         58.64         58.14         5.22 o                         
 -10   4  14        363.33        377.98        10.76 o                         
  -9   4  14         71.30         68.29         5.32 o                         
  -8   4  14         94.04         98.21         5.64 o                         
  -7   4  14        121.01        113.18         5.97 o                         
  -6   4  14          6.78          5.37         3.23 o                         
  -5   4  14          8.44          3.92         3.67 o                         
  -4   4  14          3.08         -3.17         3.71 o                         
  -3   4  14         64.53         73.95         6.11 o                         
  -2   4  14         33.01         33.75         5.16 o                         
  -1   4  14          3.63          1.39         4.29 o                         
   0   4  14        132.58        142.95         9.52 o                         
   1   4  14         61.57         44.50         5.70 o                         
   2   4  14        239.50        257.68        10.68 o                         
   3   4  14         54.52         55.06         6.62 o                         
   4   4  14        278.28        268.88        10.88 o                         
   5   4  14        101.39         93.80         9.33 o                         
 -16   5  14        219.65        223.29        12.65 o                         
 -15   5  14        115.56        124.36         9.82 o                         
 -14   5  14        334.69        328.92        12.66 o                         
 -13   5  14         42.22         40.84         5.52 o                         
 -12   5  14        528.38        560.51        14.32 o                         
 -11   5  14         49.03         43.40         5.23 o                         
 -10   5  14        331.16        344.01        10.28 o                         
  -9   5  14        273.41        290.85        14.94 o                         
  -8   5  14         30.10         27.11         5.21 o                         
  -7   5  14        340.23        339.86        10.23 o                         
  -6   5  14         11.82         17.96         3.58 o                         
  -5   5  14        133.12        130.32         6.05 o                         
  -4   5  14         31.53         33.15         4.71 o                         
  -3   5  14        212.44        208.84         8.99 o                         
  -2   5  14        423.15        420.63        11.25 o                         
  -1   5  14        304.61        282.14        11.48 o                         
   0   5  14        393.88        391.90        19.21 o                         
   1   5  14        135.89        138.93         8.39 o                         
   2   5  14        112.55        106.61         7.86 o                         
   3   5  14         90.85        104.49         8.09 o                         
   4   5  14         49.08         42.28         6.56 o                         
 -15   6  14          4.16         -2.46         5.35 o                         
 -14   6  14          5.36          6.89         4.93 o                         
 -13   6  14         13.58         13.76         5.03 o                         
 -12   6  14         14.30         11.68         4.80 o                         
 -11   6  14          3.56          0.49         4.72 o                         
 -10   6  14          2.58          6.76         4.16 o                         
  -9   6  14          6.13          1.00         4.37 o                         
  -8   6  14          0.37         -0.35         3.85 o                         
  -7   6  14          1.79          3.15         3.74 o                         
  -6   6  14         42.08         44.25         4.84 o                         
  -5   6  14        302.44        290.24         8.21 o                         
  -4   6  14         62.38         55.24         5.77 o                         
  -3   6  14        650.93        661.15        15.83 o                         
  -2   6  14         36.09         36.76         6.03 o                         
  -1   6  14        271.39        281.67        11.69 o                         
   0   6  14         69.70         66.15         7.24 o                         
   1   6  14        186.91        185.75         9.50 o                         
   2   6  14        105.49        104.01         8.03 o                         
   3   6  14        331.21        335.18        14.73 o                         
 -14   7  14        238.59        249.57        11.64 o                         
 -13   7  14        558.24        568.82        14.96 o                         
 -12   7  14        387.75        380.46        17.35 o                         
 -11   7  14        195.47        183.12         8.47 o                         
 -10   7  14        459.32        480.31        13.60 o                         
  -9   7  14          2.22          3.52         4.62 o                         
  -8   7  14        379.98        377.94        11.44 o                         
  -7   7  14          4.85          4.62         4.46 o                         
  -6   7  14        574.87        579.45        12.60 o                         
  -5   7  14         92.54         76.95         6.11 o                         
  -4   7  14        453.23        476.35        15.68 o                         
  -3   7  14         87.63         80.61         7.53 o                         
  -2   7  14         16.13         10.10         4.81 o                         
  -1   7  14         69.80         79.60         7.38 o                         
   0   7  14         20.86         21.93         6.06 o                         
   1   7  14        133.41        121.23        11.03 o                         
   2   7  14          6.26          2.27         6.05 o                         
 -13   8  14          2.79          0.82         5.94 o                         
 -12   8  14         35.40         30.20         6.89 o                         
 -11   8  14         36.99         44.54        11.93 o                         
 -10   8  14          1.88          3.41         5.83 o                         
  -9   8  14         70.65         76.00         7.88 o                         
  -8   8  14         16.83         20.16         5.26 o                         
  -7   8  14        124.38        128.75         7.88 o                         
  -6   8  14          8.74          8.88         4.85 o                         
  -5   8  14        270.72        276.52        10.28 o                         
  -4   8  14         36.63         41.78         5.66 o                         
  -3   8  14        328.38        337.62        14.23 o                         
  -2   8  14         38.15         52.90         7.75 o                         
  -1   8  14        171.24        172.55        11.22 o                         
   0   8  14          1.21          1.93         7.19 o                         
   1   8  14        124.22        119.70        12.80 o                         
 -10   9  14        401.74        406.65        25.30 o                         
  -9   9  14        125.26        102.16        16.22 o                         
  -8   9  14        674.88        640.81        17.04 o                         
  -7   9  14        101.96         87.53         8.95 o                         
  -6   9  14        501.00        475.08        17.01 o                         
  -5   9  14        133.67        133.08        11.81 o                         
  -4   9  14        289.36        285.72        16.01 o                         
  -3   9  14         66.17         64.59         8.38 o                         
  -2   9  14        345.55        343.31        18.71 o                         
 -17   0  15        421.83        414.46        24.50 o                         
 -15   0  15        746.95        780.53        57.20 o                         
 -13   0  15       1132.28       1210.23        35.82 o                         
 -11   0  15        783.23        854.81        28.39 o                         
  -9   0  15        445.22        432.09        15.85 o                         
  -7   0  15        824.36        819.94        19.54 o                         
  -5   0  15        843.71        831.81        19.92 o                         
  -3   0  15        188.61        161.29        10.87 o                         
  -1   0  15        283.77        275.08        12.43 o                         
   1   0  15        839.90        839.86        26.95 o                         
   3   0  15        321.46        334.18        18.57 o                         
   5   0  15          3.96         11.38         9.72 o                         
 -17   1  15         83.32        104.09        10.34 o                         
 -16   1  15          2.19          2.39         6.57 o                         
 -15   1  15          5.48         -0.56         6.34 o                         
 -14   1  15          0.67          1.39         6.05 o                         
 -13   1  15         29.31         14.23         6.33 o                         
 -12   1  15         32.15         26.71         6.29 o                         
 -11   1  15          8.30          8.13         4.79 o                         
 -10   1  15        117.57        131.27         7.87 o                         
  -9   1  15          9.29          2.11         4.57 o                         
  -8   1  15         21.27         12.34         6.26 o                         
  -7   1  15         64.73         64.45         6.72 o                         
  -6   1  15          5.98          4.75         3.41 o                         
  -5   1  15         13.35         14.73         3.91 o                         
  -4   1  15        221.76        200.51         7.80 o                         
  -3   1  15          1.51         -0.75         3.63 o                         
  -2   1  15        472.91        458.03        10.36 o                         
  -1   1  15          0.48          0.29         3.83 o                         
   0   1  15        342.43        333.18        10.31 o                         
   1   1  15         14.63         17.19         4.79 o                         
   2   1  15        255.16        258.38         9.63 o                         
   3   1  15          1.61          4.70         4.52 o                         
   4   1  15        246.01        261.61        13.57 o                         
   5   1  15         70.49         77.92        11.54 o                         
 -17   2  15        311.01        360.71        15.90 o                         
 -16   2  15        167.43        161.15        11.45 o                         
 -15   2  15        379.24        405.10        15.71 o                         
 -14   2  15        357.89        365.67        14.96 o                         
 -13   2  15        366.25        391.06        14.80 o                         
 -12   2  15        105.34        102.93         8.11 o                         
 -11   2  15        513.03        521.22        18.44 o                         
 -10   2  15         58.88         50.62         5.92 o                         
  -9   2  15       1125.56       1133.35        20.44 o                         
  -8   2  15        216.73        204.93         8.62 o                         
  -7   2  15       1169.04       1165.32        17.88 o                         
  -6   2  15        145.36        148.30         7.67 o                         
  -5   2  15        549.20        530.89        12.19 o                         
  -4   2  15         46.35         44.45         5.45 o                         
  -3   2  15        340.56        350.05        13.89 o                         
  -2   2  15         45.67         47.55         5.14 o                         
  -1   2  15        196.77        197.96         8.22 o                         
   0   2  15          6.57          5.99         4.37 o                         
   1   2  15         47.61         49.51         5.38 o                         
   2   2  15          1.86          0.05         4.30 o                         
   3   2  15         28.98         16.42         5.10 o                         
   4   2  15          0.76          3.98         5.15 o                         
 -17   3  15          0.29          4.42         8.84 o                         
 -16   3  15          1.58         -3.78         6.67 o                         
 -15   3  15          0.12          4.23         6.99 o                         
 -14   3  15         17.25          8.90         5.69 o                         
 -13   3  15         25.57         29.31         6.24 o                         
 -12   3  15          0.70          3.11         5.17 o                         
 -11   3  15          0.58          2.16         4.87 o                         
 -10   3  15          5.47          2.74         4.64 o                         
  -9   3  15        137.65        125.45         8.11 o                         
  -8   3  15        550.82        556.59        13.12 o                         
  -7   3  15        153.21        157.82         7.77 o                         
  -6   3  15       1228.83       1256.65        23.96 o                         
  -5   3  15         53.19         47.88         7.61 o                         
  -4   3  15        403.91        418.90        11.32 o                         
  -3   3  15         99.74         92.98         6.81 o                         
  -2   3  15        158.04        173.65         8.09 o                         
  -1   3  15        130.94        130.11         8.52 o                         
   0   3  15        349.13        355.38        12.23 o                         
   1   3  15         31.31         30.25         5.03 o                         
   2   3  15        322.72        312.54        10.11 o                         
   3   3  15          1.57         -5.08         5.08 o                         
   4   3  15        232.03        249.33        10.39 o                         
 -16   4  15        378.43        379.00        27.69 o                         
 -15   4  15        387.97        405.87        21.35 o                         
 -14   4  15        348.74        342.79        21.27 o                         
 -13   4  15        452.35        472.91        25.02 o                         
 -12   4  15        499.94        525.27        17.38 o                         
 -11   4  15        656.29        629.42        20.16 o                         
 -10   4  15        307.32        310.50         9.64 o                         
  -9   4  15        311.54        302.90        12.21 o                         
  -8   4  15         55.24         51.78         7.92 o                         
  -7   4  15         20.34         23.41         5.95 o                         
  -6   4  15         92.89         81.23         8.01 o                         
  -5   4  15        100.10         97.25         6.80 o                         
  -4   4  15        193.98        187.51         8.71 o                         
  -3   4  15        611.34        583.48        13.33 o                         
  -2   4  15        105.61         96.88         7.21 o                         
  -1   4  15        296.08        287.10        10.28 o                         
   0   4  15         48.16         49.50         5.96 o                         
   1   4  15          2.17          4.93         5.28 o                         
   2   4  15          2.62          5.22         5.31 o                         
   3   4  15          0.54         -3.52         5.36 o                         
 -16   5  15          8.20         18.25         8.21 o                         
 -15   5  15         18.45          7.21         7.60 o                         
 -14   5  15         65.01         65.00        14.51 o                         
 -13   5  15         66.93         65.94         7.33 o                         
 -12   5  15        282.49        301.63        11.35 o                         
 -11   5  15        141.31        136.62         8.29 o                         
 -10   5  15        358.17        372.03        11.92 o                         
  -9   5  15        104.00        101.05         7.40 o                         
  -8   5  15        168.96        173.84         7.35 o                         
  -7   5  15         54.15         50.72         5.63 o                         
  -6   5  15        136.56        160.22         8.04 o                         
  -5   5  15        114.22        100.81         6.94 o                         
  -4   5  15        328.19        321.09        10.88 o                         
  -3   5  15        136.67        132.96         7.86 o                         
  -2   5  15        376.39        349.93        12.95 o                         
  -1   5  15         97.12         90.36         8.01 o                         
   0   5  15        317.88        337.96        13.01 o                         
   1   5  15        214.19        175.73        11.32 o                         
   2   5  15        415.18        407.60        13.80 o                         
   3   5  15        282.46        297.63        12.58 o                         
 -15   6  15        248.65        213.89        13.56 o                         
 -14   6  15         67.76         60.11         7.58 o                         
 -13   6  15        277.59        304.02        11.70 o                         
 -12   6  15        170.97        167.48        11.33 o                         
 -11   6  15        261.53        281.08        11.07 o                         
 -10   6  15        367.21        372.33        12.01 o                         
  -9   6  15        173.28        182.95        11.51 o                         
  -8   6  15        447.63        429.62        15.03 o                         
  -7   6  15        296.26        303.30        10.31 o                         
  -6   6  15        207.14        211.58         9.52 o                         
  -5   6  15        346.02        333.92        11.52 o                         
  -4   6  15         32.49         27.14         7.49 o                         
  -3   6  15         24.00         16.94         5.62 o                         
  -2   6  15         10.68          8.81         5.49 o                         
  -1   6  15         10.11          5.69         5.67 o                         
   0   6  15         43.73         36.78         6.94 o                         
   1   6  15         14.62         10.87         5.91 o                         
   2   6  15        115.29        115.91         8.87 o                         
 -13   7  15         33.26         30.38         7.82 o                         
 -12   7  15          0.14         -0.83         6.19 o                         
 -11   7  15         59.75         39.68         6.69 o                         
 -10   7  15         27.05         24.62         5.98 o                         
  -9   7  15          4.30         10.16         5.58 o                         
  -8   7  15         53.85         51.16         6.29 o                         
  -7   7  15         72.69         78.47         9.35 o                         
  -6   7  15        116.00        110.03         7.30 o                         
  -5   7  15        316.79        325.57        12.41 o                         
  -4   7  15        233.90        238.14        12.37 o                         
  -3   7  15        357.81        361.77        15.05 o                         
  -2   7  15        161.05        146.92        13.26 o                         
  -1   7  15        375.13        360.77        13.53 o                         
   0   7  15         33.12         34.39         7.76 o                         
 -11   8  15        102.60         89.55         9.72 o                         
 -10   8  15        165.74        166.04        11.67 o                         
  -9   8  15        105.29        116.34        10.19 o                         
  -8   8  15        201.16        188.16         9.59 o                         
  -7   8  15         89.89         84.26         7.42 o                         
  -6   8  15        230.81        233.01        10.68 o                         
  -5   8  15          3.58         -5.85         5.85 o                         
  -4   8  15        228.96        228.50        11.42 o                         
  -3   8  15          3.68          6.83         7.22 o                         
  -2   8  15        157.60        164.96        12.55 o                         
  -7   9  15        147.46        138.61        13.87 o                         
  -6   9  15         21.42         26.10         9.13 o                         
 -16   0  16         35.66         21.67        11.03 o                         
 -14   0  16         71.67         62.45        20.22 o                         
 -12   0  16        358.20        385.13        17.22 o                         
 -10   0  16        386.68        406.79        16.76 o                         
  -8   0  16        455.96        465.84        15.71 o                         
  -6   0  16        492.64        462.18        15.88 o                         
  -4   0  16        354.43        330.88        15.16 o                         
  -2   0  16        299.93        299.07        15.01 o                         
   0   0  16        206.75        163.75        12.23 o                         
   2   0  16        181.43        190.37        12.43 o                         
 -17   1  16        417.58        434.26        17.72 o                         
 -16   1  16          8.01          9.04         7.08 o                         
 -15   1  16       1115.97       1195.67        30.36 o                         
 -14   1  16          0.28          5.09         6.27 o                         
 -13   1  16       1143.31       1179.22        25.10 o                         
 -12   1  16          2.56         -0.28         5.54 o                         
 -11   1  16        678.35        716.25        18.03 o                         
 -10   1  16          7.56          3.85         4.93 o                         
  -9   1  16        641.81        650.44        19.16 o                         
  -8   1  16          6.98          4.74         4.83 o                         
  -7   1  16        514.93        527.81        13.83 o                         
  -6   1  16        102.65         91.68         6.80 o                         
  -5   1  16        149.76        141.12         7.58 o                         
  -4   1  16          8.80         10.80         4.51 o                         
  -3   1  16         48.76         56.81         5.64 o                         
  -2   1  16         28.63         27.12         4.82 o                         
  -1   1  16         39.05         35.53         5.18 o                         
   0   1  16          0.33         -3.98         4.10 o                         
   1   1  16          7.15          6.45         4.97 o                         
   2   1  16         35.25         30.31         5.56 o                         
   3   1  16          0.38         -2.50         5.08 o                         
 -17   2  16         11.11          7.86        10.27 o                         
 -16   2  16         33.79         36.39         7.97 o                         
 -15   2  16         21.27         20.91         7.35 o                         
 -14   2  16          8.81          8.76         6.00 o                         
 -13   2  16         64.53         71.30         7.88 o                         
 -12   2  16         23.97         24.98         8.28 o                         
 -11   2  16          7.16          6.56         5.51 o                         
 -10   2  16        180.62        154.90         8.71 o                         
  -9   2  16          0.98         -4.47         5.21 o                         
  -8   2  16        356.30        331.86        12.04 o                         
  -7   2  16        262.12        270.37        10.26 o                         
  -6   2  16        554.49        532.85        13.10 o                         
  -5   2  16        134.52        127.72         7.27 o                         
  -4   2  16        696.80        712.45        13.79 o                         
  -3   2  16         39.11         40.59         5.46 o                         
  -2   2  16        457.78        473.23        11.40 o                         
  -1   2  16         60.89         46.77         5.64 o                         
   0   2  16        231.64        227.95         9.33 o                         
   1   2  16          3.47         -1.27         4.61 o                         
   2   2  16        154.89        150.00         9.71 o                         
   3   2  16          9.78          6.91         5.81 o                         
 -16   3  16         45.59         41.34        10.36 o                         
 -15   3  16        175.92        210.57        13.67 o                         
 -14   3  16          0.96          0.53         5.86 o                         
 -13   3  16        345.82        364.32        13.75 o                         
 -12   3  16         12.65         15.49         5.99 o                         
 -11   3  16        797.19        850.10        18.54 o                         
 -10   3  16         16.46         24.04         6.12 o                         
  -9   3  16        463.13        461.32        12.85 o                         
  -8   3  16         95.99        102.05         7.17 o                         
  -7   3  16        188.57        185.80         8.89 o                         
  -6   3  16         67.22         74.96         6.52 o                         
  -5   3  16        197.34        204.91         9.37 o                         
  -4   3  16         86.49         91.70         7.15 o                         
  -3   3  16        111.91        116.09         7.33 o                         
  -2   3  16        167.03        183.17        10.15 o                         
  -1   3  16         47.66         39.09         5.79 o                         
   0   3  16        116.45        114.07         7.73 o                         
   1   3  16         39.17         28.55         5.82 o                         
   2   3  16         11.10          3.60         5.65 o                         
 -16   4  16         40.98         43.91        25.71 o                         
 -15   4  16         34.33         22.62         8.25 o                         
 -14   4  16         88.79         86.41        11.26 o                         
 -13   4  16          9.88          7.18         7.32 o                         
 -12   4  16        134.18        147.78        12.93 o                         
 -11   4  16         12.19          5.50         5.31 o                         
 -10   4  16        264.02        280.03        11.03 o                         
  -9   4  16          3.40         -1.45         4.65 o                         
  -8   4  16        350.18        356.92        13.86 o                         
  -7   4  16        105.93         98.11         7.37 o                         
  -6   4  16        188.83        193.39         9.11 o                         
  -5   4  16         50.78         38.82         5.72 o                         
  -4   4  16         99.19        105.87         7.87 o                         
  -3   4  16         22.85         18.64         5.49 o                         
  -2   4  16        228.42        232.64         9.78 o                         
  -1   4  16         93.52         90.04         7.20 o                         
   0   4  16        552.28        547.59        17.23 o                         
   1   4  16         90.39         83.91         8.02 o                         
   2   4  16        539.91        506.15        16.93 o                         
 -15   5  16         82.67         64.73         9.96 o                         
 -14   5  16        227.34        223.90        14.16 o                         
 -13   5  16          8.79         11.03        10.34 o                         
 -12   5  16        195.91        218.30        13.54 o                         
 -11   5  16         12.16         13.76         6.38 o                         
 -10   5  16        144.49        160.00        13.69 o                         
  -9   5  16         79.68         62.19         7.85 o                         
  -8   5  16        129.17        152.74        10.39 o                         
  -7   5  16        173.07        172.31         8.62 o                         
  -6   5  16        126.61        129.33         7.94 o                         
  -5   5  16        361.06        350.39        15.48 o                         
  -4   5  16        220.45        224.93        10.05 o                         
  -3   5  16        413.89        401.22        15.60 o                         
  -2   5  16        188.83        193.46        10.64 o                         
  -1   5  16        161.41        166.31         9.77 o                         
   0   5  16         24.88         19.13         6.13 o                         
   1   5  16         88.15         80.98         8.05 o                         
 -13   6  16        183.05        188.81        13.15 o                         
 -12   6  16        120.38        121.51         8.67 o                         
 -11   6  16        105.86         86.10         7.78 o                         
 -10   6  16         12.00         22.13         6.90 o                         
  -9   6  16         25.05         21.00         6.65 o                         
  -8   6  16          2.25          5.08         6.19 o                         
  -7   6  16        118.96        110.86         9.58 o                         
  -6   6  16         56.03         50.41         7.73 o                         
  -5   6  16        341.01        362.17        15.05 o                         
  -4   6  16        212.76        208.34        11.41 o                         
  -3   6  16        232.63        233.06        19.15 o                         
  -2   6  16        317.96        305.12        14.73 o                         
  -1   6  16        219.31        213.75        11.37 o                         
   0   6  16        182.68        183.72        10.40 o                         
 -12   7  16        736.07        740.25        23.91 o                         
 -11   7  16        155.09        147.39         9.90 o                         
 -10   7  16        562.18        539.53        18.28 o                         
  -9   7  16        100.43         86.08         8.15 o                         
  -8   7  16        305.52        315.64        19.72 o                         
  -7   7  16        135.88        122.60         9.90 o                         
  -6   7  16        229.06        230.09        13.92 o                         
  -5   7  16         83.63         73.98         8.58 o                         
  -4   7  16         40.19         31.35         7.63 o                         
  -3   7  16         25.55         11.79         6.97 o                         
  -2   7  16          5.20         10.82         7.47 o                         
  -9   8  16        391.75        416.75        21.69 o                         
  -8   8  16          0.60         -0.60         5.81 o                         
  -7   8  16        572.15        570.81        21.00 o                         
  -6   8  16         17.57          4.40         7.96 o                         
  -5   8  16        659.17        730.33        45.65 o                         
 -15   0  17        259.16        268.89        21.09 o                         
 -13   0  17         59.59         41.79        13.00 o                         
 -11   0  17         11.69         12.44         7.56 o                         
  -9   0  17        242.12        241.03        15.22 o                         
  -7   0  17        770.37        755.05        20.47 o                         
  -5   0  17        262.41        259.15        14.26 o                         
  -3   0  17          1.44         -6.06         6.60 o                         
  -1   0  17          6.16         -0.01         7.21 o                         
   1   0  17         12.67         15.77         8.36 o                         
 -16   1  17          7.64         12.92         7.72 o                         
 -15   1  17         39.95         31.14         8.02 o                         
 -14   1  17         73.63         69.72         9.01 o                         
 -13   1  17         57.63         46.98         8.60 o                         
 -12   1  17        406.30        426.39        15.41 o                         
 -11   1  17          9.58          1.80         5.05 o                         
 -10   1  17        452.21        473.35        13.49 o                         
  -9   1  17          2.14          1.08         4.72 o                         
  -8   1  17        132.06        142.26         8.99 o                         
  -7   1  17          1.65         -3.65         4.33 o                         
  -6   1  17        102.53        118.16         7.89 o                         
  -5   1  17          0.13         -0.07         4.49 o                         
  -4   1  17        243.83        244.21         9.96 o                         
  -3   1  17         98.03         95.07         7.25 o                         
  -2   1  17        293.49        285.56        10.91 o                         
  -1   1  17        114.39         95.12         7.51 o                         
   0   1  17        290.98        305.03        11.80 o                         
   1   1  17         11.25         14.81         5.70 o                         
 -16   2  17         80.44         85.61         9.85 o                         
 -15   2  17        418.71        462.70        17.31 o                         
 -14   2  17         68.44         53.86        13.93 o                         
 -13   2  17        558.54        578.17        18.85 o                         
 -12   2  17         15.28         17.30         6.25 o                         
 -11   2  17        672.74        682.73        17.41 o                         
 -10   2  17         10.61         16.12         5.80 o                         
  -9   2  17        356.14        357.00        12.84 o                         
  -8   2  17          0.28          4.07         5.14 o                         
  -7   2  17         11.90          6.95         5.28 o                         
  -6   2  17          1.57          0.33         4.80 o                         
  -5   2  17          1.47          6.03         4.94 o                         
  -4   2  17          5.91          4.99         5.14 o                         
  -3   2  17         79.21         80.77         7.36 o                         
  -2   2  17          0.10         -2.98         4.79 o                         
  -1   2  17         84.49         82.02         7.25 o                         
   0   2  17         36.86         38.67         6.23 o                         
   1   2  17          9.87          5.52         5.27 o                         
 -15   3  17          4.13          4.33         8.14 o                         
 -14   3  17         76.60         65.06        12.78 o                         
 -13   3  17          1.62          4.90         6.11 o                         
 -12   3  17          4.85          5.10         5.91 o                         
 -11   3  17         19.04         14.57         6.29 o                         
 -10   3  17         26.10         29.57         6.65 o                         
  -9   3  17         37.23         26.06         5.88 o                         
  -8   3  17        636.49        641.33        21.88 o                         
  -7   3  17         86.21         84.05         8.88 o                         
  -6   3  17        842.82        838.58        16.53 o                         
  -5   3  17        267.98        246.57         9.86 o                         
  -4   3  17        465.12        469.12        12.51 o                         
  -3   3  17        187.00        165.14         8.78 o                         
  -2   3  17        430.02        464.53        12.95 o                         
  -1   3  17          0.85         -3.53         4.97 o                         
   0   3  17        347.23        346.33        12.37 o                         
   1   3  17         20.58         11.51        10.19 o                         
 -14   4  17         83.06         92.91        10.68 o                         
 -13   4  17        281.50        282.56        15.49 o                         
 -12   4  17        127.89        120.70        11.22 o                         
 -11   4  17        249.98        249.32        14.26 o                         
 -10   4  17         80.51         91.53         8.44 o                         
  -9   4  17        161.19        144.21         9.02 o                         
  -8   4  17         77.98         77.51         6.84 o                         
  -7   4  17        282.54        279.09        10.88 o                         
  -6   4  17         78.04         80.93         7.23 o                         
  -5   4  17        547.48        529.10        13.78 o                         
  -4   4  17         16.55         20.82         5.84 o                         
  -3   4  17        277.30        259.52        10.52 o                         
  -2   4  17         10.08         19.32         5.73 o                         
  -1   4  17         12.75          9.12         5.87 o                         
   0   4  17          4.00         10.79         6.17 o                         
 -13   5  17        111.23        127.06        11.78 o                         
 -12   5  17        331.25        350.42        17.59 o                         
 -11   5  17        141.84        116.27        11.13 o                         
 -10   5  17        318.49        345.51        18.31 o                         
  -9   5  17        139.69        134.27        10.57 o                         
  -8   5  17        175.78        185.18        11.68 o                         
  -7   5  17        113.67        102.30         7.78 o                         
  -6   5  17        234.62        238.67        10.51 o                         
  -5   5  17         44.23         38.46         6.13 o                         
  -4   5  17        309.90        292.71        12.56 o                         
  -3   5  17         28.70         23.33         6.65 o                         
  -2   5  17        224.24        232.34        12.15 o                         
  -1   5  17        217.15        209.24        12.68 o                         
 -12   6  17        137.60        138.23        12.19 o                         
 -11   6  17        282.08        273.31        16.42 o                         
 -10   6  17        221.15        213.39        12.28 o                         
  -9   6  17         96.23        105.23         9.85 o                         
  -8   6  17        209.51        198.20        13.34 o                         
  -7   6  17        129.22        119.72        11.40 o
[truncated: 9,154 more chars]
