# Supplementary material for: Crystal structure of a second polymorph of 2-cyclo­penta­dienyl-1,7-dicarba-2-cobalta-closo-dodeca­borane(11)
Source: Acta Crystallogr E Crystallogr Commun. 2015 Jun 17;71(Pt 7):m141–2. doi: 10.1107/S2056989015011445 (PMC4518921; doi:10.1107/S2056989015011445)
Supplement: Supplementary file 3 [file e-71-0m141-Isup3.mol]

5213
  --CCDC--060315    3D                              

 33 56  0  0  0  0  0  0  0  0999 V2000
    0.0211    2.2399    4.7654 C      0
   -0.1068    2.2055    3.8626 H      0
    0.3468    4.1664    5.4043 Co     0
   -1.2027    2.8881    5.7981 B      0
   -2.1540    3.2851    5.4673 H      0
   -0.9076    1.1187    5.6856 B      0
   -1.6108    0.5093    5.1619 H      0
    0.8467    0.8951    5.4346 B      0
    1.2363    0.1142    4.7685 H      0
    1.6150    2.5234    5.3495 B      0
    2.4760    2.6485    4.6907 H      0
   -0.3289    3.4029    7.1872 C      0
   -0.7114    4.0708    7.7469 H      0
   -1.1354    1.8866    7.2781 B      0
   -2.0282    1.8017    7.9207 H      0
    0.1562    0.6629    7.0576 B      0
    0.1152   -0.3209    7.5181 H      0
    1.7137    1.5476    6.8560 B      0
    2.6726    1.1319    7.2036 H      0
    1.3725    3.3111    6.9919 B      0
    2.0674    3.9854    7.5181 H      0
    0.4707    2.1313    8.0095 B      0
    0.5666    2.1627    9.0989 H      0
    1.6469    5.5333    4.5831 C      0
    2.5344    5.3938    4.5157 H      0
    0.9695    6.1006    5.7018 C      0
    1.3878    6.4280    6.5150 H      0
   -0.4378    6.0882    5.4255 C      0
   -1.1205    6.3862    6.0392 H      0
   -0.6330    5.5060    4.1467 C      0
   -1.4795    5.3519    3.7173 H      0
    0.6532    5.1515    3.6272 C      0
    0.8196    4.7083    2.8011 H      0
  1  2  1
  1  4  1
  1  6  1
  1  8  1
  1 10  1
  3  4  1
  3 10  1
  3 20  1
  3 24  1
  3 26  1
  3 28  1
  3 30  1
  3 32  1
  4  5  1
  4  6  1
  4 12  1
  4 14  1
  6  7  1
  6  8  1
  6 14  1
  6 16  1
  8  9  1
  8 10  1
  8 16  1
  8 18  1
 10 11  1
 10 18  1
 10 20  1
 12 13  1
 12 14  1
 12 20  1
 12 22  1
 14 15  1
 14 16  1
 14 22  1
 16 17  1
 16 18  1
 16 22  1
 18 19  1
 18 20  1
 18 22  1
 20 21  1
 20 22  1
 22 23  1
 24 25  1
 24 26  1
 24 32  1
 26 27  1
 26 28  1
 28 29  1
 28 30  1
 30 31  1
 30 32  1
 32 33  1
  1  3  1
  3 12  1
M  END
$$$$
